# Supplementary material for: OMSV enables accurate and comprehensive identification of large structural variations from nanochannel-based single-molecule optical maps
Source: Genome Biol. 2017 Dec 1;18:230. doi: 10.1186/s13059-017-1356-2 (PMC5709945; doi:10.1186/s13059-017-1356-2)
Supplement: Supplementary file 2 — SV lists from the CEU (Northern Europeans from Utah) trio. This file provides the SVs identified by OMSV from the CEU trio. The first three sheets list the indels identified from NA12878, NA12891, and NA12892, respectively. The fourth sheet lists the union of these three lists. The fifth sheet lists all the sites with multiple indels called at the same site (two insertions, two deletions, or one insertion and one deletion). The sixth sheet lists the high-confidence indels and non-indels for evaluating Mendelian concordance. The last sheet lists the complex SVs. (XLSX 570 kb) [file 13059_2017_1356_MOESM2_ESM.xlsx]

## Sheet: NA12878 indels
ID	Chr	Start	End	Type	Size	Zygosity	Likelihood	Score	Aligned molecules	Molecules not supporting SV
1	1	137901	142869	Insertion	3868	Heterozygous	0.0501819	8.58018e+25	38	18
2	1	417574	443686	Deletion	2151	Heterozygous	3.57004e+29	7911110	47	23
3	1	777088	801009	Insertion	2190	Homozygous	1.86301e+21	7.2951e+19	41	4
4	1	2104879	2127068	Insertion	2492	Homozygous	1.72266e+61	2.55529e+71	82	3
5	1	2303090	2338777	Insertion	3557	Homozygous	8333560000000	359745000000	19	3
6	1	3458869	3502328	Insertion	6204	Homozygous	3884410000	380889000000000	22	0
7	1	4140278	4156348	Insertion	2009	Homozygous	3.71141e+16	3.80902e+22	23	0
8	1	5383496	5388051	Insertion	5460	Heterozygous	1433.96	1.17534e+28	20	8
9	1	5957405	5986354	Insertion	2025	Homozygous	4625510000000	23510600	19	2
10	1	6727657	6732859	Insertion	2801	Heterozygous	0.144648	14228300000	13	3
11	1	9514976	9569441	Deletion	2980	Homozygous	5.84132e+22	174953000000	28	2
12	1	9615159	9628763	Insertion	6319	Homozygous	2.67059e+16	1.83354e+50	27	1
14	1	14129298	14138861	Deletion	2036	Heterozygous	36.9591	1229240	13	5
16	1	16564155	16570618	Insertion	20143	Homozygous	1.62332e-14	3.70349e+50	26	2
17	1	16725105	16737593	Insertion	7054	Heterozygous	3504480000	3.95894e+27	30	13
18	1	17280945	17293582	Insertion	3165	Heterozygous	70.0289	2873870	16	6
19	1	18023035	18063412	Insertion	4557	Homozygous	5.34397e+20	3.89486e+20	35	5
20	1	19061218	19084845	Insertion	3252	Homozygous	1.37679e+27	7.54119e+40	49	2
21	1	23271313	23295959	Insertion	7436	Heterozygous	6811200	6286140000	16	4
22	1	23274746	23344007	Insertion	6695	Homozygous	9.6591e+23	9.7458e+17	34	3
23	1	23883284	23912256	Insertion	2088	Homozygous	1.04375e+36	1.975e+22	45	5
24	1	24798267	24863773	Deletion	3688	Homozygous	6.44166e+34	4.86537e+18	42	4
25	1	25255036	25330105	Deletion	70810	Heterozygous	6.59033e+22	2.79247e+45	40	15
26	1	27074447	27107670	Insertion	2649	Homozygous	2.9656e+28	3.72871e+22	38	2
28	1	30717321	30737997	Insertion	2583	Homozygous	1.92204e+25	4.01948e+35	43	3
29	1	30731168	30737997	Insertion	2654	Homozygous	1.19234e+24	1.52865e+66	42	6
30	1	34618593	34656435	Deletion	11165	Heterozygous	4887850000	1172550000	35	15
31	1	39531426	39566732	Deletion	3109	Heterozygous	2.14298e+51	950484000000000	83	33
32	1	45692284	45714139	Insertion	5418	Homozygous	1.73378e+22	9.33054e+44	34	1
33	1	48959114	48962403	Insertion	4844	Heterozygous	0.667504	1.67863e+21	12	4
34	1	51903590	51919364	Insertion	4512	Homozygous	32469600	1.16463e+16	16	4
35	1	56365012	56377267	Deletion	3867	Heterozygous	1.05082e+25	1113780	65	44
36	1	63234311	63261754	Deletion	3093	Heterozygous	7.09855e+35	1315960	63	38
37	1	65553202	65564763	Deletion	5574	Homozygous	6.28482e+25	3.54135e+66	30	1
38	1	68953034	68988250	Deletion	2112	Homozygous	4.90476e+27	1.90528e+18	37	4
39	1	72342106	72390327	Deletion	3521	Homozygous	3.44795e+16	37680900000000	18	0
40	1	73112725	73153143	Deletion	2072	Homozygous	9860290000000	9711190	19	3
41	1	74719020	74728535	Insertion	4530	Heterozygous	11.7752	19619600000000	12	1
42	1	80931576	80943725	Deletion	6602	Homozygous	7.61557e+31	2.50631e+86	36	0
43	1	82252347	82278717	Insertion	3423	Homozygous	1.20771e+21	2.61756e+26	28	1
44	1	82765240	82793466	Deletion	2004	Homozygous	8.16853e+28	1.05917e+18	34	7
45	1	84049421	84062167	Deletion	6762	Heterozygous	4.32011e+16	23487400000	37	26
46	1	88504715	88513398	Insertion	3779	Homozygous	2.53078e+24	2.17769e+77	54	8
47	1	93814509	93847480	Deletion	3068	Homozygous	1.06089e+51	1.83586e+52	68	2
48	1	93858164	93889124	Insertion	2197	Homozygous	3.06856e+48	1.87595e+30	58	8
49	1	103674451	103731499	Deletion	4315	Homozygous	1424530000	26163100	15	1
50	1	103937109	103943798	Insertion	5263	Homozygous	39820000000	8.54272e+63	33	3
51	1	106814782	106855656	Deletion	2084	Homozygous	28664300000000	35960500	16	1
52	1	107309064	107341455	Deletion	2269	Homozygous	8.86876e+39	2.46289e+32	53	3
53	1	107855534	107864049	Deletion	2549	Heterozygous	4.40142e+26	2.88121e+20	52	32
54	1	108186768	108212805	Deletion	4064	Heterozygous	3.42473e+23	1246200000	44	21
55	1	109640831	109687501	Deletion	4475	Homozygous	3988160000000	5859920000	21	1
56	1	110105859	110120694	Insertion	3942	Heterozygous	5014.37	26803900	29	15
57	1	110115122	110122558	Insertion	5276	Heterozygous	3.70159e-05	914293000000	22	7
58	1	110117832	110128963	Insertion	4579	Heterozygous	0.0158572	3.61873e+18	47	14
59	1	112290415	112301175	Deletion	2381	Heterozygous	7923.16	94029300	18	8
61	1	120433799	120457979	Deletion	6534	Homozygous	5091400000	1.60011e+25	19	0
62	1	120820716	120828465	Insertion	8466	Homozygous	4.72781e-14	1.77808e+16	20	5
63	1	148533217	148580619	Insertion	20681	Heterozygous	23.7892	88750700	10	1
64	1	149055868	149084865	Deletion	3403	Homozygous	1.17563e+22	4.08149e+27	25	1
65	1	149484742	149554577	Deletion	5414	Homozygous	854205000000000	18497900000000	21	0
66	1	152206700	152228831	Insertion	12722	Heterozygous	62.7839	1.84877e+22	46	5
67	1	152570855	152621659	Deletion	32526	Heterozygous	10020000000000	8174490000000000	46	21
68	1	152786590	152800366	Deletion	10413	Homozygous	7.54915e+18	6.98891e+80	45	7
69	1	154707561	154717460	Insertion	2303	Homozygous	3.09568e+47	1.22423e+94	66	3
70	1	156541147	156559778	Deletion	2084	Heterozygous	8045770000000	105682000000	62	7
71	1	156556053	156592725	Deletion	2055	Homozygous	1.01492e+33	24107300000	59	23
72	1	158888404	158909940	Deletion	2629	Homozygous	2.94094e+39	5.07236e+52	51	2
73	1	158964562	158997293	Deletion	4170	Heterozygous	2.29346e+43	1723260	77	41
75	1	167196653	167212125	Insertion	4981	Homozygous	12695900000000	9.8316e+39	34	4
76	1	180765218	180800402	Deletion	6159	Heterozygous	3.15053e+22	4104350	58	25
77	1	180772355	180808480	Deletion	6186	Heterozygous	1.6073e+25	1886280000000	54	26
78	1	185033990	185048662	Deletion	2032	Heterozygous	8.95901e+26	615283000	45	27
79	1	187709077	187755668	Deletion	7072	Homozygous	1.18142e+25	7.46001e+38	32	1
80	1	187742619	187755668	Deletion	6557	Homozygous	9.45215e+24	1.01068e+66	31	1
81	1	188554874	188594647	Deletion	2237	Homozygous	3.60828e+26	1.25921e+18	32	1
82	1	189692057	189789764	Deletion	82729	Heterozygous	4.66719	40185900000	10	1
83	1	194477081	194498144	Deletion	3627	Homozygous	1.24452e+24	4.91667e+49	39	0
84	1	197523757	197558730	Deletion	2936	Homozygous	4.57045e+19	1426790000000000	30	3
85	1	199452835	199481926	Deletion	2040	Homozygous	1.56894e+48	1.64434e+38	59	5
86	1	199464275	199492716	Deletion	2002	Homozygous	3.425e+40	3.62278e+30	48	6
87	1	202198434	202234946	Insertion	2294	Homozygous	1.83281e+71	6.43277e+46	98	7
88	1	206037899	206068882	Insertion	5154	Homozygous	7288700000000	5.66302e+20	32	3
89	1	207518732	207553838	Deletion	18722	Heterozygous	0.385409	42143800	10	3
90	1	207553838	207575706	Deletion	17395	Heterozygous	391.384	199941000000	11	2
91	1	210627183	210657395	Insertion	3833	Homozygous	8.54022e+33	2.70968e+36	48	6
92	1	212882094	212919955	Deletion	2752	Homozygous	5.37534e+57	1.05422e+48	65	2
93	1	217994436	218027325	Deletion	6377	Heterozygous	6.942e+30	23706500000	62	35
94	1	217996859	218029722	Deletion	6469	Heterozygous	1.33088e+32	378849000	71	37
95	1	223080972	223116964	Insertion	3967	Homozygous	1473040000000	11328700000	21	5
97	1	229616310	229690822	Deletion	9024	Homozygous	1.51488e+19	3.44785e+22	32	0
98	1	229675139	229690822	Deletion	8437	Homozygous	1.60492e+28	4.28635e+78	36	2
99	1	231786890	231804770	Insertion	4271	Heterozygous	1753340000	9.81535e+24	37	7
100	1	236095485	236101131	Insertion	3577	Homozygous	0.00786278	5.23618e+58	37	1
101	1	236705614	236722016	Insertion	5626	Homozygous	1.50582e+27	3.35985e+67	39	0
102	1	243810602	243845927	Insertion	4442	Heterozygous	9.37494e+32	1.631e+21	68	13
103	1	243843400	243853587	Insertion	4174	Heterozygous	3.86278	9.31338e+20	28	8
104	1	244791050	244804492	Insertion	3099	Homozygous	3.69077e+20	5.27645e+42	40	4
105	1	245651963	245675632	Insertion	3567	Homozygous	332294000000	2.78022e+16	19	2
106	1	246815292	246821331	Insertion	4479	Homozygous	8.62068e-05	1.09634e+43	29	3
107	1	247410037	247437884	Insertion	2599	Homozygous	3.78517e+24	1.98299e+20	35	3
108	1	247679832	247697557	Deletion	6279	Heterozygous	1.12471e+18	2.94439e+33	46	8
109	1	247885233	247896148	Deletion	5730	Homozygous	690989000	1.29657e+28	13	0
110	1	248403063	248407772	Insertion	5097	Heterozygous	399.839	3.80626e+64	44	12
111	1	248508523	248530244	Deletion	6465	Homozygous	65059000000	3.08714e+22	15	1
112	1	248518579	248539532	Deletion	5888	Homozygous	1100900000	4.89594e+22	21	4
113	2	202934	210503	Insertion	4815	Heterozygous	110469	2.45309e+34	38	14
114	2	712090	753730	Insertion	4580	Heterozygous	7.73205e+35	21008800000	59	31
115	2	907846	915681	Insertion	2044	Homozygous	4104.22	9626920000	11	3
116	2	1218681	1230752	Insertion	4444	Homozygous	1.44783e+25	7.68407e+59	31	1
117	2	3044270	3047845	Insertion	3906	Homozygous	0.000103312	576764000000000	11	2
118	2	3179097	3181860	Insertion	13123	Homozygous	4.78231	4.14511e+69	21	0
119	2	3312684	3318179	Insertion	3204	Heterozygous	0.00530512	26304600	10	3
120	2	3393825	3418589	Insertion	2124	Homozygous	1.04017e+43	2.78725e+38	61	3
121	2	3674721	3701394	Deletion	5688	Heterozygous	2.38077e+35	7.75206e+18	69	40
122	2	3720949	3726206	Insertion	2871	Homozygous	0.00177894	25339600000000	13	3
123	2	4732796	4751638	Deletion	6285	Heterozygous	0.0538531	24018500	10	3
124	2	5317865	5351149	Deletion	2240	Homozygous	2.6447e+20	1825730000000000	24	1
125	2	5487873	5495835	Insertion	3736	Homozygous	1.14664e+27	2.0823e+90	53	5
126	2	10387587	10400450	Insertion	2027	Homozygous	3.23899e+19	3.85281e+64	81	5
127	2	10396820	10423476	Insertion	2097	Homozygous	1.58057e+31	2.0505e+33	72	6
128	2	14538296	14595239	Deletion	7103	Heterozygous	1.17114e+27	31995100	50	24
129	2	16117192	16136783	Deletion	2271	Homozygous	1.24913e+17	7.40117e+18	23	2
130	2	22961852	22971244	Insertion	5551	Heterozygous	118885000	1.16122e+39	69	36
131	2	26321195	26337687	Insertion	2930	Heterozygous	55208.8	5294220000	21	2
132	2	26336929	26348536	Insertion	3800	Homozygous	140458000	3.03115e+20	15	2
133	2	26682739	26720726	Insertion	2071	Homozygous	4.00796e+23	793399000000	29	4
134	2	31820964	31854550	Insertion	2735	Homozygous	2.0778e+26	4.00558e+21	41	2
136	2	34283563	34305880	Deletion	2248	Heterozygous	1.25005e+29	6403680	52	29
137	2	34453593	34498694	Deletion	41135	Heterozygous	2.81805e+26	2.45483e+36	44	20
138	2	35736575	35791144	Deletion	21743	Homozygous	0.123635	20102300	10	2
139	2	35768573	35793926	Deletion	22829	Homozygous	6035290000	3.37429e+39	17	1
140	2	36331863	36350967	Insertion	5799	Heterozygous	1.34776e+24	990985000000	54	34
141	2	54336837	54365096	Deletion	2405	Homozygous	8.35217e+52	1.80791e+50	65	2
142	2	54927879	54945970	Insertion	2728	Homozygous	2.65962e+25	1.21946e+35	42	4
143	2	57224303	57254119	Insertion	3272	Homozygous	9014900000	4223940000	18	1
144	2	57829634	57836524	Insertion	4371	Homozygous	3829840000000	6.89194e+42	20	1
145	2	59392087	59405983	Deletion	7865	Heterozygous	4.2298e+30	1.51787e+17	76	53
146	2	65518777	65520324	Insertion	2628	Homozygous	0.00112122	5.39953e+83	33	1
147	2	73779132	73802961	Insertion	4605	Heterozygous	2.52367e+38	13220400	84	52
148	2	73798061	73816840	Insertion	4483	Heterozygous	6.55103e+29	392410000000000	79	43
149	2	76282643	76337471	Deletion	2879	Homozygous	6.91465e+17	7358490000	19	0
150	2	76535350	76561580	Deletion	2291	Homozygous	10548500000000	51918100000000	20	1
151	2	76544012	76566097	Deletion	2045	Homozygous	8.19917e+27	7.88474e+29	37	3
152	2	78848381	78865147	Deletion	5204	Heterozygous	6.83183e+20	3.09441e+35	44	17
153	2	81870669	81874554	Insertion	5899	Heterozygous	63639000000	1.91515e+34	65	42
154	2	87382487	87455317	Insertion	4601	Homozygous	7.74595e+19	232210000	32	1
155	2	88708704	88747641	Deletion	3458	Homozygous	2.21156e+27	2.63272e+27	29	0
157	2	91497159	91542317	Deletion	2969	Homozygous	2634050000000000	3245290	25	3
158	2	97176341	97215717	Deletion	2188	Homozygous	2.51422e+43	3.69682e+17	71	12
160	2	97522196	97527843	Insertion	13383	Heterozygous	1.29138e-07	13157400000	18	11
161	2	97524705	97563332	Insertion	12229	Heterozygous	799199	2794560000000000	16	0
162	2	104816749	104827191	Insertion	2751	Homozygous	9802270000000	2.28504e+32	28	4
163	2	105189434	105212828	Deletion	3160	Heterozygous	1.06213e+36	2.00746e+20	75	37
164	2	109065755	109086917	Deletion	5476	Heterozygous	1362200	3727680000	14	5
165	2	109929060	109967159	Deletion	33382	Homozygous	51230.5	1.09179e+30	19	3
166	2	109974653	109984918	Deletion	6393	Heterozygous	7.82593e-07	500321000000	13	4
167	2	110386577	110396830	Deletion	6318	Homozygous	243.23	1.73049e+24	18	4
168	2	110390593	110416862	Deletion	18922	Heterozygous	0.037651	21264400000000	11	2
169	2	110404326	110442442	Deletion	33402	Homozygous	589047000000	3.55891e+39	17	0
170	2	111239071	111256703	Insertion	2068	Homozygous	3.47128e+17	1.93061e+20	36	5
172	2	125673166	125694984	Deletion	9000	Heterozygous	8.98066e+22	7.75129e+16	51	34
174	2	126910752	126921956	Deletion	2951	Homozygous	152615000000	1.66032e+25	15	0
175	2	126912269	126949533	Deletion	2000	Homozygous	6.89308e+17	350601000000000	32	2
176	2	128863476	128902630	Deletion	8104	Heterozygous	74412800000000	1260440	31	10
177	2	128875553	128932907	Deletion	8601	Heterozygous	4.75933e+16	31679700	35	17
178	2	129153906	129172816	Insertion	4251	Heterozygous	4714340000000	1359110	24	15
179	2	129172816	129174820	Insertion	3328	Homozygous	2.17768e-19	4.14855e+91	67	29
180	2	129466223	129499879	Deletion	9262	Heterozygous	4.02051e+27	27329700000	56	34
182	2	130837972	130872196	Deletion	3717	Homozygous	6.50925e+18	1.10295e+23	27	1
183	2	130853641	130872196	Deletion	3520	Homozygous	876414000000	4.65265e+25	25	2
184	2	132905818	132931021	Deletion	2719	Heterozygous	3.86617e+27	17591000	46	25
185	2	134204720	134220196	Deletion	3516	Homozygous	7803360000000	1.10173e+26	31	7
186	2	143545190	143558250	Insertion	5969	Heterozygous	6.47563e+17	60963400	58	40
187	2	146027915	146141033	Deletion	15828	Homozygous	25505	363226000	12	0
188	2	146104192	146141033	Deletion	14598	Homozygous	11112600000	2.61317e+22	10	0
189	2	150171707	150184934	Deletion	7221	Heterozygous	1.36975e+24	2.30853e+32	50	28
191	2	157915568	157919494	Insertion	3993	Homozygous	277782000000	2.17525e+57	24	1
192	2	159074604	159112035	Deletion	2361	Homozygous	4.47281e+39	9.62369e+24	48	6
193	2	159286881	159304346	Deletion	2654	Homozygous	8.86766e+32	1.486e+50	41	1
194	2	159292121	159338116	Deletion	3263	Homozygous	12949	8287420	12	0
195	2	166889178	166903312	Insertion	3109	Homozygous	39338.2	427560000000	10	0
196	2	168861382	168880507	Insertion	16520	Heterozygous	343036000000000	1.21517e+20	47	27
197	2	169218207	169273680	Deletion	6436	Heterozygous	1.46952e+31	12109600000000	57	21
198	2	169232726	169273680	Deletion	6472	Heterozygous	1.81541e+36	1.39422e+20	61	26
199	2	169766677	169795185	Deletion	2657	Homozygous	2.70153e+33	2.78247e+32	38	4
200	2	171963943	171986327	Insertion	7740	Homozygous	37498	3.82708e+18	19	3
201	2	172299570	172329293	Deletion	6198	Heterozygous	1.87955e+26	1042390000000	46	22
202	2	176399231	176412123	Deletion	6575	Heterozygous	6.89958e+30	1.49484e+38	57	33
204	2	183189670	183227882	Deletion	5830	Heterozygous	2.60245e+25	112253000000	54	28
205	2	193667306	193693510	Insertion	2705	Homozygous	4.72546e+33	1.9096e+37	44	2
206	2	193819192	193835350	Deletion	9379	Homozygous	7.96921e+19	2.71474e+61	32	0
207	2	203311656	203345094	Deletion	10325	Heterozygous	49605200000	464147000	22	11
208	2	207484220	207494832	Deletion	8467	Heterozygous	25765.6	2.02555e+58	63	26
209	2	207597705	207624554	Deletion	2293	Homozygous	4.02041e+57	2.26964e+56	68	0
210	2	208077757	208128027	Insertion	5571	Homozygous	6.63081e+22	1.65641e+24	31	0
211	2	216224045	216235751	Deletion	2419	Homozygous	87829700	3.08901e+18	15	1
212	2	219180656	219203124	Deletion	3624	Heterozygous	10086800	19990700	15	4
213	2	222890475	222900954	Deletion	2543	Homozygous	1.30628e+17	5.7518e+36	26	2
214	2	228615602	228669201	Deletion	3198	Homozygous	4377620000000	289309000	15	1
215	2	231820031	231874626	Deletion	6590	Homozygous	1.79585e+31	1.17475e+41	51	3
216	2	237539918	237577226	Deletion	2310	Homozygous	8.30766e+29	4.02999e+19	37	4
217	2	237631290	237656888	Insertion	2808	Homozygous	325181	5902720000	25	2
218	2	239637240	239646781	Insertion	3844	Heterozygous	0.00435644	1.12442e+25	48	10
219	2	240631355	240647029	Insertion	2385	Homozygous	1.76312e+24	7.84066e+40	45	5
220	2	241573469	241597645	Insertion	3532	Homozygous	1.5107e+35	1.00856e+52	54	3
221	2	241887084	241897354	Insertion	5929	Homozygous	0.319186	6.47225e+32	24	0
222	3	184236	194107	Deletion	5730	Homozygous	1.72618e+24	7.15842e+84	53	11
223	3	4023814	4043211	Deletion	2766	Homozygous	3.21474e+24	2.1894e+33	30	2
224	3	6603195	6619431	Deletion	5214	Heterozygous	26720300000	6.95982e+23	51	20
225	3	6608662	6626950	Deletion	4204	Heterozygous	6.47155e+23	5.43948e+19	58	31
226	3	11062842	11076921	Deletion	4241	Homozygous	0.788305	20212100	11	3
227	3	12632673	12663211	Insertion	2312	Homozygous	5.79771e+22	1.39525e+17	29	2
228	3	22044515	22064305	Deletion	5548	Homozygous	628286000000	1.91184e+26	25	5
229	3	22341771	22374034	Deletion	2010	Homozygous	1.97306e+21	537440000000000	27	3
230	3	22602888	22632825	Deletion	2018	Homozygous	1.34869e+40	2.45886e+29	49	5
231	3	32057584	32074884	Deletion	5734	Heterozygous	1.90341e+24	155497000	61	42
232	3	32639844	32675054	Insertion	2099	Homozygous	1.33754e+21	5534160000	37	6
233	3	32932769	32946550	Insertion	3758	Homozygous	2.39726e+33	4.08664e+70	42	1
234	3	34951126	34971835	Deletion	2021	Homozygous	9.69948e+29	3.88008e+28	35	4
235	3	37706852	37709589	Insertion	3082	Homozygous	1.94081e-18	2.81218e+83	57	8
236	3	38080665	38088054	Insertion	2145	Homozygous	794766000	9.60952e+28	24	3
237	3	38090949	38100308	Insertion	2670	Heterozygous	2.68639e+16	5.36067e+24	48	26
238	3	42785944	42804039	Deletion	2436	Homozygous	1543580000	6139560000000	14	2
239	3	47782114	47804224	Insertion	8094	Homozygous	1865410000	1.51832e+27	17	0
241	3	65200576	65232042	Deletion	26496	Heterozygous	87773600000000	1.04183e+33	26	10
242	3	67429890	67452628	Deletion	2967	Homozygous	4.49879e+33	2.25895e+38	64	9
243	3	68678752	68701960	Deletion	8519	Heterozygous	5.56189e+24	30417300000000	67	44
244	3	71396078	71436169	Insertion	2769	Homozygous	3.06517e+27	3.05192e+22	44	1
245	3	75395926	75415136	Insertion	10285	Homozygous	7.05974e+25	1.60938e+83	42	0
246	3	83788162	83813224	Deletion	2677	Homozygous	3085660000000000	3.9655e+17	21	2
247	3	84888991	84905971	Insertion	15516	Heterozygous	333094	1.60254e+20	22	7
248	3	84896930	84905971	Insertion	16193	Heterozygous	423484	2.43087e+20	16	8
249	3	88961918	88989505	Insertion	3595	Homozygous	5.20574e+21	6.40562e+26	31	3
250	3	94891377	94944610	Insertion	3073	Homozygous	1.11624e+18	750798000	22	1
251	3	95722174	95755532	Deletion	2011	Homozygous	9.18079e+37	1.32839e+16	58	21
252	3	95736747	95779141	Deletion	2325	Homozygous	4.22275e+29	18711500000	42	16
253	3	101549599	101565040	Insertion	5830	Heterozygous	1.44313e+24	1.44679e+20	57	33
254	3	102525322	102566286	Deletion	2241	Homozygous	3.22891e+18	53974500000	28	4
255	3	108524952	108557363	Deletion	2023	Homozygous	2.54794e+23	538372000000000	38	10
256	3	111475237	111534413	Deletion	5718	Heterozygous	2.77035e+25	552275000000	44	11
257	3	123871289	123875514	Insertion	5877	Homozygous	8887.75	1.59036e+54	23	1
258	3	125084501	125089806	Insertion	2526	Homozygous	5354.3	9.63611e+21	16	3
259	3	125085485	125091574	Insertion	3371	Heterozygous	7.19131e-06	4996240000000	22	6
260	3	128650807	128687467	Insertion	2409	Homozygous	1.56296e+27	3.49051e+16	45	3
261	3	130042321	130091327	Deletion	43739	Homozygous	3.22056e+17	2.66626e+50	17	0
262	3	130048389	130094077	Deletion	43324	Homozygous	2.36927e+16	1.60787e+48	16	0
263	3	131988842	131995882	Deletion	5443	Heterozygous	200455000000	1882880	44	32
264	3	136300987	136334720	Deletion	5265	Heterozygous	3.70398e+27	120171000000	49	26
265	3	137582771	137609808	Deletion	2143	Homozygous	7.46165e+48	6.13577e+41	58	4
266	3	137593684	137613311	Deletion	2205	Homozygous	3.48972e+49	1.61968e+57	54	2
267	3	138108481	138138444	Insertion	2483	Homozygous	9.98256e+30	6.38434e+23	41	3
268	3	145268203	145274535	Insertion	8448	Homozygous	1546760	5.77238e+48	19	1
269	3	146623871	146675603	Deletion	5358	Homozygous	6.16903e+26	7.4141e+18	43	10
270	3	148563277	148571232	Deletion	3823	Heterozygous	6309.92	38170600000000	15	5
271	3	152689271	152696147	Insertion	4535	Homozygous	5657.23	8.14274e+19	10	0
272	3	162783675	162835195	Deletion	20221	Heterozygous	87505.2	2096570000000	14	3
273	3	162807722	162854210	Deletion	20503	Homozygous	88023	1.30046e+19	10	0
274	3	162953892	163023650	Deletion	7147	Homozygous	327288000000	221400000000	14	1
275	3	163037886	163053464	Deletion	4276	Homozygous	5439410000	6.28109e+19	12	0
276	3	175359869	175433101	Insertion	5650	Homozygous	792837000000	647900000	20	0
277	3	177574289	177586561	Deletion	3190	Heterozygous	7.49607e+27	104790000000000	67	41
278	3	177663073	177683861	Deletion	4368	Homozygous	8.49556e+18	1.99243e+33	24	1
279	3	181471021	181475088	Insertion	3234	Homozygous	453710000000	6.76228e+50	23	2
280	3	184431292	184443864	Insertion	5133	Heterozygous	237931	4719410000000000	14	3
281	3	186862278	186870493	Deletion	4155	Homozygous	56642000000000	1.85292e+45	23	1
282	3	193151688	193169978	Deletion	10125	Heterozygous	8.6167e+17	2769180000000000	58	33
283	3	194654131	194680094	Deletion	2402	Homozygous	11760100	53432600	10	0
284	3	194676761	194702296	Deletion	2447	Homozygous	3025240000000000	1.97404e+23	30	0
285	3	195704768	195716598	Insertion	5217	Heterozygous	43758900000	21063800000	39	25
286	3	195764014	195789845	Deletion	3076	Homozygous	11.2941	191087000	18	3
287	3	197381564	197394910	Insertion	5772	Homozygous	289002000	8.77036e+23	16	3
288	3	197443108	197470209	Insertion	2666	Homozygous	435100000	1358680000	12	0
289	4	126300	149334	Deletion	6600	Homozygous	2626840000000	5.64025e+28	23	3
290	4	545064	569896	Insertion	2493	Homozygous	242484000000000	4.16659e+16	36	5
291	4	2294624	2300898	Insertion	2088	Heterozygous	13.3865	730991000	36	19
292	4	3810995	3816365	Insertion	2914	Heterozygous	0.121191	676660000	18	7
293	4	4108176	4144136	Deletion	30317	Heterozygous	763497000	4653120000	21	12
294	4	5694702	5707039	Insertion	3290	Heterozygous	19.8571	11504600	11	2
295	4	6495748	6521864	Insertion	2079	Homozygous	8.35048e+18	71352700000000	26	2
296	4	6894080	6919009	Deletion	3064	Homozygous	1.02409e+34	1.04804e+40	38	2
299	4	9156793	9212770	Deletion	40202	Homozygous	2.91667e-10	2.75029e+32	25	0
301	4	10207440	10234863	Deletion	22581	Heterozygous	4211420000000000	641434000000	63	34
304	4	21593405	21611345	Insertion	7055	Heterozygous	1.1556e+19	4898030000	43	29
305	4	26181042	26210877	Insertion	2629	Heterozygous	1.23131e+38	401904000	68	28
308	4	40283323	40317525	Insertion	3386	Homozygous	7.1308e+29	6.01969e+30	47	1
309	4	46045921	46070120	Deletion	2563	Homozygous	1.04493e+31	3.07411e+36	45	2
310	4	49083235	49161472	Deletion	21136	Homozygous	82145.9	659267000000	14	2
311	4	49556820	49603049	Deletion	2997	Homozygous	1099100000000	999826000	14	0
312	4	55709309	55748842	Insertion	3813	Homozygous	29440100000000	43015600000	17	2
314	4	59059921	59105035	Deletion	6816	Heterozygous	1.43119e+23	5058700	50	22
315	4	59070942	59113466	Deletion	6755	Heterozygous	2.02788e+28	11264900000	52	26
316	4	68192077	68225908	Deletion	2474	Homozygous	2.03844e+39	1.70572e+30	47	4
318	4	70066422	70114851	Insertion	3666	Homozygous	35229700000000	2163700000	20	2
319	4	72957011	72989798	Deletion	2249	Homozygous	1.21651e+17	11953000000000	35	6
320	4	73362548	73393246	Insertion	2564	Heterozygous	6.90095e+30	1806380	54	23
321	4	74712450	74724651	Deletion	5808	Homozygous	9.21563e+24	1.49125e+61	26	0
322	4	78347610	78360141	Deletion	6215	Homozygous	3.98258e+18	1.01467e+63	37	5
323	4	79914074	79988836	Deletion	3894	Homozygous	2.08003e+21	2025650000	39	9
324	4	81200223	81237997	Deletion	2032	Homozygous	5.85261e+25	2477030000000	37	8
325	4	86032438	86061367	Deletion	3778	Heterozygous	5.41332e+27	89423400000	63	23
326	4	87333025	87378129	Deletion	6845	Heterozygous	1.51946e+18	1748860	35	15
327	4	87869896	87894467	Deletion	2087	Homozygous	5244260000000	69882500000	17	4
328	4	88163549	88205279	Insertion	4090	Homozygous	5.79116e+30	5.46324e+31	39	0
329	4	91037181	91049565	Insertion	5568	Homozygous	24958000000	1.92137e+30	17	1
330	4	91238094	91282511	Deletion	2874	Homozygous	877686000000000	14061300000	18	2
331	4	102946118	102970159	Deletion	2678	Homozygous	1.89826e+43	4.55625e+49	54	3
332	4	106475748	106500879	Deletion	2173	Homozygous	4.98866e+31	5.05579e+28	38	2
333	4	106650875	106688566	Deletion	5449	Heterozygous	2.53601e+37	31751900000	73	35
334	4	107301585	107373025	Deletion	4095	Homozygous	2.32481e+20	1074690000000	23	1
335	4	112555120	112577719	Deletion	2710	Homozygous	1.24129e+27	4.15201e+34	31	0
337	4	129138459	129159684	Deletion	2164	Heterozygous	7.32333e+35	2254240000	62	33
338	4	132247811	132266555	Deletion	2329	Heterozygous	2.62972e+28	50664100000000	52	24
339	4	137885038	137902639	Insertion	4010	Heterozygous	2743300000000000	1756420	34	20
340	4	138547123	138560615	Deletion	4342	Heterozygous	260308	7039080000000000	19	5
341	4	144385961	144425707	Deletion	3713	Homozygous	4.44592e+24	284228000000000	47	16
342	4	144393968	144419281	Deletion	3268	Heterozygous	2.29102e+30	1.79519e+16	58	23
343	4	150235598	150255410	Insertion	7624	Heterozygous	2.84525	128073000	12	2
344	4	150247864	150258545	Insertion	7316	Heterozygous	0.000691962	153767000000	23	7
345	4	154149070	154166947	Insertion	7388	Heterozygous	52290000	9.60589e+17	29	6
346	4	155900818	155964750	Insertion	11332	Homozygous	39195400000	2.30264e+18	20	0
347	4	155953347	155964750	Insertion	12439	Homozygous	348.038	1.21749e+35	17	1
348	4	160944753	160978017	Deletion	6393	Heterozygous	3.27673e+19	29467500000	39	20
349	4	162458219	162488121	Deletion	2585	Homozygous	1.07012e+27	1.81694e+24	33	2
350	4	165058880	165086790	Deletion	2692	Homozygous	1.03546e+32	6.67739e+34	38	1
351	4	166571510	166583927	Insertion	10858	Heterozygous	0.425444	165858000	10	3
352	4	172494797	172514775	Deletion	9335	Heterozygous	2.3134	1036790000000	12	2
354	4	181238751	181245113	Insertion	19438	Heterozygous	0.000346243	1.23898e+25	18	5
355	4	182827329	182850268	Insertion	2509	Homozygous	4.7251e+19	2.70121e+26	48	7
356	4	185518715	185536932	Deletion	2369	Homozygous	150983000	499492000	18	5
357	4	186158515	186178997	Deletion	4517	Heterozygous	3.47441e+28	4478290000000	52	33
358	4	186163085	186184871	Deletion	4351	Heterozygous	1.70993e+22	341574000	51	31
359	4	186385774	186438617	Insertion	17600	Heterozygous	0.0151597	60245200	19	0
360	4	186400324	186444579	Insertion	17870	Heterozygous	0.0100661	2290640	28	5
361	4	186934208	186979867	Deletion	8072	Homozygous	5627330000	9.18912e+17	15	0
362	4	186956237	186979867	Deletion	7914	Homozygous	217787000	1.83552e+20	14	1
363	4	188415336	188455300	Deletion	2760	Homozygous	4.5147e+25	4.56024e+20	37	0
365	4	188502726	188518627	Insertion	5655	Heterozygous	341299	504276000	14	6
366	4	189547772	189560086	Insertion	3959	Homozygous	3.38298	1.29637e+17	21	3
367	4	189551222	189560086	Insertion	4538	Homozygous	140.333	1.10693e+24	16	1
368	4	189840330	189882021	Insertion	10607	Heterozygous	319932000	3208850	16	6
369	5	254594	283919	Deletion	2079	Homozygous	1.68852e+35	1.44405e+29	43	1
370	5	694112	696148	Insertion	2006	Homozygous	255304	9.13211e+34	15	0
371	5	1177855	1217581	Deletion	2155	Homozygous	711013000000000	1142050000	16	1
372	5	1331824	1342492	Insertion	5033	Heterozygous	518238	3106230000000000	16	5
373	5	1409770	1416587	Insertion	2061	Homozygous	9.72954e-06	4.22459e+51	55	8
374	5	1624059	1646827	Deletion	2046	Heterozygous	2.08518e+43	2409790	83	43
375	5	1842731	1846868	Insertion	2402	Heterozygous	75.3441	275922000000	13	5
376	5	1955109	1976127	Deletion	3054	Heterozygous	4.03327e+38	4.70469e+16	69	34
377	5	2143914	2147882	Insertion	4418	Heterozygous	3.46456e-07	1.3091e+31	26	7
378	5	3273535	3277205	Insertion	2402	Homozygous	639.517	3176390000000000	10	2
379	5	3319942	3325010	Insertion	2643	Homozygous	3.1875e-07	367188000000000	14	1
380	5	4189067	4205428	Insertion	2311	Homozygous	393087000000	1572080000000000	19	1
381	5	7259613	7271758	Insertion	5180	Homozygous	3.61313e+22	1.62608e+64	35	2
382	5	10266231	10289079	Deletion	2002	Homozygous	2.65572e+63	6.77553e+65	83	4
383	5	12810240	12825737	Deletion	9584	Heterozygous	1.70914e+16	657300000000	37	26
384	5	13352289	13383280	Deletion	2077	Homozygous	1.50554e+32	2.3169e+20	38	9
385	5	21197711	21214962	Insertion	6152	Homozygous	118858	2.39487e+20	18	2
387	5	23902224	23954728	Deletion	2978	Homozygous	5.63119e+19	2055950000000	25	3
388	5	24382202	24411045	Deletion	2789	Heterozygous	3.53323e+29	936825000	45	22
389	5	29065894	29071801	Insertion	8804	Homozygous	0.239951	5.4398e+42	23	3
390	5	33796765	33804371	Insertion	5936	Heterozygous	825637000000000	279139000000	58	41
391	5	46254335	46314649	Deletion	6404	Homozygous	2150530	31699000	12	2
392	5	50232532	50261467	Insertion	2592	Homozygous	1.2976e+21	1.51257e+20	24	1
393	5	51925192	51951771	Insertion	2191	Homozygous	1.24972e+23	5.54447e+17	30	3
394	5	52512642	52534895	Insertion	2383	Homozygous	1.00767e+19	9.25097e+17	42	6
395	5	56370103	56381825	Insertion	2714	Heterozygous	7.2968e+21	3.75803e+16	67	39
396	5	58022412	58044271	Deletion	10429	Homozygous	1220850000000000	5.91306e+44	30	3
397	5	58033250	58046151	Deletion	11629	Heterozygous	3798.02	4792310	26	14
398	5	58376065	58395756	Deletion	6705	Heterozygous	20228400000000	429909000000000	31	17
399	5	61280110	61310917	Insertion	2274	Homozygous	5.67268e+34	1.588e+26	46	3
400	5	71202792	71220821	Insertion	24164	Heterozygous	0.00850555	4766210	10	4
401	5	83050908	83066798	Insertion	2760	Heterozygous	565027000000	12498500	40	20
402	5	84645803	84662464	Deletion	7110	Homozygous	1.67844e+23	1.8337e+66	39	2
403	5	86817363	86824596	Deletion	2370	Heterozygous	3.66555e+23	4.22344e+24	62	38
404	5	90149179	90160892	Insertion	6253	Heterozygous	88075100	6.21489e+47	41	9
405	5	91175251	91216167	Deletion	2811	Homozygous	2.93252e+68	5.57776e+51	77	3
406	5	95210391	95211161	Insertion	16441	Homozygous	4.29464e-12	3.22484e+53	14	0
407	5	95227942	95233841	Insertion	16504	Heterozygous	0.000273731	1.73095e+26	37	22
408	5	98200588	98233406	Insertion	2496	Homozygous	8.09537e+33	1.57428e+26	46	4
409	5	99000498	99015359	Deletion	2433	Homozygous	3.24545e+29	5.18332e+44	38	2
410	5	99490459	99508790	Deletion	3151	Homozygous	428888	2525510000000	13	1
411	5	99862830	99874669	Insertion	6823	Heterozygous	259758000000000	1.87931e+22	35	19
412	5	99972379	99982090	Insertion	2129	Heterozygous	0.00513203	276503000000	63	24
413	5	99980772	99982090	Insertion	2868	Heterozygous	0.000261727	1.11551e+21	12	4
414	5	104455382	104520120	Deletion	6605	Heterozygous	1.85186e+18	1476520	32	12
415	5	104512369	104520120	Deletion	6144	Heterozygous	232302000	2.09302e+23	36	23
416	5	105091295	105183406	Deletion	72525	Heterozygous	49440500000000	3143250000000000	30	12
417	5	110142195	110179322	Insertion	5562	Heterozygous	25216700	221519000	26	3
418	5	118045272	118082074	Deletion	7996	Homozygous	355.355	3509720000	10	1
419	5	120041203	120066375	Deletion	2864	Homozygous	9.33878e+37	8.79251e+52	52	0
420	5	125554809	125568637	Deletion	7581	Heterozygous	2.19915	188155000	11	5
421	5	135776965	135813764	Deletion	4845	Homozygous	5.04038e+34	1.19629e+44	40	1
422	5	137496594	137526104	Deletion	2052	Homozygous	6.95302e+43	5.88368e+36	56	2
423	5	137517288	137565434	Deletion	4539	Homozygous	9124.31	5824250	19	2
424	5	141983173	142009928	Insertion	3124	Homozygous	6.90955e+31	1.43418e+39	50	4
425	5	157775692	157805808	Insertion	3011	Homozygous	1.2397e+36	5.58547e+37	53	3
426	5	162527571	162532165	Insertion	5384	Heterozygous	0.0013475	2.61973e+20	16	5
428	5	174725736	174745430	Insertion	2022	Homozygous	8.51629e+41	2.17762e+42	63	9
429	5	178384885	178419300	Deletion	2067	Homozygous	3.86873e+49	1.25261e+34	65	5
430	5	178583020	178617429	Insertion	2250	Homozygous	3.48083e+42	1.75387e+28	60	4
431	5	181032276	181049054	Insertion	4869	Homozygous	1.70055e+20	2.61991e+49	36	2
432	5	181317467	181327212	Insertion	6451	Homozygous	93052.8	3.12736e+94	75	16
433	6	364330	387561	Insertion	5393	Heterozygous	179954000	331555000000000	27	1
434	6	664120	680939	Deletion	2471	Homozygous	4.54641e+45	2.08529e+77	79	5
435	6	5025565	5039435	Deletion	2420	Homozygous	0.0160821	41771300	11	1
436	6	5036318	5059628	Deletion	2080	Homozygous	4.22835e+50	2.49265e+39	75	15
437	6	13122406	13134963	Insertion	4765	Homozygous	7.64409e+21	3.33659e+60	35	1
438	6	13499469	13514567	Insertion	6025	Heterozygous	5.91233e+19	1.16199e+54	52	11
439	6	23736368	23755957	Deletion	2778	Homozygous	1.02899e+25	2.49966e+32	42	4
440	6	24808175	24830679	Deletion	6162	Homozygous	3.86358e+27	1.62667e+59	41	1
441	6	25060202	25087495	Insertion	2973	Heterozygous	2.34671e+20	425157000	38	16
442	6	26692120	26798426	Deletion	26706	Heterozygous	354893000	856331000	19	4
443	6	29840962	29864019	Deletion	3560	Homozygous	1831.2	118566000	12	1
444	6	31038148	31067318	Insertion	2540	Homozygous	1.97021e+33	1.06329e+29	40	3
445	6	31216447	31258966	Deletion	2204	Homozygous	2.04247e+41	7.50744e+21	45	5
446	6	31290110	31324964	Deletion	2281	Homozygous	2.81132e+25	133572000000000	34	8
447	6	31453431	31458149	Deletion	3479	Homozygous	2.1817	2.66567e+25	15	1
448	6	31982792	32008385	Deletion	22569	Heterozygous	28145900000	1.32905e+18	68	33
449	6	32012410	32026323	Deletion	13345	Heterozygous	35.361	52358400000000	14	2
450	6	32580634	32602983	Deletion	3098	Homozygous	83617.3	5770550	10	2
451	6	32793615	32831611	Deletion	2254	Homozygous	7.04154e+27	2.26051e+16	31	4
452	6	33603921	33620169	Deletion	2444	Heterozygous	7.05073e+19	3865910000	43	21
453	6	33615197	33623229	Deletion	2557	Heterozygous	293083	4690660000000	18	8
454	6	33965350	33976973	Deletion	4698	Heterozygous	5.50482e+33	8.18749e+35	65	37
455	6	34063620	34099130	Insertion	2620	Homozygous	2.05836e+53	3.53006e+41	62	3
456	6	39844578	39850211	Insertion	2841	Heterozygous	0.440947	119313000000	12	4
457	6	43961809	43966384	Insertion	2326	Homozygous	3.05432e-06	4.93447e+37	36	6
458	6	44040742	44052611	Insertion	2139	Homozygous	39595700000000	6.24443e+27	26	3
459	6	47445134	47478414	Insertion	3339	Homozygous	3.86216e+17	6.69556e+21	29	0
460	6	47459837	47504256	Insertion	2870	Homozygous	52358800000	1078130	17	1
461	6	51863330	51894875	Deletion	6758	Homozygous	37902100	2364890000000000	13	0
462	6	54052662	54072823	Deletion	5953	Homozygous	1810910000000	4.38749e+31	35	3
463	6	55938580	55983360	Deletion	20584	Heterozygous	1.94144e+19	2.97198e+17	37	16
464	6	55958640	55987712	Deletion	20907	Heterozygous	426037000000000	120969000000	37	25
465	6	57772623	57820737	Deletion	23230	Heterozygous	5218820000000	5979930	43	22
466	6	58086965	58110901	Deletion	5273	Heterozygous	1475440000000000	2368750000	31	15
467	6	60634275	60662436	Deletion	5866	Heterozygous	3.79739e+28	10972800000000	61	34
468	6	65540139	65570265	Deletion	2583	Homozygous	388204000000	3304760000	13	2
469	6	66277741	66334977	Deletion	40849	Heterozygous	16177200000000	1.11686e+38	40	2
470	6	66328176	66334977	Deletion	2405	Heterozygous	85385.5	1775550000000	15	5
471	6	69562912	69569905	Insertion	2285	Heterozygous	399758	72410300000	11	4
472	6	72149277	72165966	Deletion	9348	Heterozygous	145404000	281493000	36	20
473	6	73884496	73910822	Deletion	6083	Homozygous	86.8631	1060130000	12	0
474	6	76384061	76411555	Deletion	6162	Heterozygous	6.22713e+19	2.16839e+18	56	19
475	6	79353935	79366613	Insertion	27521	Heterozygous	1011.84	911709000	13	8
476	6	79896289	79910882	Insertion	2851	Homozygous	324784000000	7.14712e+17	22	5
477	6	82255936	82281778	Insertion	10120	Heterozygous	7535.12	280725000000000	18	1
478	6	84600312	84618750	Deletion	6795	Homozygous	6.71836e+18	4.81507e+54	34	2
479	6	85998091	86007304	Deletion	6240	Homozygous	5.31533e+23	6.90886e+77	36	3
480	6	94029938	94079186	Insertion	2609	Homozygous	2.34525e+39	8.71312e+16	59	6
482	6	101477313	101522262	Deletion	4255	Heterozygous	8.77179e+24	26603700	44	17
483	6	104802157	104830184	Deletion	2800	Heterozygous	1.85831e+28	4579200	48	26
484	6	106977226	107007235	Insertion	2658	Homozygous	11327200000000	65078800000	20	2
485	6	106992281	107021734	Insertion	2539	Homozygous	212241000000	12487100000	21	2
487	6	123517203	123540277	Insertion	5627	Heterozygous	3.54487e+17	4031310000	38	19
488	6	126250622	126288989	Deletion	2088	Homozygous	7.51633e+18	1114290000000	27	4
489	6	127999358	128040683	Insertion	3000	Homozygous	2.99674e+25	3.59725e+19	43	3
491	6	128984943	129009010	Deletion	7696	Heterozygous	172039	828507000000	24	6
492	6	132366573	132391892	Deletion	5565	Heterozygous	1419980000000000	1110700	45	23
493	6	139502826	139521704	Insertion	3169	Heterozygous	133.476	5388380	16	2
494	6	139510055	139534582	Insertion	2598	Homozygous	1.11332e+38	6.55186e+38	50	3
495	6	141213941	141253657	Deletion	2097	Homozygous	5.61304e+44	4.15098e+25	54	6
496	6	148735405	148740378	Insertion	3108	Homozygous	0.578152	5.97451e+25	16	2
497	6	152702157	152721835	Deletion	4011	Homozygous	1.20852e+29	7.22411e+50	35	0
499	6	157533988	157553647	Insertion	6044	Heterozygous	10430300000	2.50713e+23	42	3
500	6	158120804	158167180	Deletion	2378	Homozygous	1.08305e+18	3823490000	21	3
501	6	160213213	160222405	Insertion	2881	Homozygous	64029000	4.19115e+34	27	1
502	6	161746259	161763503	Insertion	3789	Heterozygous	2.37066e+26	9136860	62	39
503	6	167061001	167085426	Deletion	2180	Homozygous	2.54433e+32	9.77428e+30	34	2
505	6	168225504	168234338	Insertion	3518	Heterozygous	200.334	457150000000	13	4
506	6	168635085	168663663	Insertion	2442	Homozygous	5.1955e+28	1.12351e+23	35	3
507	6	170084269	170097575	Insertion	2034	Homozygous	4304740	20969000000	19	6
508	6	170213137	170221855	Deletion	2614	Homozygous	4.10688e+51	1.94254e+112	72	6
509	6	170397873	170402448	Insertion	19854	Homozygous	3.59363e-89	9.02907e+102	63	4
510	6	170479462	170505614	Insertion	2136	Homozygous	7.52321e+42	4.97696e+34	58	2
511	6	170647591	170674870	Deletion	2480	Homozygous	4.49418e+33	2.51886e+32	40	3
513	7	901418	927587	Insertion	5196	Heterozygous	28268.5	2543360	22	4
514	7	903196	941355	Insertion	4920	Homozygous	54369300000000	4.62439e+18	30	0
515	7	1169537	1197327	Insertion	3710	Homozygous	0.00930228	240395000	21	1
516	7	1193613	1197327	Insertion	3677	Homozygous	2.69654e-20	5.8347e+41	27	2
517	7	1271955	1277783	Insertion	4551	Homozygous	1.03237e-15	1.44046e+42	34	3
518	7	1816091	1836994	Deletion	7415	Heterozygous	779020000000000	38724000000	27	17
519	7	7529445	7568267	Deletion	2093	Homozygous	1.54066e+51	4.46725e+30	68	7
520	7	7964483	7975100	Insertion	5283	Heterozygous	0.000122629	13745800000000	43	20
521	7	7973569	7984408	Insertion	5591	Heterozygous	414266	58229300	22	14
522	7	9022635	9082381	Insertion	4908	Homozygous	3055360000000	1033680000	31	0
523	7	10434962	10480355	Deletion	2529	Homozygous	4.17101e+26	681517000	50	18
524	7	12953357	13020501	Deletion	7180	Heterozygous	3.16034e+22	10534200	41	12
525	7	19430188	19488514	Insertion	3911	Homozygous	1035360000	40639800	18	0
526	7	22366952	22397213	Deletion	2266	Homozygous	4.52422e+38	1.09419e+34	45	2
527	7	22387751	22413359	Deletion	4485	Homozygous	291.405	118928000000	13	0
528	7	24992269	25038137	Deletion	3289	Homozygous	16406100000000	506379000	21	2
529	7	26084713	26117482	Deletion	8647	Heterozygous	4.40069e+17	19257000	35	21
530	7	26090887	26120758	Deletion	8865	Heterozygous	2.45475e+18	124137000	39	23
531	7	31272095	31281855	Deletion	3483	Heterozygous	6.47474e+29	4.33787e+63	67	22
532	7	32345314	32354628	Deletion	2986	Homozygous	2438460000000000	8.33033e+32	18	1
534	7	49679465	49700651	Deletion	6364	Heterozygous	4187580	11378200000	12	4
535	7	51524941	51531645	Deletion	4732	Homozygous	3.35091e+18	5.93906e+64	31	3
536	7	54220546	54296195	Deletion	64333	Heterozygous	27298800	117816000000000	20	7
537	7	55213754	55233921	Deletion	2175	Heterozygous	1.20451e+29	38536500	58	27
538	7	56692264	56757323	Deletion	7911	Homozygous	90629600	1081950	15	5
539	7	63023646	63035649	Insertion	2736	Homozygous	6291230000000000	1.63266e+29	21	2
540	7	63030201	63035649	Insertion	2973	Homozygous	1.81793e+16	4.36981e+46	20	0
541	7	64834574	64863370	Deletion	2453	Homozygous	4.05062e+45	3.33643e+41	53	3
542	7	65481931	65530747	Insertion	21877	Heterozygous	0.0128209	1017210	11	1
543	7	66386014	66411625	Deletion	2742	Homozygous	6.17274e+71	1.85397e+84	87	3
544	7	67125176	67135706	Insertion	6009	Heterozygous	372207000000	1.75848e+38	49	24
545	7	67229839	67255827	Deletion	2259	Homozygous	5.76874e+47	1.75802e+49	61	2
546	7	68738648	68761867	Insertion	2551	Homozygous	9.73766e+26	5.45473e+27	35	4
547	7	70953963	70975510	Deletion	5041	Homozygous	3.09456e+26	6.95101e+54	49	6
548	7	71676694	71688269	Insertion	4402	Heterozygous	2.66663e+19	5.04406e+20	56	34
549	7	73700066	73739400	Deletion	2147	Homozygous	3.15216e+54	1.46665e+30	63	9
550	7	74378921	74438779	Deletion	3406	Homozygous	2.81155e+46	3.91407e+32	67	1
551	7	76494140	76500339	Insertion	3299	Homozygous	5697880000000000	7.83806e+60	35	4
552	7	91584805	91596858	Deletion	5906	Homozygous	1885.31	2530330000000000	15	4
553	7	93778063	93796681	Deletion	6262	Homozygous	3.96949e+21	9.22664e+46	24	0
554	7	93897418	93923361	Deletion	2035	Homozygous	1.21835e+21	6.70772e+17	25	3
555	7	96838782	96860728	Deletion	6481	Heterozygous	607061000000000	1.87396e+35	42	9
556	7	97747107	97780315	Deletion	8555	Heterozygous	899129000000000	4851050000000000	51	25
557	7	98807508	98840158	Insertion	2100	Homozygous	1.0214e+37	1.18654e+26	54	5
558	7	99200358	99233703	Insertion	5592	Heterozygous	814371000000	4684430000000000	30	3
559	7	107724786	107728596	Insertion	2908	Heterozygous	3.95121e-05	3.46242e+26	28	11
560	7	108174750	108194400	Insertion	5836	Heterozygous	8.07157e+33	93902300	81	50
561	7	110538108	110552481	Deletion	6495	Heterozygous	1.35928e+18	41775800000000	53	34
562	7	113770749	113791390	Deletion	6299	Homozygous	2.32808e+31	1.86724e+66	36	1
563	7	126394371	126411839	Deletion	5624	Homozygous	930701	4277760000000000	15	3
564	7	127571922	127595147	Deletion	2769	Heterozygous	2.23891e+43	312157000	84	45
565	7	138197969	138230924	Insertion	2265	Homozygous	132144000000	1873540000	18	0
566	7	142066836	142100862	Deletion	29286	Heterozygous	85440700000	16736200	38	22
567	7	142503087	142525528	Insertion	20424	Heterozygous	2809.51	1.96339e+38	27	4
568	7	142757956	142772469	Insertion	20309	Heterozygous	1939130000000000	1.50908e+68	60	27
569	7	142768532	142777913	Insertion	20166	Heterozygous	22158.2	2.04289e+58	80	44
571	7	144337239	144352706	Deletion	2232	Homozygous	5.81933e+19	2.67999e+35	32	1
572	7	148326780	148338369	Insertion	3063	Homozygous	5728800000000000	1.38848e+39	33	3
573	7	148358954	148400465	Deletion	3906	Homozygous	6.22768e+20	5.48897e+20	25	0
574	7	154450104	154482232	Deletion	2002	Homozygous	1.47035e+38	4.17466e+23	46	11
575	7	155313831	155340069	Insertion	4721	Homozygous	19570.2	1.47157e+17	26	1
576	7	155784409	155796628	Insertion	2135	Homozygous	4.49065e+20	9.79687e+41	45	5
577	7	155871852	155893413	Insertion	3708	Homozygous	1.32933e+26	4.46563e+45	37	0
578	7	155890777	155893413	Insertion	3872	Homozygous	186.525	5.78042e+73	31	1
579	7	156585615	156602754	Deletion	7816	Heterozygous	55037600	553425000	31	20
580	7	156595111	156618640	Deletion	6802	Heterozygous	5.78788e+23	1277980000000000	51	27
582	7	158603153	158604500	Insertion	5779	Homozygous	1.17679e-10	3.81621e+41	14	0
583	7	158646545	158672691	Insertion	2757	Homozygous	15131700	5570110	16	2
584	7	159194140	159216182	Insertion	3379	Homozygous	130133000000000	2.91923e+21	35	6
585	8	91483	159033	Deletion	4407	Homozygous	2.37905e+61	1.71181e+39	83	10
586	8	133246	159033	Deletion	3080	Homozygous	3.97459e+36	3.4252e+40	62	12
587	8	594581	648691	Deletion	4562	Homozygous	101848000000000	1465010000000	18	1
588	8	621551	648691	Deletion	4361	Homozygous	8062110000000	1.91022e+20	18	1
589	8	977303	996325	Insertion	4323	Heterozygous	4.4873	53525200000000	27	2
590	8	989573	1005042	Deletion	2071	Homozygous	20581600000000	7.02461e+18	26	5
591	8	1205398	1244159	Deletion	2009	Homozygous	1.51224e+19	1153360000000	25	3
592	8	1390126	1413734	Deletion	9919	Homozygous	1883.29	7.28972e+49	43	3
593	8	1828298	1847846	Insertion	2072	Homozygous	1783210	45006400	17	2
594	8	2174496	2194509	Insertion	3603	Homozygous	6375270000000000	7.78255e+24	21	0
595	8	2464906	2480998	Insertion	6489	Heterozygous	721.99	1865060	14	5
596	8	6988109	7016368	Deletion	19228	Heterozygous	1.58864e+27	8.80141e+30	47	26
597	8	7151558	7211903	Deletion	9110	Heterozygous	12383400	1355910	14	1
599	8	9770112	9773789	Insertion	2509	Homozygous	21378900000	1.41606e+41	20	2
600	8	11360400	11390479	Deletion	2048	Homozygous	1.86822e+53	3.99636e+42	62	3
601	8	11372009	11399564	Deletion	2143	Homozygous	1.60093e+37	1.80408e+34	47	2
602	8	21043017	21050939	Insertion	2925	Homozygous	54250700000000	9.71749e+63	45	4
603	8	21765511	21771265	Insertion	2453	Homozygous	2.61939e+23	2.41549e+67	34	1
604	8	25113427	25134582	Deletion	18871	Heterozygous	363980000000000	5119250000000000	44	29
605	8	25189761	25218938	Deletion	4057	Heterozygous	5.73995e+21	775178000	36	19
606	8	32808632	32855019	Deletion	11525	Homozygous	81535000000000	8.99935e+26	21	1
607	8	34440191	34450226	Insertion	3137	Homozygous	3.56246e+20	5.23415e+55	32	0
608	8	37188275	37194968	Deletion	2114	Heterozygous	15.2676	13306300	11	5
609	8	40894890	40923994	Deletion	3795	Homozygous	10725400	16075700000	10	0
610	8	40912672	40925555	Deletion	5653	Homozygous	46200100000000	5.76397e+50	33	4
611	8	42313781	42349908	Deletion	3889	Homozygous	2.03316e+43	3.51769e+41	57	6
612	8	43207705	43253844	Insertion	4400	Homozygous	6.49323e+18	57457600000000	37	7
613	8	57067558	57077027	Insertion	5692	Homozygous	6.35613e+16	5.25768e+66	37	4
614	8	61204185	61217404	Insertion	4430	Homozygous	3395920	9.86229e+17	13	2
615	8	63794845	63801899	Deletion	2958	Heterozygous	121916000000000	1.43109e+38	61	34
616	8	72872702	72890493	Deletion	5917	Homozygous	246567000000	1.03692e+31	27	1
617	8	74449320	74458914	Deletion	4058	Homozygous	8499510	3.51966e+41	40	12
618	8	87227727	87266782	Insertion	2008	Homozygous	2.08421e+29	1578520000000000	38	3
619	8	95843430	95870168	Deletion	4499	Heterozygous	1.00163e+19	8934540	62	31
620	8	95849365	95880785	Deletion	4421	Heterozygous	1.19491e+29	22659900000000	66	28
621	8	111280523	111312846	Deletion	3486	Homozygous	1.88725e+23	2.19847e+28	33	2
622	8	119120956	119163885	Deletion	8376	Heterozygous	17023500000000	276354000000	25	11
623	8	120913953	120921083	Insertion	4303	Heterozygous	0.00935514	189668000000000	28	13
624	8	125536439	125590494	Deletion	6559	Homozygous	2428840000000	2.41491e+18	19	0
625	8	125584369	125592929	Deletion	6132	Homozygous	2.03801e+16	5.80862e+59	30	3
626	8	126175255	126201835	Deletion	2548	Homozygous	4.36627e+30	1.32905e+26	60	14
627	8	128443916	128457481	Deletion	6522	Heterozygous	43.1033	136985000000000	17	3
628	8	128451053	128462496	Deletion	6124	Homozygous	2.3154e+28	3.15129e+91	54	5
629	8	128716661	128734124	Insertion	3474	Heterozygous	3658730	12368900000	22	6
630	8	130827215	130865883	Deletion	2370	Homozygous	5.20512e+34	4.89209e+16	52	15
631	8	131263769	131273753	Deletion	3028	Heterozygous	3.51429e+21	13912200000	53	37
632	8	134052282	134078717	Deletion	6584	Heterozygous	272222000000000	3007040	33	18
633	8	134061472	134086329	Deletion	6484	Heterozygous	2.00367e+18	153442000000	44	23
634	8	136138496	136152294	Deletion	3598	Heterozygous	2493770000	4.38154e+24	37	6
635	8	141414607	141424738	Insertion	6042	Homozygous	1.87386e+23	2.89899e+85	46	5
636	8	141630340	141638024	Insertion	3328	Homozygous	5.11478e+24	5.88514e+77	51	8
637	8	141772332	141779870	Insertion	4253	Homozygous	194987000000	1.03869e+36	20	3
638	8	141843705	141879610	Insertion	2553	Homozygous	1.97033e+36	2.76323e+26	47	3
639	8	142153238	142192649	Insertion	2487	Homozygous	1.26788e+43	3.90186e+24	55	6
640	8	142157668	142197413	Insertion	2363	Homozygous	1.74613e+38	3.68074e+20	53	6
641	8	142236676	142275703	Insertion	2020	Homozygous	1.09305e+54	1.91972e+26	76	5
642	8	143631858	143670279	Insertion	2666	Homozygous	1.2863e+16	34888700000	21	1
643	8	144115589	144128984	Insertion	6196	Homozygous	221407	1.04355e+18	11	1
644	8	144676102	144691084	Insertion	3994	Homozygous	29112000	7.08882e+19	14	0
645	9	6375846	6405678	Insertion	3523	Heterozygous	7.69254e+31	18214600	65	31
646	9	8984104	9018403	Insertion	3861	Homozygous	22269000000	1.24268e+19	33	1
647	9	15104135	15133723	Insertion	2120	Homozygous	2.92127e+30	2.61586e+21	43	4
648	9	15793264	15840472	Deletion	7009	Heterozygous	1.96731e+21	39041600000	37	18
649	9	15807624	15853765	Deletion	6817	Heterozygous	1253780000000000	16007900	27	13
650	9	22473952	22507353	Deletion	8579	Homozygous	1.36387e+38	1.27273e+81	50	0
651	9	22494932	22507353	Deletion	7862	Homozygous	5.10833e+16	1.32339e+69	42	7
652	9	29035534	29127175	Deletion	5338	Homozygous	3555970000000000	1648020	24	6
654	9	39814487	39900829	Deletion	52528	Heterozygous	20795300000000	2.21186e+23	28	8
655	9	39914373	39956800	Deletion	2179	Homozygous	5.88091e+20	120785000000	26	4
656	9	42340492	42349392	Insertion	2539	Homozygous	189914000000000	2.25495e+40	33	5
657	9	63779480	63787301	Insertion	4143	Heterozygous	6.12992	681555000000	11	3
658	9	66043745	66087598	Deletion	9362	Heterozygous	2.19118e+35	1.11622e+22	70	32
659	9	66740236	66755255	Insertion	2634	Heterozygous	21535	17310700	24	9
660	9	66906596	66948077	Deletion	38496	Heterozygous	16414	554887000000	11	4
661	9	69102762	69144850	Deletion	5545	Homozygous	4.29848e+30	2.66012e+40	41	1
662	9	70235668	70236438	Insertion	3847	Homozygous	2.24407e-07	1.58089e+31	11	0
663	9	70688910	70721291	Deletion	18135	Heterozygous	48246200	3.14098e+20	17	3
664	9	70703298	70744387	Deletion	19862	Heterozygous	687.194	285832000	14	1
665	9	76302168	76318108	Deletion	2236	Homozygous	8.28509e+23	1.81065e+40	56	7
666	9	77153743	77166700	Insertion	7488	Homozygous	5908310	2.17876e+36	24	2
667	9	81695908	81717859	Deletion	2203	Homozygous	6.50926e+23	4.0254e+28	36	2
668	9	81703149	81719588	Deletion	2617	Homozygous	15042400000000	8.24968e+26	25	0
669	9	86525399	86549776	Deletion	2017	Homozygous	545378000000	29352000000000	21	1
670	9	88193934	88211143	Insertion	11158	Heterozygous	3344.71	3.92084e+17	15	4
671	9	88220192	88250334	Deletion	2173	Homozygous	61854100000000	12930300000	18	4
672	9	88241167	88270667	Deletion	2048	Homozygous	5761870000000	599703000	17	3
673	9	88656524	88664534	Insertion	6023	Homozygous	6.03245e+17	2.34366e+70	34	3
674	9	91641731	91655475	Insertion	6125	Homozygous	3703110000	4.75901e+30	19	2
675	9	98533330	98564389	Deletion	2489	Homozygous	6.41274e+24	3.57679e+24	36	0
676	9	101946360	101963451	Deletion	9870	Heterozygous	4857660000000	434923000	30	20
677	9	107253692	107273834	Deletion	2201	Homozygous	1.29926e+43	7.5866e+52	54	1
678	9	107770232	107778739	Deletion	3141	Homozygous	1.15082e+19	3.41817e+51	38	7
679	9	125806207	125816295	Insertion	5572	Homozygous	25292600	1.1241e+29	15	0
680	9	130268233	130293889	Deletion	4266	Heterozygous	1.82237e+30	31805700	54	32
681	9	130956712	130960940	Insertion	2790	Homozygous	7.09386e-13	5.11501e+64	48	4
682	9	131404573	131416081	Insertion	3439	Heterozygous	425345000000	11967600000000	29	16
683	9	133580014	133598224	Insertion	2269	Homozygous	20967700000000	155297000000000	18	3
684	9	134096810	134119416	Deletion	2004	Homozygous	4.51827e+32	4.76358e+32	47	2
685	9	135333853	135371614	Insertion	3072	Homozygous	6.50855e+16	4671780000000	25	3
686	9	137017537	137047338	Insertion	2179	Homozygous	117721000000	304464000	19	1
687	9	137097878	137108501	Insertion	2257	Homozygous	2.20959e+24	4.8491e+49	42	5
688	9	137311140	137334650	Insertion	7830	Homozygous	1.0826	930469000	10	1
689	9	137325289	137364084	Insertion	10905	Homozygous	9.94136	15002100000	12	1
690	9	137491970	137521642	Insertion	2051	Homozygous	6691310000000	194159000	34	7
691	9	137499412	137540255	Insertion	2180	Homozygous	1.65268e+20	21051200	34	8
692	9	137718589	137724336	Insertion	2641	Homozygous	63936.4	8.03856e+21	14	2
693	9	138179640	138202992	Deletion	2164	Homozygous	2.14683e+17	2131290000000000	23	4
694	9	138274566	138279726	Insertion	5747	Homozygous	1.16386e-10	8.71898e+19	15	1
695	10	474817	488341	Insertion	2252	Homozygous	1292640000000000	1.00009e+22	24	3
696	10	1688207	1718271	Deletion	2602	Homozygous	1.67794e+52	2.7915e+47	61	1
697	10	4219781	4249430	Deletion	2796	Homozygous	8.73371e+31	6.87775e+30	37	1
698	10	4246885	4264691	Deletion	2070	Homozygous	2198.84	3796970000	13	1
699	10	5844539	5856047	Deletion	3607	Heterozygous	9.68969e+17	78256700000000	51	34
700	10	6369395	6382666	Deletion	6168	Homozygous	1.63362e+18	3.0858e+59	30	0
701	10	12772891	12776318	Insertion	3647	Homozygous	4.65413e-08	1.62656e+76	48	7
702	10	15190387	15210783	Insertion	3257	Homozygous	10582.2	7856330	13	2
703	10	26892789	26899162	Insertion	8263	Heterozygous	0.00111955	7.18021e+21	14	3
704	10	30949687	30967256	Deletion	5225	Heterozygous	3.69688e+20	3.29366e+18	48	26
705	10	31963430	31991699	Deletion	2909	Homozygous	8.0705e+20	7.01404e+20	28	4
707	10	45338337	45343900	Insertion	16053	Heterozygous	7.77836e+26	4.3525e+76	74	45
708	10	46273708	46286951	Insertion	5430	Heterozygous	1.96913e+18	8549410000000000	39	23
709	10	48052162	48073911	Insertion	19138	Heterozygous	20953900000	3936800000	47	29
710	10	50150831	50191674	Deletion	2082	Homozygous	4.57597e+46	1.54615e+26	53	3
711	10	51440374	51457751	Deletion	10618	Heterozygous	1460090000000	1.15415e+16	38	20
712	10	65519415	65530624	Insertion	3593	Heterozygous	263474	1439540000000000	19	6
714	10	70684772	70692256	Deletion	2741	Heterozygous	304285000000	8.35769e+17	48	27
715	10	76489573	76511723	Deletion	6016	Homozygous	477109000000	2.73145e+33	43	9
716	10	79713147	79751547	Deletion	31355	Heterozygous	5.14157e+16	8.81835e+22	44	22
717	10	81199733	81246267	Insertion	2455	Homozygous	7.00549e+22	5264940000000	25	0
718	10	86495006	86505818	Insertion	3413	Homozygous	7203020000000	6.42344e+29	21	3
719	10	89030298	89051675	Insertion	6844	Heterozygous	605085000000000	861528000000000	31	17
720	10	92331251	92385203	Deletion	3518	Homozygous	3.90414e+26	7.80384e+19	36	3
721	10	106227102	106278777	Deletion	2899	Homozygous	8.72279e+22	715225000000	34	8
722	10	109799247	109820653	Deletion	6796	Homozygous	7.82536e+22	3.01179e+52	29	1
723	10	112339075	112385287	Deletion	4797	Homozygous	3044390	11681800000	11	0
724	10	114058289	114088316	Insertion	2273	Homozygous	2.33709e+25	1.68148e+19	32	2
725	10	119522699	119551272	Insertion	2016	Homozygous	6.44419e+51	1.80856e+37	59	4
726	10	120461053	120475504	Deletion	2477	Homozygous	1.93113e+32	2.89704e+65	54	1
727	10	122594850	122609462	Deletion	4126	Heterozygous	3.47995e+24	93796800000	49	32
728	10	122601344	122631415	Deletion	4525	Homozygous	125837000000000	1.45614e+24	33	5
729	10	122689239	122699452	Insertion	6089	Homozygous	4.28836e+21	9.36919e+67	31	1
730	10	123252517	123263144	Insertion	5137	Homozygous	8009830000000000	2.80576e+43	21	1
731	10	126939190	126956197	Insertion	10690	Homozygous	8885580000	5.09669e+58	34	0
732	10	128463139	128474188	Insertion	12400	Homozygous	2.56045e-11	63308000000	13	2
733	10	130834480	130856175	Deletion	2776	Heterozygous	1.36761e+31	42478800	57	32
736	10	132166373	132175328	Insertion	2635	Heterozygous	792.749	5368810	15	8
737	10	132385372	132395517	Insertion	2175	Homozygous	1709780000000000	3.19932e+32	44	8
738	10	133118592	133148313	Deletion	2789	Homozygous	2.76192e+26	3.7043e+24	31	2
739	10	133468013	133490203	Deletion	2667	Heterozygous	2.49953e+27	5377340000000000	55	22
741	11	174006	184906	Insertion	6549	Homozygous	4.24114e-27	7.96867e+43	41	0
742	11	336372	366388	Insertion	3347	Homozygous	1642160000000000	272344000000000	26	4
743	11	399027	407456	Insertion	3954	Heterozygous	11555	1.23672e+16	17	4
744	11	581475	585983	Insertion	4849	Homozygous	2.57366e+31	6.86969e+125	46	1
745	11	995232	1003070	Insertion	13829	Heterozygous	1.53067	7769580000000000	13	2
746	11	1092262	1102584	Insertion	3101	Homozygous	5414010000	2.87964e+23	19	3
747	11	1536352	1541923	Insertion	6129	Heterozygous	1463.19	2.10594e+22	24	14
748	11	1891015	1930475	Deletion	22308	Heterozygous	8.53974	24350300	11	1
749	11	1930475	1943801	Insertion	24661	Heterozygous	322.862	569156000000	17	9
750	11	3634338	3695586	Insertion	19488	Heterozygous	4.91051e+16	41915800000	46	20
751	11	4927744	4972994	Deletion	8968	Heterozygous	9.03651e+20	10521300	49	24
752	11	4931191	4978064	Deletion	9021	Heterozygous	1.08861e+21	3378550	49	24
753	11	7766578	7813635	Deletion	2377	Homozygous	2.73284e+23	514517000	39	5
754	11	7806310	7838292	Insertion	9930	Heterozygous	898.335	2019680	11	1
755	11	8816634	8819620	Insertion	2340	Homozygous	326176000000	2.64534e+101	54	6
756	11	11235386	11249520	Insertion	4241	Homozygous	1426490000	1.84132e+21	14	1
757	11	12611092	12641630	Insertion	3742	Homozygous	9.53334e+23	4.61547e+30	53	6
758	11	14260402	14292505	Insertion	2711	Homozygous	2.31556e+24	6.56601e+20	30	2
759	11	22431688	22453287	Deletion	2274	Heterozygous	1.38174e+25	10610100000	55	25
760	11	23322629	23367042	Insertion	2583	Homozygous	2.08115e+29	2.08332e+17	41	0
761	11	25177274	25250231	Insertion	3652	Homozygous	4669630000000	1846010	23	1
762	11	28945051	29004044	Deletion	6431	Homozygous	193872000000	146469000000000	14	0
763	11	31359835	31395981	Deletion	4245	Heterozygous	9.14258e+26	146326000	42	21
764	11	36281230	36311115	Insertion	2572	Homozygous	3.30949e+21	5.47643e+21	44	3
765	11	47014816	47046528	Deletion	6375	Homozygous	1.42043e+19	1.14055e+34	32	3
766	11	47040353	47101346	Deletion	8831	Homozygous	1.84563	3537180	16	2
767	11	47637438	47646702	Insertion	4555	Homozygous	2.31255e+32	8.43482e+88	41	0
768	11	47889153	47894048	Insertion	4181	Homozygous	91879500	2.06935e+43	21	2
769	11	48558059	48593942	Deletion	2796	Homozygous	3650940000000	1498500000	16	2
770	11	48570185	48605466	Deletion	3587	Homozygous	7371250000000000	2.55403e+16	17	1
771	11	48909340	48948355	Insertion	7700	Heterozygous	534754000	74901900000000	21	2
772	11	56373561	56390187	Insertion	7323	Homozygous	237409000000000	1.25169e+41	20	0
773	11	56694059	56698202	Insertion	11033	Heterozygous	4.29782e+18	3.28851e+75	52	27
774	11	61199184	61219081	Deletion	18207	Heterozygous	2739.75	778514000	11	4
775	11	64535380	64560160	Insertion	2852	Homozygous	6.45829e+34	2.85517e+38	43	2
776	11	66369970	66409098	Insertion	2160	Homozygous	2.83125e+42	2.23593e+21	69	7
777	11	66388848	66404729	Insertion	3049	Heterozygous	48.1059	2296350	10	0
778	11	68869976	68898521	Insertion	2926	Homozygous	5.99166e+35	1.51674e+41	63	4
779	11	69173822	69187527	Insertion	3477	Homozygous	36303000000	2.10025e+20	13	1
782	11	72575004	72602834	Insertion	2233	Homozygous	4.09005e+41	5.86141e+31	54	6
783	11	75544375	75565933	Deletion	2021	Homozygous	2.39296e+22	1.41279e+24	31	4
784	11	77159062	77183091	Insertion	2423	Homozygous	3.00586e+22	1.8472e+25	26	0
786	11	88083731	88108336	Deletion	2055	Homozygous	6.02336e+28	3.03183e+21	42	11
787	11	92306681	92332036	Insertion	3672	Homozygous	27548700000	1.45846e+20	25	1
788	11	93134902	93177680	Deletion	7503	Homozygous	1.13209e+25	3.27731e+41	40	3
789	11	93419293	93443529	Deletion	6327	Heterozygous	6.94356e+30	4.19701e+21	60	34
791	11	95434653	95446392	Deletion	6128	Homozygous	6.25325e+38	4.91842e+97	40	0
792	11	99540671	99577357	Deletion	2016	Homozygous	5.50595e+30	1.43498e+16	35	7
793	11	101671032	101691298	Deletion	7884	Heterozygous	3.55589e+19	4.44036e+26	39	18
794	11	101683708	101728932	Deletion	8618	Homozygous	349360000000	3.6683e+22	22	2
795	11	104356044	104409672	Deletion	6245	Homozygous	158590000000000	1.49356e+18	16	0
796	11	104394241	104462109	Deletion	9464	Homozygous	14653.9	587507000	12	1
797	11	110492238	110511273	Insertion	5297	Heterozygous	2.66064e+16	2450490000000000	30	15
799	11	122456136	122489801	Deletion	2097	Homozygous	6.17497e+33	1.67008e+25	39	1
801	11	126274744	126278500	Insertion	2414	Homozygous	95.2218	3.96781e+31	18	1
802	11	128865816	128874786	Insertion	2071	Homozygous	1.1554e+24	1.46322e+52	41	3
803	11	134728290	134745566	Deletion	5451	Heterozygous	479251000000000	33078100000	35	23
804	11	134836336	134857803	Insertion	2104	Homozygous	20222100000	48811100	19	4
805	12	177231	202109	Deletion	4744	Heterozygous	51990000000000	41781000000000	32	10
806	12	253295	277381	Deletion	7412	Heterozygous	3.9041e+28	1759200000000000	55	33
807	12	1075108	1100583	Deletion	2461	Homozygous	3384080000	2254890000000	17	1
808	12	2254969	2257962	Insertion	5474	Homozygous	20037	6.1756e+115	48	5
809	12	5908535	5934840	Insertion	2773	Homozygous	3.63182e+60	1.61527e+65	82	4
810	12	6286226	6307290	Insertion	2164	Homozygous	2.88973e+20	2.0295e+18	36	8
811	12	6955355	6956692	Insertion	2529	Homozygous	3.89238e-14	9.92351e+59	30	2
812	12	9478805	9570342	Deletion	89493	Homozygous	807063000000000	6.62427e+50	18	0
813	12	9570342	9587940	Deletion	8267	Heterozygous	1251240	4.64891e+18	17	4
815	12	22415799	22431905	Deletion	6774	Homozygous	2.90062e+18	4.24413e+47	26	1
816	12	23763037	23812754	Deletion	2616	Homozygous	5.4232e+34	5.69446e+18	39	1
817	12	33850433	33865597	Insertion	6409	Homozygous	2.74476e+30	8.41998e+77	39	1
818	12	37586609	37664306	Deletion	12054	Homozygous	18939.3	16645500000	10	0
819	12	43568889	43594079	Deletion	2641	Homozygous	1.08652e+31	3.25277e+34	38	1
820	12	45507445	45518813	Deletion	6844	Heterozygous	3.42886e+16	1.61129e+20	49	30
821	12	50800662	50828605	Deletion	2350	Heterozygous	2.35373e+44	3828740	69	37
822	12	55344277	55354526	Insertion	7167	Heterozygous	248	10199900	15	9
823	12	55485543	55516214	Deletion	9010	Homozygous	53.8074	2531460000	10	1
824	12	58074483	58076955	Insertion	8798	Homozygous	1.06987e-05	4.54077e+122	44	3
825	12	62123007	62157110	Deletion	2008	Homozygous	2.57638e+35	7.71069e+20	42	8
826	12	70190654	70223110	Deletion	2984	Heterozygous	2.74667e+23	28741500	42	18
827	12	76118227	76135035	Insertion	2794	Homozygous	25240700	47671400000000	19	2
828	12	84190376	84225380	Deletion	3260	Homozygous	6.016e+22	2.79261e+22	25	0
829	12	86246134	86263158	Insertion	7003	Heterozygous	14.5153	1294740000000	22	2
830	12	88416695	88440532	Deletion	2043	Homozygous	253838000000000	708519000000	18	1
831	12	90075946	90098202	Deletion	4491	Heterozygous	25121300000000	78338400	36	12
832	12	95828907	95861520	Deletion	2857	Heterozygous	8.36074e+33	5802700	56	28
833	12	98274769	98296307	Deletion	2356	Heterozygous	4.66352e+45	125846000000	77	43
834	12	98546999	98581179	Deletion	3658	Heterozygous	8.54657e+33	5.17181e+16	55	20
835	12	99395409	99413758	Deletion	7881	Heterozygous	430777000000	1776010000	38	19
836	12	99889955	99926528	Deletion	3904	Heterozygous	3.40575e+34	1676030000	55	28
837	12	101147571	101157445	Insertion	5740	Homozygous	0.00456167	115263000000	11	2
838	12	101703523	101715813	Deletion	5495	Heterozygous	5.66994e+32	4.5479e+22	75	50
839	12	107912984	107916022	Insertion	4027	Homozygous	2.78058e+21	2.03127e+109	41	2
840	12	108577946	108582891	Insertion	5040	Homozygous	212.936	7.01247e+26	13	1
841	12	123908421	123931125	Insertion	2138	Homozygous	5.74812e+50	1.26033e+50	62	3
842	12	124435979	124441224	Insertion	2375	Homozygous	4.59222e+33	1.63387e+91	45	2
843	12	124995587	125003304	Insertion	2458	Heterozygous	324.093	20821200000	18	9
844	12	125312911	125325027	Insertion	3508	Heterozygous	1325.73	513765000000	22	10
845	12	126322874	126332042	Insertion	6143	Heterozygous	643196	134403000000	20	12
846	12	126823263	126843639	Insertion	2526	Homozygous	7.25363e+31	1.09686e+40	52	2
847	12	130384634	130414979	Insertion	2088	Homozygous	1.33413e+34	3.79246e+26	48	1
848	12	131574295	131586492	Insertion	2597	Heterozygous	386449	354282000	12	3
849	12	131575288	131596371	Insertion	3761	Homozygous	1844960	424757000000	11	1
850	12	131912064	131921754	Insertion	2750	Heterozygous	1.6641	1066100	31	14
851	12	132147379	132155124	Insertion	2464	Heterozygous	4.04207e+16	8.83873e+33	38	13
853	12	132949971	132967479	Insertion	3713	Heterozygous	239.781	6472130	15	3
854	13	21369771	21381557	Insertion	3097	Heterozygous	5.47251e+33	1.42321e+18	70	45
855	13	21724343	21730375	Insertion	2884	Homozygous	3918.63	4.9781e+23	13	0
856	13	23055560	23073364	Deletion	5275	Homozygous	98525100	7.797e+18	20	4
857	13	25799617	25850245	Insertion	3378	Homozygous	2.98e+37	6.3136e+23	44	1
858	13	29637953	29655467	Deletion	5942	Heterozygous	1.70609e+30	4.28029e+25	67	39
859	13	38955355	38958112	Insertion	2532	Homozygous	0.00034824	6.77319e+57	33	2
861	13	50474543	50507054	Deletion	5994	Homozygous	4.34769e+17	3.05079e+29	37	6
862	13	60878775	60889510	Insertion	5874	Homozygous	105110	3.00518e+27	22	5
863	13	63353205	63388602	Insertion	2653	Homozygous	8.07293e+30	2.82941e+21	41	2
864	13	71890045	71913299	Deletion	3553	Homozygous	3.88614e+32	7.35379e+44	45	3
865	13	72231843	72239973	Deletion	4699	Heterozygous	9253940000	207726000000000	18	10
866	13	72249229	72277798	Deletion	4556	Heterozygous	111891000	6522760	16	7
867	13	83373406	83401311	Deletion	2186	Homozygous	1.86521e+30	4.16045e+21	40	10
870	13	89648423	89686861	Insertion	3125	Homozygous	1.28892e+24	4.80559e+18	36	4
871	13	97333234	97342380	Insertion	2007	Homozygous	625426000000000	7.32016e+33	30	3
872	13	98601618	98646719	Deletion	4540	Heterozygous	2.32721e+63	2815490000000000	114	24
873	13	101215063	101261337	Deletion	2496	Homozygous	3.34559e+33	55055100	55	22
874	13	106781964	106782734	Insertion	5486	Homozygous	4.34411e-08	7.24698e+167	47	0
875	13	108681325	108711108	Insertion	3824	Homozygous	15751500	22889600	15	2
877	13	112275337	112327618	Insertion	16909	Heterozygous	40.9051	14230500000	20	2
878	13	113416788	113433881	Insertion	2125	Homozygous	3.05345e+41	1.30946e+47	56	4
880	13	113968664	113990347	Deletion	4109	Homozygous	2.50614e+35	7.48866e+67	48	0
881	13	113979265	113990347	Deletion	3985	Heterozygous	1.56145e+33	8.47917e+63	68	25
882	14	20707483	20717611	Insertion	2407	Heterozygous	6.16545e+37	1096520000000000	79	51
884	14	23971408	23973691	Insertion	5349	Homozygous	9.71685e-06	2.59796e+43	23	5
885	14	24000821	24016173	Deletion	7556	Heterozygous	36782300	1.24814e+32	30	7
886	14	40135816	40151437	Deletion	7818	Homozygous	610668000000	2.83456e+38	20	1
887	14	48992365	49045338	Deletion	2658	Homozygous	8.13022e+25	3209830000	40	10
888	14	49753405	49784603	Insertion	7477	Heterozygous	1.40167e+19	7.80376e+23	44	15
889	14	52186061	52204420	Insertion	6850	Heterozygous	4682390000000	1.81379e+34	34	5
890	14	56438903	56448205	Deletion	3209	Heterozygous	3.31393e+30	7.70175e+40	67	35
891	14	58745377	58767580	Insertion	5845	Heterozygous	8.11732e+18	78101200	74	42
892	14	59354673	59379150	Deletion	2016	Homozygous	23111400000	64274100	20	7
893	14	63789364	63806553	Insertion	6539	Heterozygous	156607	2593240000000	15	5
894	14	63795415	63837320	Insertion	6035	Homozygous	14589700000	12576900000000	16	1
895	14	65041081	65079302	Deletion	2037	Homozygous	125228000000000	10148800	19	4
896	14	65789674	65801375	Insertion	2347	Homozygous	8.73658e+32	2.85576e+62	53	4
897	14	68843994	68878757	Insertion	2159	Homozygous	3.59148e+43	7.85664e+26	54	5
898	14	81313007	81324570	Insertion	2728	Heterozygous	1710960	112775000000	15	4
899	14	82023876	82057943	Deletion	4387	Homozygous	3.57398e+17	6.07751e+23	31	3
900	14	91631155	91640037	Insertion	3480	Homozygous	58682000000000	5.4998e+46	29	3
901	14	104220012	104260505	Insertion	2189	Homozygous	9.78095e+30	571925000000000	51	6
902	14	104444018	104449419	Insertion	2223	Homozygous	4.9595e+20	7.27099e+61	37	4
903	14	104496071	104499324	Insertion	7100	Homozygous	8.03826e+17	6.18e+163	57	3
905	14	104940678	104975088	Deletion	2125	Homozygous	4.73828e+51	2.17339e+34	57	6
906	14	105085222	105117755	Deletion	2683	Homozygous	1.04424e+53	5.14006e+50	64	0
907	14	105472996	105480272	Insertion	2979	Homozygous	1.23109e+20	1.33105e+58	31	0
908	14	106322895	106369198	Deletion	25781	Homozygous	140814000	8.68811e+43	37	4
909	14	106745274	106801711	Deletion	48077	Heterozygous	1339080	20452700000	24	6
910	15	20090577	20120289	Insertion	2688	Homozygous	11830000000000	6.55359e+17	29	1
911	15	20348914	20384863	Deletion	8405	Heterozygous	3.45443e+18	111598000000	29	16
912	15	23029900	23063601	Insertion	2634	Homozygous	1.10774e+25	4.54415e+16	40	5
913	15	23384529	23432978	Deletion	5547	Homozygous	65261.6	11159500	10	1
914	15	23424865	23442548	Deletion	3019	Homozygous	4558070000000	1.10406e+25	36	3
915	15	29550872	29561055	Insertion	8575	Homozygous	1394370000000	2.07758e+60	27	1
916	15	32359543	32390212	Insertion	2007	Homozygous	3.6435e+27	1.9872e+17	31	3
917	15	33738531	33740694	Insertion	5852	Heterozygous	1.91396e-08	1.94123e+32	19	5
918	15	34374148	34378163	Insertion	5342	Homozygous	3.54573e+33	6.26433e+170	63	2
919	15	54923312	54943467	Deletion	6406	Homozygous	5732050000000	1.57707e+29	22	3
920	15	55945681	55959074	Insertion	5640	Heterozygous	4180570	761194000000	14	6
921	15	66101187	66107335	Insertion	12159	Heterozygous	0.366939	2.47359e+19	17	7
922	15	68086663	68164345	Deletion	4648	Homozygous	7.11854e+21	3230170000000	36	3
923	15	68391387	68401959	Insertion	4519	Heterozygous	1018590	7.09649e+50	53	15
924	15	70545825	70571753	Insertion	2399	Homozygous	4.07081e+23	5.11426e+20	35	4
925	15	71413710	71428889	Deletion	4555	Heterozygous	1.03371e+18	26276200	56	36
926	15	72088819	72130171	Deletion	2819	Homozygous	4.93707e+40	3.49161e+34	50	1
927	15	74542318	74562665	Insertion	2392	Homozygous	1.40243e+29	1.57534e+31	40	5
929	15	76547125	76607503	Deletion	14509	Homozygous	0.805772	1458560000000	15	1
930	15	76594498	76611504	Deletion	13430	Heterozygous	2445.89	643335000000	11	4
931	15	77689302	77702759	Insertion	2166	Homozygous	1088510000	2.72419e+16	28	6
932	15	82872948	82880847	Deletion	5185	Heterozygous	0.0324513	141833000000	14	3
933	15	82874399	82900625	Deletion	5389	Homozygous	45043900	479421000000	13	3
934	15	83862655	83876134	Deletion	2706	Heterozygous	5.53871e+26	1478640	56	37
935	15	90645122	90666451	Insertion	2232	Homozygous	1.48471e+36	6.78557e+33	55	8
936	15	100554196	100565347	Deletion	3760	Heterozygous	1.50424e+42	1.52727e+24	85	56
937	15	101535150	101549949	Insertion	6104	Heterozygous	1263880000	1277770000000000	35	15
938	15	101747832	101769186	Deletion	2674	Homozygous	915127	28383700000	16	2
939	16	439526	474561	Insertion	2276	Homozygous	2.31851e+39	1.07994e+24	47	2
940	16	474561	499952	Insertion	2088	Homozygous	1.22425e+35	1.38664e+28	43	3
941	16	1022828	1025835	Insertion	7171	Homozygous	1.09553e-10	3.10855e+83	35	1
942	16	1171855	1186785	Insertion	3273	Homozygous	460631	2.23597e+20	28	5
943	16	1239958	1281548	Deletion	5293	Homozygous	5880190	42946300	11	0
944	16	2090899	2121886	Insertion	2723	Homozygous	3.4879e+37	4.79125e+33	45	1
945	16	2860675	2866455	Insertion	6250	Homozygous	2.61722e+18	3.05904e+121	54	3
946	16	3367736	3374309	Insertion	2593	Heterozygous	2.08202e+17	584839000000	55	37
948	16	16803990	16859298	Deletion	6640	Heterozygous	7.86569e+30	5206260000000000	59	20
949	16	16830166	16859298	Deletion	6220	Heterozygous	2.77066e+34	1.12739e+20	66	33
950	16	19928529	19962160	Deletion	21667	Heterozygous	4.08649e+18	4518440000	64	37
951	16	23029680	23056528	Deletion	2132	Homozygous	4.49663e+55	8.35322e+48	62	3
952	16	24848111	24892299	Insertion	3083	Homozygous	1.49563e+23	265092000000000	33	4
953	16	25316358	25340183	Deletion	3280	Heterozygous	1.51923e+30	583731000	54	33
954	16	26171275	26179244	Insertion	4336	Homozygous	5340760000000000	2.58831e+47	24	2
956	16	32271993	32306977	Insertion	24253	Homozygous	7.64241e-11	1.51477e+17	24	3
957	16	33444307	33516154	Deletion	70079	Heterozygous	33.7124	157566000000000	13	1
958	16	65127339	65130323	Insertion	3596	Homozygous	7.90375e-40	1.72066e+55	45	2
959	16	69193804	69199372	Insertion	4821	Heterozygous	8.31209e+19	3.74781e+48	58	32
960	16	69943992	69967982	Insertion	7006	Heterozygous	7.75556e+17	92511600	54	30
961	16	71283414	71302481	Insertion	4637	Heterozygous	2705340	72233100000000	18	2
962	16	76005413	76034478	Insertion	6346	Homozygous	3.13946e+16	3.21568e+41	45	2
963	16	76452325	76522247	Deletion	5845	Homozygous	4.45711e+19	1.03604e+20	24	0
964	16	86981654	87006371	Insertion	2115	Homozygous	2.63466e+17	1302440000000	23	4
965	16	88730120	88734493	Insertion	2899	Homozygous	0.00440408	1.07566e+71	46	5
966	16	90111794	90123678	Insertion	3362	Homozygous	306642000000	6.93362e+33	32	6
967	17	937312	976627	Insertion	4232	Homozygous	1389040000000000	172993000000000	29	4
968	17	5054989	5061190	Insertion	2543	Homozygous	230460000	3.94154e+54	39	4
969	17	6191740	6203596	Insertion	3435	Homozygous	96507400000000	7.18466e+34	29	4
970	17	7291925	7310537	Insertion	2922	Homozygous	38094300000	5.0261e+21	34	3
971	17	7835621	7837131	Insertion	8145	Heterozygous	1.42119e-08	1.74861e+16	14	7
972	17	8401866	8416904	Insertion	4767	Heterozygous	367210000	45328500000	17	8
973	17	12432762	12457176	Deletion	7758	Heterozygous	34466.3	105173000	14	3
974	17	18448724	18509141	Deletion	43146	Heterozygous	464402000000	8.18355e+28	24	7
975	17	27207151	27224681	Deletion	4013	Heterozygous	6.1291e+23	7943530	69	45
976	17	28422022	28460761	Deletion	3234	Homozygous	654499000000000	1311680000000	27	2
977	17	41241555	41282536	Deletion	10950	Heterozygous	17.5539	1596210	13	1
978	17	43229876	43282187	Deletion	23645	Homozygous	0.0336362	4273700000000	12	1
979	17	46274712	46294527	Insertion	33735	Homozygous	8.16084e-11	1.45246e+30	19	1
980	17	50037691	50045735	Insertion	3482	Homozygous	60013.9	1.78134e+25	18	2
981	17	52582403	52611216	Insertion	7325	Heterozygous	757804	61184700	11	3
982	17	53759882	53792891	Deletion	9390	Heterozygous	573839	364436000000	20	3
983	17	72829481	72886182	Insertion	5456	Homozygous	3.02208e+40	8.91307e+36	57	2
984	17	76067233	76074973	Insertion	3681	Homozygous	282.049	1.34932e+33	29	4
985	17	80729814	80766890	Deletion	2129	Homozygous	5.37852e+35	3.70261e+26	48	3
986	17	80924478	80931515	Insertion	2165	Heterozygous	3409880	3.66886e+27	43	12
987	17	81336003	81355216	Insertion	2956	Homozygous	2283300000	8370980000000000	25	3
988	17	81423129	81443198	Insertion	2006	Homozygous	123202000	4892940000000	34	5
990	17	82574686	82592645	Insertion	4488	Heterozygous	9124.68	110921000000	17	1
991	18	3078617	3112487	Insertion	3862	Homozygous	2.15339e+19	2.62872e+20	22	2
992	18	3100813	3114292	Insertion	3640	Homozygous	50968.2	54232400000000	14	2
993	18	4510425	4534909	Insertion	2224	Homozygous	7.23709e+17	9057280000000000	34	5
994	18	15078493	15104297	Insertion	5734	Heterozygous	22620100000	80199300000000	19	4
995	18	22550622	22552873	Insertion	6847	Heterozygous	3.62328e-08	1.15321e+16	10	3
996	18	43729360	43741177	Insertion	5146	Homozygous	1055900000000	4.68319e+32	19	2
997	18	46721760	46727724	Insertion	2732	Heterozygous	2.53887e+19	16963600000000	67	46
999	18	50142279	50173609	Deletion	3648	Homozygous	2412130	773045000	10	0
1000	18	50164971	50179945	Deletion	3655	Homozygous	377475000000000	1.24529e+32	19	0
1001	18	50442045	50449944	Insertion	7064	Heterozygous	7.55273e+24	1.55248e+31	61	40
1002	18	54418967	54443192	Deletion	2950	Homozygous	319999	1361870000	10	1
1003	18	57271062	57287050	Deletion	2438	Homozygous	656472000	1.06009e+20	26	3
1004	18	57277229	57292303	Deletion	2279	Homozygous	2.86676e+18	5.24002e+29	30	2
1005	18	65978284	66069224	Deletion	8474	Homozygous	137693000000	88861800	21	5
1006	18	66047597	66069224	Deletion	8629	Heterozygous	37850600000000	807711000	30	19
1007	18	66089938	66122609	Deletion	2673	Heterozygous	2.01012e+29	125735000	45	21
1008	18	67452712	67456905	Insertion	20403	Homozygous	1.45146e-16	6.92239e+63	31	7
1009	18	68515904	68544044	Deletion	2583	Homozygous	3.80506e+21	3.08473e+21	29	1
1010	18	70469325	70474213	Insertion	6340	Heterozygous	9.16708e+20	5.94137e+53	69	41
1011	18	70716724	70738275	Deletion	3150	Heterozygous	4.04199e+27	921229000	61	34
1012	18	74199276	74225113	Insertion	2131	Homozygous	1.09975e+35	9.29448e+29	55	4
1013	18	74613672	74617699	Insertion	2026	Heterozygous	5133.81	4.35102e+34	31	10
1014	18	78229382	78239216	Insertion	2281	Homozygous	13927.3	3.03288e+24	30	4
1015	18	78368694	78373797	Deletion	2560	Homozygous	8370250000000	1.61622e+37	17	0
1016	18	78433876	78446337	Insertion	2502	Heterozygous	9.34743e+18	10233000000	34	21
1017	18	78487691	78521652	Insertion	2972	Homozygous	1.14828e+32	4.90263e+31	40	2
1018	18	79031233	79060989	Insertion	2956	Homozygous	4.11226e+22	2.42335e+21	37	3
1019	18	79611125	79628884	Insertion	17088	Heterozygous	27156.6	771328000000000	17	4
1020	19	877106	883322	Insertion	3929	Homozygous	5.26464e-05	217597000000	11	2
1021	19	1159892	1170343	Insertion	4904	Homozygous	345598	4.90692e+19	15	3
1022	19	3110165	3128317	Insertion	2306	Homozygous	326383000000	780750000000000	13	0
1023	19	3122847	3128317	Insertion	2160	Homozygous	3834080	8.73221e+20	14	2
1024	19	3987779	4020505	Insertion	4409	Homozygous	616771	15720100	10	0
1025	19	6974925	7006366	Insertion	2053	Homozygous	4.26681e+23	159709000000000	33	2
1027	19	8259347	8288996	Deletion	15149	Heterozygous	21723.7	9509990000	16	7
1028	19	8274133	8295656	Deletion	15302	Heterozygous	1.94964e+17	2.43852e+33	27	12
1029	19	8280818	8302135	Deletion	14863	Homozygous	24553900000	4.56822e+33	18	3
1030	19	12581279	12621231	Deletion	4321	Homozygous	4.64161e+31	1.52898e+34	42	4
1031	19	14905735	14935862	Deletion	3751	Homozygous	1.35858e+19	1.04321e+25	29	2
1032	19	14932522	14954281	Deletion	2497	Homozygous	4326890	278410000	11	1
1033	19	20399325	20435038	Insertion	2548	Homozygous	672151000000	108489000	20	2
1034	19	20809351	20843431	Insertion	5353	Heterozygous	123909000000	42235200	28	8
1035	19	22763320	22779789	Insertion	3281	Homozygous	4.7503e+16	4.10904e+28	23	2
1036	19	23308477	23341891	Insertion	2604	Homozygous	1.69733e+21	1.18327e+16	27	1
1037	19	23843552	23884139	Insertion	2960	Homozygous	184218000000000	163265000	19	2
1038	19	24065021	24087669	Insertion	2582	Homozygous	5.80133e+17	1.66006e+18	26	4
1039	19	29458300	29479723	Deletion	6921	Heterozygous	1.00957e+20	3.27966e+26	65	32
1040	19	29887009	29903290	Deletion	4537	Homozygous	7618.08	7836150000000	14	2
1041	19	34233874	34248829	Insertion	7139	Homozygous	2.056e+20	1.09916e+50	23	1
1042	19	34385975	34393027	Insertion	17029	Homozygous	349610000	1.00488e+63	20	0
1044	19	39882578	39898829	Insertion	15850	Heterozygous	54451000000000	577258000000000	41	26
1045	19	39898829	39920035	Insertion	15802	Heterozygous	734471000000000	2.37077e+27	41	23
1046	19	46094147	46128925	Deletion	5870	Heterozygous	1.84829e+36	472944000000	68	34
1047	19	46114821	46155592	Deletion	5911	Heterozygous	3.58365e+35	17203400	62	36
1048	19	46434603	46489061	Deletion	3261	Homozygous	3402100000000000	15384800000	22	1
1049	19	47416951	47420964	Insertion	3794	Homozygous	0.0272761	1.32411e+39	22	2
1050	19	50573597	50580255	Deletion	4955	Heterozygous	64813800000000	2005320	60	44
1051	19	51612139	51649902	Deletion	16717	Heterozygous	1.97e+38	6.97989e+45	61	28
1052	19	51628937	51649902	Deletion	16655	Heterozygous	2.54699e+38	3.41042e+47	63	37
1053	19	52917864	52941555	Deletion	2099	Homozygous	2.59833e+41	3.56277e+37	44	2
1054	19	53182889	53190308	Deletion	3336	Homozygous	1.10485e+19	1.29861e+65	40	5
1055	19	54133553	54139829	Insertion	5389	Homozygous	966402000	1.86251e+34	14	0
1056	19	54234423	54297151	Insertion	6410	Homozygous	2305.23	252311000000	34	2
1057	19	54340743	54352353	Insertion	2012	Homozygous	9.49292e+20	6.15419e+37	40	5
1058	19	54398065	54422421	Insertion	2382	Homozygous	2.54818e+31	7.74586e+32	60	8
1059	19	55712751	55732886	Insertion	2480	Homozygous	7.1462e+17	1.85688e+29	37	2
1060	19	56740747	56747705	Insertion	2153	Heterozygous	1.69913e+28	1541840000	84	56
1061	20	801390	833439	Insertion	2731	Homozygous	1.05143e+28	4.89906e+18	50	9
1062	20	1404648	1426230	Deletion	2002	Homozygous	34968000000000	307438000000000	20	1
1063	20	1577251	1618537	Deletion	33523	Heterozygous	4.17921e+37	2.27531e+68	72	30
1064	20	1875730	1878618	Insertion	5897	Homozygous	8.67067e-08	1.84185e+37	20	2
1065	20	2816932	2826033	Deletion	3297	Heterozygous	7.70609e+35	4.84828e+25	64	41
1066	20	4440765	4475436	Insertion	3944	Homozygous	1.13446e+17	6.17029e+16	31	3
1068	20	13947646	13961181	Insertion	4981	Heterozygous	761441000000000	2.01147e+25	48	26
1069	20	19921482	19926829	Insertion	2219	Heterozygous	4.89607e+22	8972580000	76	53
1071	20	25775908	25847106	Deletion	62758	Heterozygous	1366.25	4.2195e+17	14	0
1072	20	32910634	32950211	Deletion	4308	Heterozygous	3.71496e+31	13320900	51	29
1073	20	34235115	34284979	Deletion	4700	Heterozygous	4.20584e+36	681599000000	63	25
1074	20	43843791	43864292	Deletion	2550	Heterozygous	2.05826e+53	1983700000000000	88	51
1075	20	44651719	44678332	Insertion	2479	Heterozygous	8.66466e+60	226212000000	108	52
1076	20	46768639	46797061	Insertion	2032	Homozygous	4.32835e+57	8.50265e+44	75	6
1077	20	47832962	47845840	Insertion	4747	Heterozygous	0.293961	1.53255e+21	52	12
1078	20	47888166	47898424	Insertion	3710	Homozygous	37.4875	2.28694e+39	30	1
1079	20	54029964	54054029	Deletion	11075	Homozygous	1.0123e+20	2.73254e+54	29	2
1080	20	55857199	55873842	Deletion	7520	Heterozygous	680340000	3.97638e+24	51	13
1082	20	58194218	58198279	Insertion	2037	Homozygous	973054000000	6.97756e+59	35	1
1083	20	61322876	61333728	Insertion	2197	Homozygous	19220300000000	2.54503e+26	21	1
1084	20	61941030	61948558	Deletion	2531	Heterozygous	0.0941888	3668360	16	4
1085	20	62312810	62319804	Insertion	4103	Homozygous	2.78842e+17	1.73138e+62	32	3
1086	20	63425907	63446771	Insertion	2529	Homozygous	1141760000	284369000000	14	1
1087	20	63676282	63697457	Insertion	4813	Homozygous	9662660	7.95187e+33	36	2
1088	20	63692843	63697457	Insertion	4481	Homozygous	3.10767e-13	9.61084e+46	28	1
1089	20	63943554	63968652	Insertion	2277	Homozygous	7.15835e+17	1714940000000000	27	3
1090	20	64084092	64106550	Insertion	2320	Homozygous	2.48162e+58	2.4377e+64	85	5
1094	21	8368676	8387941	Insertion	23068	Heterozygous	0.000417741	4.80964e+18	61	32
1095	21	9798721	9848680	Insertion	34440	Homozygous	1.70784e-16	1.88364e+20	39	2
1096	21	9810095	9848680	Insertion	23483	Homozygous	5.04461e-15	2.02928e+19	37	3
1097	21	14439191	14443151	Insertion	12422	Homozygous	38438300000	3.25556e+132	42	1
1098	21	17713489	17740638	Insertion	2967	Homozygous	8.862e+27	9.94369e+27	43	4
1099	21	21082866	21108661	Insertion	2723	Heterozygous	2.04247e+23	3093910	51	21
1100	21	29116755	29144535	Insertion	2824	Homozygous	9.53462e+46	1.52047e+46	65	5
1101	21	33317990	33324542	Insertion	4247	Homozygous	0.0528009	2.86768e+49	34	2
1102	21	33464785	33533959	Insertion	8904	Heterozygous	334297000000000	1116800000000	32	3
1103	21	38215032	38252217	Deletion	2100	Homozygous	2.86844e+26	1406760000000	35	11
1104	21	39970216	39976188	Insertion	5104	Homozygous	19.0067	8.50452e+32	18	1
1105	21	41926219	41950585	Deletion	2964	Heterozygous	4.07468e+28	408545000	50	24
1106	21	42975425	42998166	Insertion	2046	Homozygous	1.93003e+42	9.00953e+34	58	9
1108	21	44405187	44414027	Insertion	9635	Heterozygous	4.42153e-08	5828270000000	20	6
1110	21	45796360	45801495	Insertion	3142	Homozygous	105967000	2.74936e+40	24	4
1111	21	46287993	46299601	Insertion	5247	Homozygous	0.0018997	1.63127e+23	23	2
1113	22	17873372	17882208	Insertion	5629	Homozygous	5.5061e+16	5.26604e+72	46	9
1115	22	20319063	20383088	Insertion	5544	Homozygous	1.94884e+20	487418000000000	36	2
1116	22	20331920	20383088	Insertion	6159	Homozygous	4439720000000000	1.43716e+16	32	3
1117	22	20489693	20508324	Insertion	3581	Homozygous	3.96629e+21	1.44182e+43	40	2
1118	22	20590923	20603836	Deletion	3649	Heterozygous	19077.6	1615950000	15	6
1119	22	20592040	20612759	Deletion	3061	Heterozygous	1.18155e+33	64803000	65	37
1122	22	22860272	22907724	Deletion	42106	Homozygous	167457	4.17563e+32	23	4
1123	22	23510121	23519375	Insertion	24379	Homozygous	1.03488e+17	5.02988e+130	40	0
1124	22	23929540	23942786	Insertion	16484	Heterozygous	184491	5.28742e+25	16	5
1125	22	23995686	24006189	Insertion	4122	Heterozygous	19144.2	94044000	10	5
1126	22	23998548	24008281	Insertion	3916	Heterozygous	0.595652	87019900	10	3
1127	22	35731686	35745486	Insertion	6092	Homozygous	1.69768e+35	5.93578e+107	62	4
1128	22	36743886	36752828	Deletion	4825	Homozygous	1.77685e+57	1.48169e+160	75	4
1129	22	38089874	38115032	Insertion	2403	Homozygous	2266600000000	2.08361e+17	29	0
1130	22	41048088	41052747	Insertion	2737	Homozygous	2527530000000	2.94251e+51	26	2
1131	22	41296876	41301512	Insertion	3445	Homozygous	4.68791e+23	9.3759e+98	49	6
1132	22	42116736	42134634	Insertion	13334	Heterozygous	137137	77274100	43	28
1133	22	42118380	42150154	Insertion	13416	Heterozygous	363104000	33440800	35	12
1134	22	46469325	46472467	Insertion	2082	Homozygous	4.36546e-07	9.90244e+39	29	5
1135	22	48977584	48990253	Insertion	7247	Heterozygous	17888.7	3825170000000000	12	3
1136	22	48978850	48991798	Insertion	7629	Heterozygous	6885.13	7.29793e+16	24	9
1137	22	50245024	50279577	Insertion	2114	Homozygous	3.03989e+16	6901130000	23	1
1138	22	50475541	50497915	Insertion	2093	Homozygous	9.38913e+44	2.00814e+36	60	8
1139	22	50641792	50673273	Insertion	3117	Homozygous	6.06743e+17	9826330000000000	28	2
1140	22	50683360	50684917	Insertion	2286	Homozygous	687.923	2.05646e+39	16	1
1144	X	5019856	5052802	Insertion	8551	Homozygous	12528.3	3968190000	11	2
1145	X	6514696	6559262	Insertion	5739	Heterozygous	173696000000000	1062550000	40	11
1146	X	8154125	8187175	Insertion	8032	Homozygous	2732960000	1.15405e+24	23	1
1147	X	9382824	9410729	Insertion	32845	Heterozygous	2.44049e-05	5591220	22	2
1148	X	9410729	9421447	Insertion	17441	Heterozygous	0.976165	64950100000	24	15
1149	X	11694053	11738452	Deletion	6220	Homozygous	4.51478e+22	6.92078e+34	32	0
1150	X	12399924	12423127	Deletion	2743	Heterozygous	4.09563e+40	2.98624e+17	73	35
1151	X	26901204	26904580	Insertion	2352	Heterozygous	9385010	1.90936e+21	23	10
1152	X	30784203	30815360	Insertion	2075	Homozygous	66960500000000	695535000	31	5
1153	X	44445450	44468303	Deletion	3235	Homozygous	5.12579e+18	1.29688e+21	34	9
1154	X	50024873	50061678	Insertion	3572	Homozygous	1129580000000000	132432000000000	19	1
1155	X	50053230	50061678	Insertion	3018	Homozygous	9.38838e+16	2.56169e+43	26	2
1157	X	52503187	52512179	Insertion	12965	Heterozygous	0.0442299	5.78024e+29	54	31
1158	X	53743639	53780165	Insertion	2381	Homozygous	9.60643e+35	5.05347e+25	48	3
1159	X	54888206	54907825	Insertion	2287	Homozygous	3.569e+46	2.61083e+52	60	5
1160	X	55645708	55653716	Insertion	3522	Homozygous	34330000000	2.76203e+27	14	1
1161	X	56747335	56776327	Insertion	10838	Heterozygous	4.37307e-07	11044700	46	14
1162	X	66243420	66278667	Deletion	2103	Homozygous	9.34901e+27	1.28049e+19	33	2
1163	X	67899997	67910733	Deletion	7203	Heterozygous	12334900000	1.94368e+18	21	11
1164	X	70892991	70925521	Deletion	2160	Homozygous	24846000000	4806910000	30	0
1165	X	79641401	79676548	Deletion	4467	Homozygous	6.47306e+23	7.39842e+29	33	1
1166	X	81792455	81842687	Deletion	6997	Homozygous	23896.9	3215830	14	0
1167	X	81836512	81851844	Deletion	6308	Heterozygous	78020600	11481200000	16	8
1168	X	82720687	82746312	Deletion	5138	Homozygous	1729270000	1.95255e+19	16	0
1169	X	85738219	85747956	Insertion	2295	Homozygous	2834240000	2.29334e+18	13	1
1170	X	89199776	89223644	Insertion	8239	Homozygous	133909	2.38688e+25	24	2
1171	X	90262703	90277618	Insertion	8241	Homozygous	137885	2.33522e+27	21	4
1172	X	96041289	96072340	Deletion	6010	Homozygous	5924920	49233500000000	12	0
1173	X	103869677	103901604	Deletion	6032	Heterozygous	896858000	10022400	29	11
1174	X	103895998	103920791	Deletion	6547	Heterozygous	2410940	582349000	13	5
1175	X	108764466	108795396	Insertion	9259	Heterozygous	1487090	777223000000000	17	2
1176	X	108773126	108802496	Insertion	9823	Heterozygous	205988	12264500000	13	3
1177	X	112298525	112312651	Insertion	8820	Heterozygous	0.00051508	1.91005e+17	40	6
1180	X	116010268	116044578	Insertion	14174	Heterozygous	13945.1	8.49614e+22	23	0
1182	X	117795811	117833583	Deletion	2816	Homozygous	5858370000	18439700	12	2
1184	X	127442914	127470087	Deletion	5108	Heterozygous	5.61618e+29	202939000000	62	32
1185	X	128467343	128471036	Insertion	4365	Homozygous	348289000	2.31135e+57	24	2
1186	X	131129210	131156754	Insertion	4146	Homozygous	7144920	1179730000	13	1
1187	X	135764024	135850362	Deletion	69281	Heterozygous	572.802	489910000	14	6
1188	X	135815845	135892493	Deletion	69663	Heterozygous	352930	171881000	18	8
1189	X	140716910	140727686	Insertion	4565	Homozygous	123527	1.01899e+20	15	2
1190	X	141405496	141432007	Deletion	8186	Homozygous	2295.16	313642000000000	10	0
1191	X	141406229	141449564	Deletion	6080	Homozygous	656309	67383700	13	1
1192	X	143634330	143673900	Deletion	4584	Homozygous	386772000000	263539000000000	20	1
1193	X	144296306	144331569	Deletion	3477	Heterozygous	1.26279e+41	3162800000000	74	32
1195	X	145314357	145359639	Deletion	2888	Homozygous	2.28875e+28	5.51041e+19	31	1
1196	X	146235179	146265141	Deletion	2127	Homozygous	1152930	49505000	15	2
1197	X	147269450	147298842	Insertion	2780	Homozygous	5.22477e+18	9.6275e+19	31	3
1198	X	151908151	151928419	Deletion	2168	Homozygous	1.84774e+48	1.02423e+52	57	5
1199	X	153364061	153398095	Insertion	2887	Homozygous	1.11369e+20	7396410000000000	31	2
1200	X	154642708	154655010	Insertion	6631	Heterozygous	2.22989e+19	21932400000000	82	55
1201	X	155544015	155585219	Deletion	13513	Homozygous	3.10202e+17	2.69062e+45	29	1

## Sheet: NA12891 indels
ID	Chr	Start	End	Type	Size	Zygosity	Likelihood	Score	Aligned molecules	Molecules not suporting SV
1	1	137901	142869	Insertion	7190	Homozygous	0.00307682	1.79528e+24	12	0
2	1	777088	801009	Insertion	2509	Homozygous	3.55886e+28	3.35177e+32	40	1
3	1	865008	889402	Insertion	2342	Homozygous	2344620000000000	1.93294e+16	27	1
4	1	2303090	2338777	Insertion	3540	Homozygous	398963000	18821400000	21	1
5	1	3458869	3486085	Insertion	2020	Homozygous	1.94042e+31	1.68886e+26	46	1
6	1	4140278	4167215	Insertion	2363	Homozygous	1.80673e+21	4.5044e+19	32	1
7	1	5383496	5388051	Insertion	5538	Heterozygous	26.5388	4.18684e+42	27	8
8	1	5957405	5986354	Insertion	2146	Homozygous	6190420	4307980	16	0
9	1	6727657	6732859	Insertion	2097	Homozygous	1.50563e-18	9.65706e+29	43	7
10	1	9518514	9569441	Deletion	2707	Homozygous	8.06961e+24	36553700000000	35	7
11	1	9615159	9628763	Insertion	6239	Homozygous	5.45098e+23	4.31396e+64	31	0
12	1	15812459	15832247	Deletion	3000	Homozygous	5157470000000	5.44719e+20	17	0
13	1	16564155	16570618	Insertion	20425	Homozygous	4.77203e-09	3.03673e+42	18	1
14	1	16725105	16737593	Insertion	7166	Heterozygous	4.40999	21854500000	24	15
15	1	18023035	18063412	Insertion	4751	Homozygous	1.65871e+25	1.07103e+28	43	6
16	1	19061218	19084845	Insertion	2425	Homozygous	1.74425e+23	1.40097e+23	43	5
17	1	23274746	23344007	Insertion	5960	Homozygous	4.41582e+24	1.06596e+18	45	3
18	1	23883284	23912256	Insertion	2021	Homozygous	7.27565e+34	5.13664e+26	52	3
19	1	24798267	24863773	Deletion	4041	Homozygous	8.13947e+43	1.44286e+30	50	0
20	1	25255036	25330105	Deletion	70759	Heterozygous	4.49695e+28	1.95498e+39	55	16
21	1	27074447	27107670	Insertion	2564	Homozygous	1.70699e+25	4.49538e+23	40	0
22	1	30652149	30671011	Insertion	2200	Homozygous	4.63812e+23	1.48782e+25	42	7
23	1	30731168	30737997	Insertion	2631	Homozygous	1.01404e+30	5.57275e+84	48	3
24	1	37445605	37472368	Deletion	4711	Heterozygous	1.49394e+18	4508380	37	18
26	1	41537543	41546389	Insertion	2607	Homozygous	313929	2.45644e+34	33	3
27	1	45692284	45714139	Insertion	4748	Homozygous	1.3703e+17	4.53659e+44	46	2
28	1	48945130	48976747	Insertion	5322	Heterozygous	3.61661e+22	9958940000000	47	22
29	1	51903590	51919364	Insertion	4451	Heterozygous	86.1498	50018100	13	1
30	1	63234311	63261754	Deletion	3049	Homozygous	1.32337e+48	7.47114e+56	60	3
31	1	65553202	65566776	Deletion	5962	Heterozygous	4861200000000000	7522560000000	39	25
32	1	68964911	68988250	Deletion	2112	Homozygous	12711100	640127000	15	3
34	1	72287782	72342106	Deletion	43327	Homozygous	117628	2.28249e+21	10	0
35	1	72342106	72390327	Deletion	3058	Homozygous	4029650000000	344040000	17	0
36	1	74719020	74728535	Insertion	4981	Heterozygous	2.4328	1524310000	10	2
37	1	80931576	80943725	Deletion	6506	Homozygous	2.37632e+28	1.03725e+81	35	0
38	1	82252347	82278717	Insertion	2725	Homozygous	222517000000000	5506590000000000	31	1
39	1	82773613	82793466	Deletion	2022	Homozygous	1.16507e+42	1.3931e+42	55	8
40	1	84049421	84062167	Deletion	6436	Homozygous	722.8	2.39622e+22	19	3
41	1	85928603	85978177	Deletion	2925	Homozygous	4.42857e+21	389458000000000	37	3
42	1	88504715	88513398	Insertion	3863	Homozygous	5.21606e+28	1.36692e+95	60	6
43	1	93814509	93847480	Deletion	3150	Heterozygous	4.75427e+51	183926000000	82	40
44	1	93858164	93889124	Insertion	2190	Homozygous	4.11767e+50	2.67164e+33	60	4
45	1	103722054	103761523	Deletion	2337	Homozygous	1.45149e+25	2626150000000000	29	2
46	1	103937109	103943798	Insertion	5306	Homozygous	65745800000000	1.24621e+91	47	4
47	1	107309064	107341455	Deletion	2187	Homozygous	2.20674e+43	4.6585e+31	51	4
48	1	107717955	107725488	Insertion	2489	Homozygous	182107000000000	2.32397e+51	39	5
49	1	107722956	107734650	Insertion	2020	Homozygous	3.17181e+28	2.27266e+50	41	2
50	1	109000825	109037022	Deletion	2381	Homozygous	4.70523e+38	6.30101e+27	41	1
51	1	110117832	110120694	Insertion	5533	Heterozygous	1.34091e-08	2.12997e+18	19	8
52	1	112290415	112302596	Deletion	2540	Homozygous	46.5307	84366300	11	3
53	1	112298895	112314709	Deletion	2198	Heterozygous	1.43712e+26	67017500000000	55	28
55	1	120433799	120457979	Deletion	6402	Homozygous	35977300	9.96481e+16	15	1
56	1	120804708	120828465	Insertion	17099	Heterozygous	0.0526358	49471500	17	3
57	1	144174860	144211123	Deletion	18371	Heterozygous	90.2968	112735000	23	8
59	1	149055868	149084865	Deletion	3275	Homozygous	2.79249e+22	3.7151e+26	29	2
60	1	149484742	149554577	Deletion	5142	Homozygous	13158700000	157898000	11	0
61	1	152206700	152228831	Insertion	13735	Heterozygous	12172300000	9.08062e+46	37	8
62	1	152570855	152621659	Deletion	32430	Homozygous	4274520000000	4.88916e+38	16	0
63	1	152770281	152800366	Deletion	10866	Heterozygous	1.95464e+17	4.10708e+20	36	17
64	1	152786590	152800366	Deletion	10243	Heterozygous	49519	12485200000	30	20
65	1	154707561	154717460	Insertion	2364	Homozygous	2.64323e+34	7.18831e+83	70	6
66	1	158888404	158909940	Deletion	2655	Homozygous	2.99586e+48	6.23145e+66	61	1
67	1	158964562	158997293	Deletion	4444	Heterozygous	1.48595e+36	643341000000000	68	26
68	1	167187844	167212125	Insertion	4045	Homozygous	9.73349e+18	1.80503e+35	35	1
69	1	167196653	167212125	Insertion	5088	Homozygous	14818700000000	2.22321e+35	24	1
70	1	180772355	180808480	Deletion	5989	Heterozygous	4.45195e+23	2572680	51	28
71	1	187742619	187755668	Deletion	6442	Homozygous	6242460000000000	1.62781e+55	27	0
72	1	197523757	197558730	Deletion	2564	Homozygous	2.38722e+18	5582030000000	28	4
73	1	199452835	199481926	Deletion	2011	Homozygous	2.77127e+59	6.13745e+44	69	3
74	1	202198434	202234946	Insertion	2485	Homozygous	2.0734e+71	1.8882e+52	98	2
75	1	206030908	206068882	Insertion	5494	Heterozygous	3.5885e+23	189710000	55	22
76	1	207523594	207546536	Deletion	18771	Heterozygous	97395700	561423000	26	16
77	1	207536214	207565105	Deletion	18059	Heterozygous	425.322	1.30808e+18	16	2
78	1	207546536	207571864	Deletion	19531	Heterozygous	26833000000	1.04667e+21	33	16
79	1	207570933	207575706	Insertion	20836	Heterozygous	0.165972	3.24861e+27	12	3
80	1	210627183	210657395	Insertion	3904	Homozygous	2.0549e+18	3.12195e+21	43	7
81	1	212882094	212919955	Deletion	2677	Homozygous	1.09173e+46	2.97132e+37	62	2
82	1	217996859	218027325	Deletion	5654	Heterozygous	3.51513e+35	1.03018e+20	69	32
83	1	223080972	223116964	Insertion	4054	Heterozygous	3.19125e+18	329592000000	34	9
85	1	229675139	229690822	Deletion	8383	Heterozygous	30357300000	1236170000	50	33
86	1	231786890	231804770	Insertion	4357	Homozygous	448838000	3.46919e+26	30	3
87	1	236095485	236101131	Insertion	5673	Homozygous	5.2711e-07	3.0774e+71	40	2
88	1	243810602	243845927	Insertion	4201	Heterozygous	3.83466e+30	1.3181e+18	58	17
89	1	245651963	245675632	Insertion	3639	Homozygous	10883100	5750380000	17	2
90	1	246486546	246522906	Deletion	2293	Homozygous	4023070	574452000	18	1
91	1	246514597	246533348	Deletion	2010	Homozygous	2.63651e+26	4.93856e+27	32	3
92	1	246815292	246821331	Insertion	4433	Homozygous	1.10221e-21	8.65998e+51	38	4
93	1	247410037	247437884	Insertion	2752	Homozygous	1.74896e+32	1.91547e+30	40	2
94	1	247885233	247896148	Deletion	5850	Homozygous	4.26041e+19	9.23154e+50	21	0
95	1	248403063	248407772	Insertion	5326	Homozygous	7.30668e-17	7.25172e+73	49	7
96	1	248508523	248530244	Deletion	6591	Homozygous	66371600000	4.47083e+22	15	1
97	1	248518579	248539532	Deletion	5685	Homozygous	105722000	3.13401e+24	24	2
98	2	202934	210503	Insertion	4796	Homozygous	119498	6.60773e+36	26	5
99	2	212247	217942	Insertion	2438	Heterozygous	0.919211	1.54138e+18	40	23
100	2	712090	753730	Insertion	5127	Heterozygous	3.69801e+24	6926660	55	15
101	2	853424	862638	Insertion	3942	Heterozygous	9276720000000	916280000000000	34	19
102	2	3044270	3047845	Insertion	3874	Homozygous	10.8069	5.09694e+25	13	1
103	2	3179097	3181860	Insertion	13219	Homozygous	5.20252e-11	3.44245e+32	13	0
104	2	3393825	3418589	Insertion	2143	Homozygous	1.71616e+57	7.86767e+47	81	9
105	2	4694544	4751638	Deletion	6574	Homozygous	4.24829e+32	3.83747e+42	45	1
106	2	4732796	4767747	Deletion	6088	Homozygous	1009.14	2449500000	10	0
107	2	5487873	5495835	Insertion	3777	Homozygous	1.83234e+22	3.76167e+101	56	2
108	2	10387587	10400450	Insertion	2059	Homozygous	4.99478e+20	3.91651e+73	93	4
109	2	14528909	14582503	Deletion	6529	Heterozygous	9.5813e+22	35710300	48	18
110	2	14538296	14582503	Deletion	6340	Heterozygous	1.09721e+24	4367310000	50	20
111	2	16117192	16136783	Deletion	2247	Homozygous	5.0386e+41	1.69115e+45	54	5
112	2	22961852	22971244	Insertion	5502	Heterozygous	16043700	8.82022e+46	114	61
113	2	26336929	26337687	Insertion	3684	Homozygous	1.02415e-14	8.64677e+48	18	0
114	2	26684220	26720726	Insertion	2564	Homozygous	1.06017e+16	11731700000	23	2
115	2	31820964	31854550	Insertion	3140	Homozygous	1.62569e+24	7.67849e+22	31	1
117	2	34283563	34305880	Deletion	2125	Homozygous	8.37623e+39	2.25497e+36	48	7
118	2	34453593	34498694	Deletion	41088	Homozygous	2.97335e+21	1.25736e+81	32	0
119	2	34468182	34507041	Deletion	22911	Homozygous	13.977	4.39643e+16	11	0
120	2	34471173	34512187	Deletion	23826	Homozygous	2.80114e-07	477187000	11	0
121	2	35736575	35793926	Deletion	21621	Heterozygous	3.32532e+20	256445000000000	49	24
122	2	35768573	35801816	Deletion	22503	Heterozygous	534315000	323265000000	28	15
123	2	36331863	36350967	Insertion	6025	Heterozygous	1.58469e+16	159206000	69	37
124	2	41546439	41567598	Deletion	5305	Heterozygous	5.49341e+27	24330200000	63	37
125	2	41728884	41748952	Deletion	3403	Homozygous	2316.16	3337170	11	3
126	2	41736751	41748952	Deletion	2956	Heterozygous	19352.1	13086600	11	5
127	2	45078052	45090006	Insertion	2468	Heterozygous	2.91028e+25	2.01757e+17	59	32
128	2	48525630	48558203	Deletion	2556	Homozygous	120265000000	82124000	16	5
129	2	54336837	54365096	Deletion	2127	Homozygous	3.82023e+38	2.29939e+35	58	4
130	2	54927879	54945970	Insertion	2463	Homozygous	106078000000000	8.30723e+18	39	10
131	2	56423479	56428183	Deletion	3436	Heterozygous	0.0297072	585856000000	31	20
132	2	57224303	57254119	Insertion	3047	Homozygous	21543300000	2074110000	19	4
133	2	57827724	57836524	Insertion	4019	Heterozygous	1.9555e+17	1.57778e+23	55	33
134	2	59392087	59405983	Deletion	7810	Heterozygous	2.03865e+28	8.18766e+22	75	49
135	2	65518777	65520324	Insertion	2651	Homozygous	1.64126e-22	2.9487e+31	24	8
136	2	66264329	66280767	Deletion	2207	Heterozygous	8.9457e+47	1115880000000000	88	51
137	2	76282643	76339638	Deletion	3531	Homozygous	1236590000000000	257803000000	27	2
138	2	78848381	78869608	Deletion	4904	Heterozygous	1.57519e+16	186355000	35	21
139	2	87382487	87455317	Insertion	7503	Homozygous	46371600000000	7513340000000	22	1
140	2	88708704	88747641	Deletion	3350	Homozygous	1.98606e+31	9.05104e+29	45	2
141	2	88729257	88761386	Deletion	2306	Homozygous	24734.5	2352890	15	2
142	2	88843314	88880713	Deletion	12832	Heterozygous	1091.3	9225990000000	28	9
143	2	89649965	89651431	Insertion	39870	Homozygous	2.82696e-48	1.30096e+30	23	10
145	2	95910878	95931740	Deletion	2132	Heterozygous	2.31218e+35	2344220000	64	35
146	2	96900985	96914407	Deletion	2049	Heterozygous	6.19703e+46	3.04834e+16	96	61
147	2	97176341	97215717	Deletion	2495	Homozygous	1.74571e+86	5.1417e+56	106	8
149	2	104816749	104827191	Insertion	2910	Heterozygous	456991	1476770000000	18	5
150	2	105189434	105212828	Deletion	2968	Heterozygous	5.11866e+34	1306360000000000	77	37
151	2	106255715	106278070	Deletion	6364	Heterozygous	1.9127e+21	48149400000000	69	38
152	2	110390593	110421197	Deletion	18190	Heterozygous	7218.08	1.71563e+20	33	12
153	2	110404326	110442442	Deletion	33428	Heterozygous	319589000	8.7927e+19	31	13
154	2	111239071	111256703	Insertion	2384	Homozygous	383089	340755000000000	29	4
156	2	122715516	122733098	Deletion	6113	Heterozygous	115763	152638000000000	39	15
157	2	126910752	126921956	Deletion	2828	Homozygous	249.763	2005350000000000	17	3
158	2	126912269	126949533	Deletion	2070	Homozygous	943811000000000	239136000	25	8
159	2	129163089	129174820	Insertion	3290	Heterozygous	4.26576e+18	746580000000000	81	41
160	2	130091899	130106466	Insertion	5537	Heterozygous	32.6152	458585000	14	6
161	2	130104998	130129632	Insertion	5274	Homozygous	2928130	180256000000	11	1
162	2	130853641	130880211	Deletion	3712	Heterozygous	4.35638e+29	210700000000	84	40
163	2	132905818	132931021	Deletion	2670	Heterozygous	1.79433e+30	1136490000000000	52	22
164	2	133158845	133197658	Deletion	2152	Homozygous	1.06184e+30	1.23758e+20	43	6
165	2	134204720	134220196	Deletion	3786	Heterozygous	21712900	7869080000000000	25	8
166	2	151561962	151612777	Deletion	10862	Heterozygous	3.7632e+21	28080900	53	22
167	2	151570724	151614809	Deletion	10871	Heterozygous	1.25324e+21	33149900	60	26
168	2	152589817	152633093	Deletion	2422	Homozygous	3.71165e+29	1462800000000000	42	8
169	2	155668146	155682227	Insertion	5900	Heterozygous	1.21879e+27	7.50425e+22	65	40
171	2	157915568	157919494	Insertion	4012	Homozygous	0.00223936	3.00336e+47	29	4
172	2	159072908	159112035	Deletion	2877	Homozygous	2.92184e+34	4.13345e+30	48	1
173	2	159074604	159116006	Deletion	2332	Homozygous	2.03246e+60	4.67377e+35	75	9
174	2	159286881	159304346	Deletion	2786	Homozygous	17724400000000	3.22326e+26	23	0
176	2	169218207	169273680	Deletion	6195	Heterozygous	4.95973e+33	2612440	64	30
177	2	169232726	169273680	Deletion	6361	Heterozygous	8.93584e+31	265192000000000	67	32
178	2	169766677	169795185	Deletion	2791	Homozygous	1.15568e+34	2.20011e+35	36	0
179	2	171963943	171986327	Insertion	8243	Homozygous	1127170	3.02632e+23	18	2
182	2	183189670	183227882	Deletion	5673	Heterozygous	6.84021e+36	9.73639e+21	68	27
183	2	193667306	193693510	Insertion	2691	Homozygous	1139060000000000	1.57889e+16	27	2
184	2	193819192	193835350	Deletion	9222	Homozygous	128.868	4.56345e+16	15	1
185	2	201266681	201284836	Deletion	2833	Heterozygous	3.20705e+25	168320000	69	34
186	2	201275689	201292962	Deletion	2964	Heterozygous	6.56966e+35	2.44721e+16	70	42
187	2	203014063	203042445	Deletion	5251	Heterozygous	1.18909e+21	4845600000	32	19
188	2	205335498	205350211	Insertion	3224	Heterozygous	1250.74	24884000000	20	7
189	2	206217255	206229908	Insertion	5378	Heterozygous	549065000000	119639000000000	56	31
190	2	207484220	207494832	Deletion	8628	Heterozygous	132415000000	1.22045e+93	71	15
191	2	208077757	208128027	Insertion	5766	Homozygous	5883700000000	1879060000000000	19	1
192	2	216214971	216235751	Deletion	2342	Homozygous	487281000	670831000	16	3
193	2	216224045	216280336	Deletion	3183	Homozygous	2.17834e+21	120502000000000	28	0
194	2	222890475	222900954	Deletion	2767	Heterozygous	0.879347	3251280000	16	6
195	2	231820031	231874626	Deletion	6826	Heterozygous	6027500000000000	590942000	58	1
196	2	234679390	234703286	Deletion	2083	Homozygous	1.41856e+46	1.2377e+35	59	13
197	2	237631290	237671049	Insertion	3897	Heterozygous	5.444e+34	1360820000	74	28
198	2	240631355	240647029	Insertion	2397	Homozygous	8.08799e+23	2.21531e+32	37	6
199	2	240948097	240984059	Deletion	2085	Homozygous	4.39247e+70	1.32127e+34	102	34
200	2	241573469	241597645	Insertion	3395	Homozygous	9.44581e+33	3.43698e+57	68	4
201	2	241887084	241897354	Insertion	4534	Homozygous	166777000	5.12558e+45	31	1
203	3	184236	194107	Deletion	5714	Homozygous	2.92305e+20	1.29023e+86	55	10
204	3	4023814	4043211	Deletion	2671	Homozygous	1.92217e+30	8.84663e+43	45	3
205	3	5491979	5511040	Deletion	4620	Heterozygous	1.11624e+27	5.39236e+24	59	30
206	3	11062842	11076921	Deletion	4437	Heterozygous	2115860	39475000000000	18	7
207	3	12632673	12663211	Insertion	2265	Homozygous	5.08653e+23	2.86141e+17	30	3
208	3	18469817	18477783	Deletion	2033	Homozygous	45692900	1.56401e+17	11	0
209	3	20288131	20317253	Insertion	4508	Heterozygous	4.52182e+35	6.50246e+16	70	31
210	3	22044515	22064305	Deletion	5546	Homozygous	18272200	2284220000000000	13	3
211	3	24939495	24951025	Insertion	2500	Homozygous	1.06943e+22	1.13341e+46	50	7
212	3	32057584	32074884	Deletion	5728	Heterozygous	5.60881e+29	1146450000	71	48
213	3	32639844	32675054	Insertion	2396	Homozygous	2.92007e+24	4.70174e+17	39	1
214	3	32917299	32946550	Insertion	3366	Homozygous	1.34233e+19	1.04196e+22	37	3
215	3	32932769	32946550	Insertion	3817	Homozygous	53116500000000	1.93971e+36	30	4
216	3	34951126	34971835	Deletion	2139	Homozygous	1.77425e+30	2.93639e+33	46	6
217	3	37139597	37178011	Deletion	2135	Homozygous	9.12185e+22	289113000000	28	6
218	3	37706852	37709589	Insertion	3304	Homozygous	4.83373e+18	4.49681e+157	64	2
219	3	38080665	38088054	Insertion	2844	Homozygous	220364	4.19507e+23	16	2
220	3	38090949	38100308	Insertion	2590	Heterozygous	15253800000000	1.21709e+25	49	21
221	3	42785944	42804039	Deletion	2366	Homozygous	4.10937e+19	1.2341e+27	29	4
222	3	47782114	47804224	Insertion	8118	Homozygous	22.14	3.21946e+16	14	2
224	3	65200576	65232042	Deletion	26597	Heterozygous	12628400000	3.02671e+25	20	7
225	3	67429890	67452628	Deletion	2581	Homozygous	6.55603e+24	1.04242e+29	61	6
226	3	68678752	68693100	Deletion	8260	Heterozygous	354.653	3.06006e+23	26	8
227	3	68684914	68701960	Deletion	8446	Homozygous	1707030	3.76823e+40	28	3
228	3	71396078	71436169	Insertion	2915	Homozygous	2.79166e+34	7.74743e+24	46	4
229	3	73658184	73686419	Deletion	2198	Homozygous	5230400000000000	778897000000	19	2
230	3	75395926	75415136	Insertion	10175	Homozygous	1.75258e+18	3.91372e+62	34	2
231	3	79467474	79507401	Deletion	2042	Homozygous	1.3681e+34	5.39481e+17	43	8
232	3	80869472	80896133	Deletion	2037	Homozygous	7.76257e+62	5.17862e+51	67	3
233	3	83788162	83813224	Deletion	2522	Homozygous	5.8532e+26	3.4167e+28	36	2
234	3	84895416	84905971	Insertion	14410	Heterozygous	0.159101	2193300000000	17	8
235	3	88961918	88989505	Insertion	3773	Homozygous	9.57113e+22	5.39717e+33	36	1
236	3	89653521	89683442	Deletion	2002	Homozygous	6.14688e+21	6007410000000000	24	2
237	3	94891377	94944610	Insertion	3448	Homozygous	2.32527e+30	6.37158e+20	40	1
238	3	101549599	101565040	Insertion	5961	Heterozygous	1.2743e+16	35576500000000	59	36
239	3	111475237	111534413	Deletion	6176	Homozygous	2.06242e+30	2.98537e+33	35	1
240	3	112163989	112164759	Insertion	8787	Homozygous	3.75353e-20	5.90869e+47	17	1
241	3	112346956	112411443	Deletion	11607	Heterozygous	1.75341e+28	3487440	57	26
242	3	112358660	112413841	Deletion	11823	Heterozygous	5.2196e+24	2420760	62	28
243	3	125079451	125089806	Insertion	2033	Homozygous	6.18494e+21	1.55489e+39	41	8
244	3	125084501	125091574	Insertion	2415	Heterozygous	0.000240959	98965300	27	12
245	3	128650807	128687467	Insertion	2280	Homozygous	6.25399e+30	4.85118e+16	43	4
246	3	129396920	129442016	Deletion	2261	Homozygous	10243200000	1010790000	25	2
247	3	130048389	130094077	Deletion	43268	Heterozygous	8.25656e+16	3.82078e+21	52	25
248	3	131963969	131995882	Deletion	4514	Homozygous	2419530000	3851010000000000	16	0
249	3	131988842	131995882	Deletion	5624	Heterozygous	8.34759e-07	2.36484e+25	21	4
250	3	137593684	137613311	Deletion	2171	Heterozygous	5.76739e+35	783416000000	80	41
251	3	138108481	138138444	Insertion	2300	Homozygous	5.41135e+50	1.04143e+38	65	5
252	3	148564158	148571232	Deletion	2774	Homozygous	22414	3.31875e+18	10	0
253	3	151422041	151443138	Insertion	6366	Heterozygous	1.50858	190678000000	18	2
254	3	152667326	152698315	Insertion	4386	Homozygous	6469680	19302700000	10	0
255	3	152689271	152703687	Insertion	4359	Heterozygous	0.109214	1107030000	12	1
256	3	154140431	154184477	Insertion	2645	Homozygous	1.70135e+28	3969830000000000	50	5
257	3	162953892	163023650	Deletion	6637	Homozygous	1609130000	3491860000	11	0
258	3	163026702	163053464	Deletion	3447	Homozygous	135079000	436702000	15	3
259	3	174760171	174781265	Insertion	2083	Homozygous	3.0742e+23	4.57804e+20	43	10
260	3	186862278	186870493	Deletion	4176	Homozygous	6.25009e+18	6.31775e+54	26	1
261	3	190013138	190051513	Deletion	3121	Homozygous	6.48689e+22	10294600000000	37	3
262	3	193151688	193169978	Deletion	10164	Heterozygous	3092600000000000	9.81859e+48	42	5
263	3	195704768	195716598	Insertion	4733	Heterozygous	14.1123	1331190	53	30
264	3	195760673	195785240	Insertion	7552	Heterozygous	19321800	2.66373e+22	28	1
265	3	195774321	195785240	Insertion	6712	Heterozygous	849.734	2611060000000	19	6
266	3	196798055	196837698	Insertion	2705	Homozygous	8.31203e+16	161854000000000	27	0
267	3	197381564	197394910	Insertion	5702	Homozygous	679882000000000	8.20698e+43	24	1
268	3	197443108	197470209	Insertion	2787	Homozygous	14589700000000	275887000000000	23	1
269	3	198088867	198114629	Deletion	2833	Homozygous	3292890000000	1699150000000	24	4
270	4	126300	149334	Deletion	6482	Heterozygous	3.90723	3729560000000000	25	2
271	4	545064	569896	Insertion	2500	Homozygous	29605900000	97293800000000	24	2
273	4	3810995	3824914	Insertion	2828	Heterozygous	123785	1260340	25	9
274	4	5680872	5707039	Insertion	2870	Homozygous	4.69641e+58	1.88614e+66	90	8
275	4	6894080	6919009	Deletion	2965	Heterozygous	1.79636e+34	122532000000	59	30
277	4	9156793	9212770	Deletion	43581	Homozygous	1.03241e-10	1.6903e+62	42	0
279	4	10207440	10250132	Deletion	23262	Heterozygous	594534	30201200000000	13	2
282	4	14904063	14965039	Insertion	3945	Homozygous	1743820000000000	826575000	27	2
283	4	30513451	30554780	Insertion	2298	Homozygous	6.07051e+21	27617500000	33	3
286	4	34772964	34873863	Deletion	49795	Heterozygous	2484600	6026340000	16	3
287	4	37576847	37613322	Insertion	4761	Heterozygous	6.80829e+27	7578720000000	63	14
288	4	40283323	40317525	Insertion	3106	Homozygous	9.37801e+23	6.04101e+19	32	3
289	4	42314825	42348421	Deletion	2044	Homozygous	4.35624e+20	86641700000000	24	2
290	4	49556820	49603049	Deletion	2559	Homozygous	10481300000000	53966500	15	2
291	4	55725585	55748842	Insertion	2991	Homozygous	3287910	217948000	16	2
292	4	56848078	56877152	Insertion	2965	Homozygous	1.53809e+25	1.04309e+31	45	1
294	4	59070942	59105035	Deletion	6309	Homozygous	1.79957e+25	9.59288e+42	41	3
296	4	63915094	63952564	Deletion	2063	Homozygous	2.87769e+47	3.01465e+27	58	9
297	4	68190425	68225908	Deletion	3289	Homozygous	1.2803e+18	2.35931e+22	29	0
298	4	68688548	68725415	Insertion	5270	Heterozygous	628061000000000	28261000	34	14
299	4	70312767	70344040	Deletion	6033	Heterozygous	6.29857e+22	78072300	46	28
300	4	73264122	73272426	Insertion	3719	Homozygous	154112000000000	2.00281e+41	26	4
301	4	73362548	73393246	Insertion	2603	Heterozygous	8.89973e+40	38002500000	76	26
302	4	74703537	74724651	Deletion	5608	Homozygous	7.41303e+20	2.37922e+49	33	1
303	4	74712450	74724651	Deletion	5757	Homozygous	1905860000000000	4.97096e+46	24	1
305	4	78347610	78360141	Deletion	6254	Homozygous	388519000000000	3.83554e+49	28	3
306	4	79958832	79979249	Deletion	6135	Homozygous	1898890000000000	2.13284e+35	21	0
307	4	81200223	81237997	Deletion	2309	Homozygous	4.93673e+31	5.57574e+20	42	6
308	4	86032438	86061367	Deletion	3695	Heterozygous	9.89534e+24	7.60774e+17	49	16
309	4	87339366	87378129	Deletion	6489	Homozygous	64858200000000	3.3577e+23	25	1
310	4	90625157	90696345	Deletion	5686	Homozygous	3115520000000	2140180	19	4
311	4	91037181	91049565	Insertion	5708	Homozygous	10220600	3.60344e+25	13	0
313	4	98602557	98614675	Deletion	2056	Heterozygous	5.25677e+23	9.23569e+17	71	40
314	4	102946118	102970159	Deletion	2599	Homozygous	1.7852e+34	2.16133e+38	37	1
315	4	106470055	106500879	Deletion	2070	Homozygous	4.19198e+54	1.04705e+43	70	7
316	4	106636248	106688566	Deletion	5986	Heterozygous	3.20344e+35	151222000	66	25
317	4	107188323	107215340	Deletion	3374	Homozygous	1431440	43705300	13	0
318	4	107301585	107373025	Deletion	4053	Homozygous	5.86878e+18	55981200000	24	1
319	4	112555120	112577719	Deletion	2580	Heterozygous	4.80059e+37	14857600000	74	42
320	4	114961806	115020175	Deletion	3812	Homozygous	3.91545e+34	1.63878e+23	40	2
321	4	129138459	129159684	Deletion	2172	Heterozygous	5.71487e+46	16173800000000	84	43
322	4	137885038	137902639	Insertion	4253	Homozygous	428346000000000	1.4256e+33	27	1
323	4	138547123	138561940	Deletion	5597	Heterozygous	1250130000	7.65176e+28	35	7
324	4	150247864	150258545	Insertion	7431	Heterozygous	16.833	3.16776e+23	28	11
325	4	151809866	151842609	Insertion	6661	Heterozygous	119.298	1894150	10	0
326	4	154141228	154166947	Insertion	6918	Homozygous	2211.9	2.64577e+16	18	1
327	4	155953347	155964750	Insertion	12103	Homozygous	4.06182	5.74738e+22	10	0
328	4	160116472	160183025	Deletion	31094	Heterozygous	4649370000	1327410	32	10
329	4	165058880	165086790	Deletion	2776	Homozygous	3.68062e+30	2.13229e+35	37	0
330	4	166549677	166583927	Insertion	12866	Heterozygous	789.178	248410000	18	2
331	4	172457649	172514775	Deletion	9008	Homozygous	91.7751	79574100000	14	0
332	4	172494797	172514775	Deletion	8878	Homozygous	8.46147	2.29317e+17	12	0
333	4	172506236	172518980	Deletion	9126	Homozygous	11322700000000	2.66472e+51	22	0
335	4	177064137	177096878	Deletion	2934	Homozygous	75064300	4212080	10	0
336	4	180362095	180400603	Insertion	2445	Homozygous	8.69362e+36	2.74396e+26	54	0
337	4	181238751	181245113	Insertion	3610	Heterozygous	3.49682e-05	1.46093e+33	34	8
338	4	185518715	185536932	Deletion	2321	Homozygous	2413680000000	2.64943e+16	23	3
339	4	186163085	186178997	Deletion	4253	Heterozygous	1.24389e+20	3.86565e+28	60	18
340	4	186400324	186438617	Deletion	3254	Homozygous	1.64866e+16	329763000000	24	3
341	4	186419907	186438617	Deletion	2271	Homozygous	905228000	5056760000	22	4
342	4	186956237	186979867	Insertion	2146	Homozygous	0.0440659	60412400	28	1
343	4	188415336	188459108	Deletion	2819	Homozygous	2.55047e+19	3.83497e+16	30	0
345	4	188502726	188518627	Insertion	5831	Homozygous	28965.6	5.47743e+16	11	1
346	4	189224891	189245331	Insertion	69427	Homozygous	1.36614e-10	4.69654e+19	12	1
347	4	189305700	189314111	Insertion	4749	Heterozygous	0.0109094	32475400000000	14	4
348	4	189551222	189560086	Insertion	3939	Homozygous	0.00669107	10570800000000	12	1
349	4	189822550	189882021	Insertion	12699	Heterozygous	175030000000	379176000	25	11
350	4	189882021	189883848	Insertion	12772	Heterozygous	4.27852e-08	18260500000000	12	7
351	5	203811	227765	Deletion	2504	Heterozygous	2.99219e+23	13351000000000	48	17
352	5	254594	283919	Deletion	2553	Homozygous	5.79756e+33	2.23422e+35	54	3
353	5	1057378	1080665	Deletion	2045	Homozygous	9.35912e+21	9.9948e+22	31	3
354	5	1177855	1218990	Deletion	3315	Homozygous	4608180000000	168435000000	13	0
355	5	1409770	1416587	Insertion	3823	Homozygous	1.40132e+25	4.16677e+100	49	1
356	5	1626128	1652952	Deletion	2253	Homozygous	2.8304e+58	1.68893e+56	71	3
357	5	1955109	1976127	Deletion	2388	Heterozygous	4.1538e+46	30703400000000	81	42
358	5	2132977	2147882	Insertion	4227	Homozygous	4.49592e+18	2.89299e+60	58	9
359	5	2143914	2147882	Insertion	4521	Homozygous	6.86916e-08	2.6418e+73	44	5
360	5	3319942	3325010	Insertion	4096	Homozygous	1.27223e-07	5474660000000	13	2
361	5	4189067	4205428	Insertion	2346	Homozygous	10728700000000	1.00123e+16	29	6
362	5	5296537	5319232	Insertion	2543	Heterozygous	1.28122e+42	728025000000	86	44
363	5	6565551	6586200	Insertion	2514	Heterozygous	3.84126e+30	149288000000	66	31
364	5	7259613	7271758	Insertion	5369	Homozygous	477437000000000	1.78849e+44	27	3
365	5	10266231	10289079	Deletion	2039	Heterozygous	6.0561e+47	18017900000	88	44
366	5	12810240	12825737	Deletion	9539	Homozygous	3.81416e+16	2.83415e+55	28	3
367	5	13352289	13383280	Deletion	2008	Homozygous	1.4614e+29	2.65191e+21	37	2
368	5	13406701	13426739	Deletion	6036	Homozygous	2072.03	7.52553e+19	14	0
370	5	21441921	21471613	Deletion	2388	Homozygous	215087000000	4843360000	12	1
371	5	21480997	21496651	Insertion	19855	Heterozygous	0.00465173	770137000	39	19
372	5	23902224	23954728	Deletion	3047	Homozygous	3.21464e+23	1.24629e+19	36	0
373	5	24334554	24384724	Deletion	4103	Homozygous	801.474	7116600	18	2
374	5	24382202	24411045	Deletion	2339	Homozygous	4.98159e+31	1.82499e+19	49	14
375	5	33624275	33643275	Insertion	5148	Heterozygous	2.37915e+33	1.30347e+17	79	47
376	5	37239157	37270157	Deletion	3413	Heterozygous	5.84982e+19	11466000	42	15
377	5	51925192	51951771	Insertion	2169	Homozygous	4.94585e+18	68062000000000	26	4
378	5	52512642	52534895	Insertion	2444	Homozygous	7.41098e+18	1.02217e+21	48	5
379	5	58022412	58044271	Deletion	10250	Homozygous	17422800	1.72247e+33	28	3
380	5	58033250	58081091	Deletion	11571	Heterozygous	6.18715e+19	12362400000	41	16
381	5	58376065	58393231	Deletion	6192	Heterozygous	518712000000	1487050000000000	25	12
382	5	61280110	61310917	Insertion	2715	Homozygous	7.21379e+34	6.43972e+31	46	2
384	5	71175598	71216808	Insertion	24728	Heterozygous	2.91809	9933190000	14	4
385	5	74228331	74267395	Deletion	2040	Homozygous	4.39521e+51	1.56846e+30	65	6
386	5	83059449	83066798	Insertion	3368	Homozygous	2.14394e+19	1.38141e+78	40	0
387	5	84645803	84662464	Deletion	7063	Homozygous	1.60594e+23	5.21401e+62	33	2
388	5	86261910	86271606	Deletion	5043	Heterozygous	29895600	314704000000	52	33
389	5	86662736	86700412	Deletion	2267	Homozygous	7.25056e+22	100242000000000	29	3
390	5	90149179	90160892	Insertion	6216	Homozygous	1701480000000	4.78884e+61	41	5
391	5	91175251	91216167	Deletion	2560	Homozygous	7.5917e+32	7.3529e+21	42	4
392	5	95210391	95211161	Insertion	16442	Homozygous	1.71375e-29	2.84835e+66	20	0
393	5	95227942	95233841	Insertion	15740	Heterozygous	0.0103479	1.61767e+36	46	27
394	5	98200588	98233406	Insertion	2201	Homozygous	9.17697e+31	6.82601e+19	51	5
395	5	99000498	99015359	Deletion	2339	Homozygous	6.04704e+33	2.83109e+49	46	3
396	5	99490459	99508790	Deletion	3017	Homozygous	2.67205e+17	2.5358e+32	34	3
397	5	104469099	104520120	Deletion	6575	Homozygous	571963000000	2.66387e+16	25	4
398	5	104512369	104520120	Deletion	6000	Homozygous	13.905	1.62935e+34	23	4
399	5	110142195	110179322	Insertion	5458	Homozygous	10634900000000	4.95171e+16	20	1
400	5	114937139	115008556	Deletion	10563	Heterozygous	54451400	121118000	25	3
401	5	115399461	115427110	Deletion	2080	Homozygous	1.70882e+27	6.30879e+19	36	8
402	5	120041203	120066375	Deletion	2630	Homozygous	1.93994e+60	6.16281e+67	72	1
403	5	134432651	134443718	Insertion	23624	Heterozygous	15365.9	1.74048e+17	10	4
404	5	135776965	135813764	Deletion	4314	Homozygous	3.83243e+41	8.40706e+50	50	2
405	5	137496594	137526104	Deletion	2022	Homozygous	1.06788e+40	9.39395e+31	48	4
406	5	140364170	140382578	Insertion	6296	Homozygous	44287300	2.92543e+19	14	2
407	5	141180134	141187934	Insertion	10180	Heterozygous	2.49373	334908000000000	62	43
409	5	152074118	152091698	Deletion	6125	Heterozygous	444611000000000	6516620000	72	44
411	5	157775692	157805808	Insertion	3338	Homozygous	1.17236e+44	2.32271e+50	71	2
412	5	162485677	162532165	Deletion	5105	Heterozygous	1278950000	57035000	25	3
413	5	177908894	177928564	Insertion	4159	Homozygous	32593700	1.74232e+16	14	0
414	5	178390426	178419300	Deletion	2008	Homozygous	3.82558e+58	3.5867e+45	69	5
415	5	178583020	178617429	Insertion	2748	Homozygous	3.75726e+39	2.42315e+33	56	3
416	5	181032276	181049054	Insertion	4896	Homozygous	8.04284e+17	2.24268e+42	33	4
417	5	181308807	181327212	Insertion	6420	Homozygous	2.58804e+16	9.15283e+57	50	6
418	5	181317467	181327212	Insertion	6382	Homozygous	940121	3.08035e+69	48	7
419	6	664120	680939	Deletion	2387	Homozygous	4.21432e+23	1.14998e+49	60	7
420	6	5036318	5059628	Deletion	2072	Homozygous	2.80478e+48	1.09804e+40	77	10
421	6	13122406	13134963	Insertion	4788	Homozygous	1.85739e+25	1.013e+64	37	2
422	6	13499469	13514567	Insertion	5977	Heterozygous	4265880000	1.03796e+37	44	9
423	6	19012122	19069763	Deletion	9062	Heterozygous	50385800000000	2007560	29	9
424	6	23736368	23761483	Deletion	2994	Heterozygous	3.64831e+17	1016630	40	20
425	6	24808175	24830679	Deletion	5996	Homozygous	4.71018e+18	8.73726e+41	44	5
426	6	29840962	29889813	Deletion	2791	Homozygous	2811870	18159000000	26	3
427	6	29927805	29944606	Deletion	2012	Homozygous	1.75688e+26	1.33212e+30	31	4
428	6	32012410	32026323	Deletion	13295	Heterozygous	0.459653	8448730	17	6
429	6	33603921	33624861	Deletion	2787	Heterozygous	6.52817e+33	20073000000000	76	38
430	6	33963080	33976973	Deletion	4946	Heterozygous	6.36794e+38	6.17495e+31	91	57
431	6	33965350	33992415	Deletion	5068	Heterozygous	2.58349e+30	282319000	75	41
432	6	34063620	34099130	Insertion	2484	Homozygous	2.6878e+46	2.02407e+35	71	6
433	6	35647573	35688026	Deletion	3638	Heterozygous	1.0239e+36	975661000	59	25
434	6	36086719	36110579	Deletion	2023	Homozygous	2.64198e+28	2.35574e+26	29	0
436	6	39843496	39850211	Insertion	2609	Homozygous	1295160	3.16429e+34	28	3
437	6	43803472	43824476	Deletion	2028	Homozygous	1.67995e+28	1.64221e+28	32	1
438	6	44040742	44060364	Insertion	2175	Homozygous	379537	8934180	13	2
439	6	44475153	44499034	Insertion	2305	Heterozygous	2.42974e+35	9660320	64	31
440	6	47445134	47478414	Insertion	3287	Homozygous	175449000000000	344137000000	21	4
441	6	54052662	54072823	Deletion	5939	Homozygous	4.88399e+28	1.21691e+67	43	0
442	6	57772623	57851631	Deletion	22865	Heterozygous	2.67105e+16	13445400	37	15
443	6	60634275	60662436	Deletion	5973	Heterozygous	3.41339e+21	320477000	64	35
444	6	64291061	64299891	Insertion	5304	Homozygous	0.000796155	7.64384e+27	20	1
445	6	64626189	64657841	Deletion	3851	Heterozygous	1.55475e+28	2338800000000000	55	20
446	6	65540139	65570265	Deletion	2516	Homozygous	3.14618e+23	7.7259e+19	28	3
447	6	72087831	72100103	Insertion	6038	Heterozygous	1.28035e+20	1.352e+17	56	35
448	6	72149277	72165966	Deletion	9412	Heterozygous	25170.1	5517870	42	25
449	6	73882867	73910822	Deletion	6973	Heterozygous	195582	1236820000	12	0
450	6	76384061	76411555	Deletion	5619	Homozygous	486391000	4.22013e+30	32	1
451	6	79366613	79377104	Insertion	26501	Heterozygous	0.00393474	1.37859e+16	14	6
452	6	79896289	79910882	Insertion	3144	Heterozygous	3565100	15293400	22	9
453	6	82231931	82281778	Insertion	10502	Heterozygous	535.774	8274620	15	3
454	6	84600312	84616454	Deletion	5886	Heterozygous	0.460408	93416300	13	4
455	6	85970693	86007304	Deletion	6422	Homozygous	1.73501e+31	4.76666e+52	37	0
456	6	85998091	86007304	Deletion	6213	Homozygous	3.9488e+22	2.2536e+66	29	2
457	6	94029938	94079186	Insertion	2959	Homozygous	2.76978e+33	3.15874e+16	44	5
459	6	99810698	99838675	Deletion	3251	Heterozygous	3.25712e+21	27932600	38	19
460	6	101475625	101533217	Deletion	3384	Homozygous	255619000000	1419750000	29	4
462	6	111900053	111919429	Deletion	5069	Heterozygous	52403000000	2087590	52	30
463	6	123524599	123540277	Insertion	6728	Heterozygous	1.30872	14217800	11	3
464	6	127999358	128011380	Insertion	4049	Homozygous	0.000782905	617513000000	14	3
465	6	128984943	129011992	Deletion	6384	Heterozygous	1.24969e+18	4548100000000	59	28
466	6	133013780	133037132	Deletion	6256	Heterozygous	1.14802e+26	9434480000	65	39
467	6	148715612	148740378	Insertion	2801	Homozygous	35958200000000	5.09431e+18	29	3
468	6	148735405	148758234	Insertion	2904	Homozygous	257.044	11077200	22	5
469	6	152702157	152721835	Deletion	3927	Homozygous	470655000	1057170000000000	21	2
470	6	160213213	160220735	Insertion	3864	Heterozygous	94624.1	15001100000000	11	3
471	6	161753940	161763503	Insertion	4113	Homozygous	33399300000000	6.50199e+54	39	5
472	6	167412912	167445250	Insertion	2089	Homozygous	1.61527e+16	2273330000	21	1
474	6	168225504	168240490	Insertion	5783	Heterozygous	8.3484e-05	1.92132e+21	39	5
475	6	168583741	168612305	Insertion	5641	Homozygous	21257.4	5027790	10	1
476	6	168635085	168663663	Insertion	2376	Homozygous	3.05112e+20	16637100000000	34	7
477	6	168925962	168939229	Insertion	2189	Homozygous	3.31054e+24	3.43651e+37	44	5
478	6	170139862	170148997	Insertion	3784	Heterozygous	0.465406	333162000	20	6
479	6	170213137	170221855	Deletion	2687	Heterozygous	9.98392e+34	2.15753e+19	77	49
480	6	170373208	170397873	Insertion	2196	Heterozygous	7.35573e+50	436106000000000	106	43
481	6	170378903	170402448	Insertion	14564	Homozygous	3481360	7.03767e+52	42	8
482	6	170397873	170404925	Insertion	14293	Heterozygous	4096090	7.57588e+67	86	51
483	6	170479462	170505614	Insertion	2316	Homozygous	5.04712e+34	9.06256e+34	64	3
484	6	170647591	170676874	Deletion	2305	Homozygous	7.48377e+53	1.26181e+45	76	7
485	7	219755	227943	Deletion	2288	Homozygous	71960.3	6.35438e+34	28	2
486	7	903196	927587	Insertion	3476	Homozygous	66202.9	704629000	18	2
487	7	1132080	1151423	Deletion	2337	Heterozygous	2.25573e+35	1791010000000000	63	31
488	7	1193613	1197327	Insertion	5810	Homozygous	2.98097e-32	4.75672e+57	35	2
489	7	1271955	1277783	Insertion	4465	Homozygous	7.51736e-09	2.29269e+55	38	2
490	7	1816091	1836994	Deletion	7496	Heterozygous	34562600	11207400000	22	9
491	7	1874611	1914139	Insertion	2807	Homozygous	6.45592e+27	6.08623e+18	38	3
492	7	5835416	5861544	Deletion	5944	Heterozygous	1.29037e+52	5.40482e+28	102	55
493	7	9022635	9082381	Insertion	5690	Homozygous	1.25168e+22	1.23697e+24	36	1
494	7	12953357	13020501	Deletion	7415	Heterozygous	4.55769e+20	17771100	43	13
495	7	13235336	13259971	Deletion	2899	Heterozygous	8.79331e+18	224630000	42	19
496	7	13237937	13273175	Deletion	2032	Homozygous	2.55793e+25	4117340000	46	20
497	7	16126201	16145957	Deletion	2112	Homozygous	1.37622e+16	1388800000000000	21	5
498	7	22366952	22397213	Deletion	2334	Homozygous	4.34545e+41	1.56134e+36	55	5
499	7	23482217	23530976	Insertion	2472	Homozygous	1.88178e+22	6091290000	30	2
500	7	25003676	25036864	Deletion	2578	Homozygous	3.53731e+27	5.23806e+23	31	1
501	7	31272095	31281855	Deletion	3487	Heterozygous	7.38125e+22	1.0669e+58	64	20
502	7	32345314	32354628	Deletion	2987	Homozygous	1.36399e+22	1.31338e+63	37	1
503	7	46094461	46135015	Deletion	2161	Homozygous	1.54786e+21	1259940000000	29	6
504	7	49669461	49684762	Deletion	5512	Heterozygous	258.1	43139400000	13	2
505	7	49679465	49700651	Deletion	6332	Homozygous	661565	7.97221e+18	18	1
507	7	51524941	51531645	Deletion	4901	Heterozygous	0.5423	6.99675e+34	30	8
508	7	55213754	55233921	Deletion	2217	Homozygous	5.84474e+52	7.86366e+57	67	7
509	7	56554141	56598591	Deletion	7142	Heterozygous	4.68628e+34	3.36554e+16	73	32
510	7	56568761	56608701	Deletion	6416	Heterozygous	1.03468e+33	5208660	67	37
511	7	64834574	64863370	Deletion	2232	Homozygous	2.92848e+41	1.5039e+31	52	6
512	7	66386014	66411625	Deletion	2645	Heterozygous	1.22557e+42	1.75767e+16	78	33
513	7	67125176	67135706	Insertion	6088	Heterozygous	1.0802e+17	1.00646e+50	51	22
514	7	67229839	67267977	Deletion	2114	Homozygous	7.78116e+40	3.97439e+26	51	4
515	7	68738648	68761867	Insertion	2357	Homozygous	1.0574e+40	1.38215e+47	66	4
516	7	70953963	70975510	Deletion	4948	Homozygous	8.62276e+27	1.47255e+61	56	6
517	7	70969523	70991703	Deletion	7130	Heterozygous	498.822	1773550	16	6
518	7	71676694	71688269	Insertion	4596	Heterozygous	1.81173e+19	4.84679e+16	52	31
519	7	72791213	72806996	Insertion	5459	Homozygous	1699200000000	7.02189e+40	35	6
520	7	74378921	74438779	Deletion	3334	Homozygous	8.14233e+43	1.02921e+24	54	6
521	7	75270960	75309222	Deletion	29088	Heterozygous	103140000	6.39086e+19	19	7
522	7	76494140	76500339	Insertion	3474	Homozygous	3828.6	4.92923e+28	21	4
523	7	93778063	93796681	Deletion	6084	Homozygous	1.14211e+19	7.55847e+47	34	4
524	7	96838782	96860728	Deletion	6374	Homozygous	4.77118e+32	2.32756e+75	51	1
525	7	98807508	98840158	Insertion	2194	Homozygous	3.59406e+27	2.28548e+21	46	4
526	7	99200358	99233703	Insertion	5249	Homozygous	5510970000	39087600000000	21	3
527	7	107721621	107728596	Insertion	2838	Heterozygous	3311.97	9996080000000000	39	21
528	7	107724786	107739467	Insertion	2311	Homozygous	23238.2	185079000000	12	1
529	7	108184460	108189032	Insertion	6074	Heterozygous	25.7219	939818000000	68	49
530	7	113770749	113791390	Deletion	6224	Homozygous	6.14927e+20	4.68737e+55	36	2
532	7	142343716	142355487	Insertion	21734	Heterozygous	3291200000	5.67377e+70	51	19
533	7	142351595	142359034	Insertion	21621	Heterozygous	6490510000000	3.95699e+57	57	32
534	7	142474938	142519698	Insertion	20310	Heterozygous	1.90601e+18	4.37316e+24	38	15
535	7	142499843	142525528	Insertion	20034	Heterozygous	865867000000	2.81929e+24	35	16
536	7	142757956	142774909	Insertion	20428	Heterozygous	1.6649e+26	4.06189e+61	70	35
537	7	142768532	142777913	Insertion	20068	Heterozygous	13859.5	1.71238e+43	85	55
538	7	148326780	148338369	Insertion	3307	Homozygous	1.08985e+16	8.11978e+49	41	5
539	7	148358954	148400465	Deletion	4219	Heterozygous	6.17792e+28	87554400000	49	19
540	7	154447968	154482232	Deletion	2391	Homozygous	2.75157e+40	2.08007e+34	50	1
541	7	154590481	154650003	Deletion	10469	Heterozygous	1.92327e+23	23304600000000	60	17
542	7	154599973	154672108	Deletion	11665	Heterozygous	6.30198e+28	2.00165e+17	61	11
543	7	155313831	155340069	Insertion	5253	Heterozygous	3953.17	5463510	15	3
544	7	155784409	155796628	Insertion	2395	Homozygous	1.43142e+23	4.97303e+43	36	2
545	7	155890777	155893413	Insertion	3314	Homozygous	6.88176e-16	2.68006e+22	19	2
547	7	157754145	157784578	Insertion	2285	Homozygous	2.59911e+34	3.84158e+26	48	4
548	7	158143103	158160589	Insertion	35794	Heterozygous	1.28228e-07	3.95239e+64	49	5
549	7	158496842	158534494	Insertion	2178	Homozygous	5.26413e+41	1.52279e+25	60	3
550	7	158583654	158596917	Insertion	15830	Homozygous	55704300	1.65062e+47	19	1
551	7	158603153	158604500	Insertion	5870	Homozygous	6.68575e-06	5.18987e+33	11	0
552	8	133246	159033	Deletion	3216	Homozygous	5.36134e+33	8.50643e+40	52	5
553	8	977303	982096	Insertion	2547	Heterozygous	137963	251288000000	65	44
554	8	989573	1005042	Deletion	2032	Heterozygous	6.27007e+24	2.3263e+19	58	22
555	8	1223522	1244159	Deletion	2462	Heterozygous	340123000	1802300	20	7
556	8	1232341	1246522	Deletion	2382	Homozygous	4221140000	8.5141e+20	20	1
557	8	1390126	1413734	Deletion	9601	Heterozygous	84094.4	4.45213e+35	37	3
558	8	1835261	1869992	Insertion	2155	Homozygous	7.81473e+40	5.48256e+20	62	9
559	8	2184621	2194509	Insertion	4520	Homozygous	3.0986e-05	826270000	13	3
560	8	4265096	4297077	Deletion	2347	Homozygous	81520200000	18814700000	15	1
561	8	6988109	7016368	Deletion	19018	Heterozygous	7.47511e+16	67549700	82	49
562	8	7151558	7211903	Deletion	8910	Heterozygous	1.04076e+23	591890000	41	13
563	8	7224554	7274945	Deletion	29733	Heterozygous	55618.6	5329740	12	5
564	8	7259701	7290189	Deletion	24869	Homozygous	177155	1.00897e+36	23	2
565	8	7267323	7334494	Deletion	31338	Heterozygous	38.0648	678795000	10	1
567	8	8063298	8135496	Deletion	4662	Homozygous	126022000000000	2695780000000	22	0
568	8	9770112	9773789	Insertion	2653	Homozygous	683.004	6.94093e+33	19	2
569	8	21043017	21050939	Insertion	2599	Homozygous	2.33754e+20	2.55753e+88	64	1
570	8	21765511	21771265	Insertion	2648	Homozygous	57612.2	1.82341e+35	22	2
571	8	25113427	25134582	Deletion	18892	Heterozygous	1.48582e+28	5.39828e+37	60	37
572	8	32773026	32855019	Deletion	11625	Homozygous	1.2016e+17	1.60187e+23	31	1
573	8	32808632	32855019	Deletion	11414	Homozygous	516355000000000	1.68643e+32	31	1
574	8	34440191	34447939	Insertion	4066	Homozygous	37731400	6.33182e+24	12	0
575	8	40022341	40044568	Deletion	5565	Heterozygous	308901	8.22033e+17	26	6
576	8	40912672	40925555	Deletion	5955	Homozygous	49607000	3.1717e+23	14	1
577	8	42313781	42349908	Deletion	3773	Homozygous	5.5199e+36	2.25767e+39	59	4
578	8	43207705	43253844	Insertion	4287	Homozygous	1.44872e+21	6.14955e+17	35	2
579	8	51771764	51807317	Insertion	2554	Homozygous	1.05665e+24	3236420000000000	33	4
580	8	57067558	57077027	Insertion	5636	Homozygous	147065000000000	9.40871e+86	52	6
581	8	61190950	61217404	Insertion	6265	Homozygous	5605.29	2.56344e+17	24	1
582	8	72872702	72890493	Deletion	6102	Heterozygous	561.872	1.26702e+24	28	6
583	8	74429995	74452624	Deletion	3253	Heterozygous	36065100000	2102050000	22	5
584	8	74449320	74458914	Deletion	4208	Heterozygous	18.1519	380681000000000	24	12
585	8	95838753	95870168	Deletion	4592	Homozygous	7197160	5.66665e+17	24	2
586	8	95849365	95870168	Deletion	4531	Heterozygous	0.662811	179831000	21	2
587	8	102538489	102578533	Insertion	2025	Homozygous	9.08277e+44	1.36225e+21	67	5
588	8	120913953	120921083	Insertion	4327	Heterozygous	1386.62	167249000000000	26	13
589	8	125571737	125590494	Deletion	6193	Heterozygous	0.81242	168075000000000	20	4
590	8	125584369	125592929	Deletion	6219	Homozygous	87.2863	5.85919e+67	46	6
591	8	126175255	126200033	Deletion	2213	Homozygous	66572900000000	2217940000000	16	2
592	8	128443916	128457481	Deletion	6589	Heterozygous	47.9286	110889000000000	20	9
593	8	128451053	128462496	Deletion	6056	Homozygous	4.74114e+32	2.71041e+106	62	8
594	8	131252762	131273753	Deletion	2798	Heterozygous	2.05449e+22	1186770	57	32
595	8	134061472	134078717	Deletion	6378	Heterozygous	4580420000	8.87715e+39	43	6
596	8	134595947	134612822	Deletion	2163	Homozygous	2.56216e+22	1.66794e+29	37	7
597	8	136138496	136152294	Deletion	3558	Homozygous	238657000000000	1.99866e+37	35	5
598	8	141414607	141424738	Insertion	6026	Homozygous	479031000000	1.74503e+53	30	3
599	8	141630340	141638024	Insertion	3319	Homozygous	5.28705e+22	1.74815e+76	45	4
600	8	141772332	141779870	Insertion	4345	Homozygous	0.00173563	9.46296e+26	18	1
601	8	141843705	141879610	Insertion	2281	Homozygous	7.26299e+36	4.02782e+23	45	3
602	8	142236676	142275703	Insertion	2092	Homozygous	6.0925e+68	2.81385e+36	90	5
603	8	143631858	143670279	Insertion	2116	Homozygous	15584900000	111351000	29	2
604	8	143856843	143872031	Insertion	6850	Homozygous	0.000753468	5.51213e+20	18	2
605	8	144115589	144128984	Insertion	6243	Homozygous	1149480	3.52204e+19	13	2
606	8	144650327	144691084	Insertion	3522	Homozygous	479093	189746000	21	1
607	8	144676102	144701308	Insertion	2777	Homozygous	4.816e+18	2.20808e+25	35	2
608	9	304743	328799	Deletion	2275	Heterozygous	3321850000000000	72334100	65	10
609	9	1155760	1171414	Insertion	21288	Heterozygous	0.23132	190356000000	10	2
610	9	4254519	4289563	Insertion	5170	Heterozygous	1.28755e+31	1470690	88	39
611	9	6366020	6405678	Insertion	3239	Homozygous	1.0261e+29	2.29222e+25	53	5
612	9	6378696	6405678	Insertion	3789	Homozygous	5.34062e+28	2.12047e+39	48	6
613	9	8984104	9018403	Insertion	4149	Homozygous	189682000000000	1.50283e+17	22	1
614	9	15115239	15133723	Insertion	2111	Homozygous	5.05726e+37	5.51777e+45	58	3
615	9	15805973	15828409	Deletion	6063	Heterozygous	2.89908e+21	4.91581e+18	60	26
616	9	17903677	17930194	Deletion	3436	Homozygous	5.18173e+39	2.52584e+52	48	1
617	9	22494932	22507353	Deletion	7792	Homozygous	9.70853e+32	8.0742e+107	53	5
618	9	28167084	28194471	Insertion	2003	Homozygous	7.4066e+27	3.21573e+17	41	6
619	9	34685103	34718902	Insertion	2072	Homozygous	2.34638e+45	2.1489e+27	60	5
620	9	39629786	39636731	Insertion	2553	Heterozygous	20.1267	4.42768e+47	105	58
621	9	40812477	40876207	Insertion	8393	Heterozygous	3164900000000000	4137680	79	6
622	9	41609159	41644888	Insertion	2550	Homozygous	1.23586e+17	15383600000	34	6
623	9	42329029	42349392	Insertion	2081	Homozygous	2958240	24364600000	24	3
624	9	42340492	42357240	Deletion	9031	Heterozygous	2.85674e-05	665432000000	34	10
625	9	66035218	66087598	Deletion	9708	Heterozygous	3.82064e+17	4736500	34	14
626	9	66729038	66773515	Insertion	2323	Homozygous	2.35712e+53	1.82632e+26	68	6
627	9	66906596	66948077	Deletion	38452	Heterozygous	10161.5	535857000	11	5
629	9	70220327	70242733	Insertion	4361	Heterozygous	8.11063e+28	3.33046e+22	60	29
630	9	70235668	70236438	Insertion	4018	Homozygous	1.27364e-15	2.78257e+31	13	0
631	9	70680857	70721291	Deletion	19177	Heterozygous	22564.7	157483000000	22	3
632	9	70703298	70744387	Deletion	18154	Heterozygous	139311	477000000	13	1
633	9	74965485	74994204	Insertion	2934	Homozygous	2116000000000	12263500000000	25	4
634	9	76302168	76318108	Deletion	2324	Heterozygous	1.08394e+23	2.14297e+28	76	12
635	9	79449413	79474638	Insertion	2912	Heterozygous	214139000000000	2174880	41	17
636	9	80642698	80662667	Deletion	2133	Heterozygous	2.08088e+33	1.29954e+16	62	28
637	9	81342571	81359396	Deletion	2742	Homozygous	4.20127e-07	56672300	12	0
638	9	81703149	81717859	Deletion	2001	Homozygous	6628550000000000	5.90725e+23	26	2
639	9	87910643	87918101	Deletion	3613	Homozygous	86895000000	1.67948e+29	13	0
640	9	87914632	87934580	Deletion	3295	Heterozygous	2.14137e+17	11817100000000	34	10
641	9	88193934	88211143	Insertion	11129	Heterozygous	429864	3.69253e+21	22	8
642	9	88241167	88270667	Deletion	2017	Homozygous	1541780000000000	4893460000000	18	0
643	9	88656524	88664534	Insertion	6040	Homozygous	2583070000	7.98815e+64	38	5
644	9	98533330	98564389	Deletion	2353	Homozygous	2.91507e+44	5.41255e+37	52	2
645	9	107253692	107273834	Deletion	2213	Homozygous	1.34969e+23	2.72766e+31	42	3
646	9	107765142	107778739	Deletion	2730	Heterozygous	1.35008e+20	5833000	63	37
647	9	113046716	113063848	Insertion	15746	Heterozygous	8151040	214995000000000	127	79
648	9	125806207	125816295	Insertion	5647	Homozygous	0.000100193	1.56725e+18	18	3
649	9	130264470	130282097	Deletion	5054	Heterozygous	40852500	5.2919e+27	68	27
650	9	130956712	130960940	Insertion	2550	Homozygous	1.22158e+16	1.35696e+62	31	2
651	9	131356504	131383119	Insertion	2291	Homozygous	1.34624e+21	1.64458e+16	28	4
652	9	132949685	132956524	Insertion	4416	Heterozygous	106.107	1.37841e+22	29	14
653	9	133577747	133598224	Insertion	2578	Homozygous	9.41793e+16	1.5832e+19	25	3
654	9	134096810	134127803	Deletion	2045	Homozygous	6.10818e+53	1.32406e+35	62	8
655	9	135333853	135371614	Insertion	2918	Homozygous	2.08266e+16	25213900000	21	2
656	9	137325289	137334650	Insertion	6339	Heterozygous	4.80027e-07	7620670000	13	3
657	9	137491970	137521642	Insertion	2995	Homozygous	101018	6944270	18	0
658	9	137712196	137724336	Insertion	6444	Homozygous	24.4509	419267000000000	10	0
659	9	138179640	138202992	Deletion	2310	Homozygous	2.70254e+20	8.01964e+17	32	6
660	9	138274566	138279726	Insertion	9093	Homozygous	0.000163249	1.17469e+27	15	2
661	10	474817	488341	Insertion	2360	Homozygous	26224.3	9240310000000	19	4
662	10	1225896	1254714	Deletion	2581	Heterozygous	1.86731e+17	125396000	65	3
663	10	1688207	1723220	Deletion	2335	Homozygous	664733000000000	115042000000	23	3
664	10	4240756	4249430	Deletion	2398	Homozygous	621596	2.5868e+16	12	1
665	10	5844539	5856047	Deletion	3649	Heterozygous	3.49076e+18	708689000000000	52	32
666	10	6097271	6136108	Deletion	2002	Homozygous	2.06098e+30	6721340000000	45	12
667	10	6369395	6382666	Deletion	6124	Homozygous	2.92778e+18	4.11021e+56	32	3
668	10	12499631	12521176	Deletion	2483	Heterozygous	4.96432e+33	1.5989e+17	54	25
669	10	15190387	15210783	Insertion	4143	Homozygous	0.00433842	9001540	16	2
670	10	20545620	20569170	Deletion	10515	Heterozygous	6382240000000	1.25757e+21	25	8
671	10	25266418	25289418	Deletion	2326	Homozygous	355269000000	901818000000	14	1
672	10	26708004	26755510	Deletion	2604	Homozygous	1.09465e+33	23466900	57	19
673	10	26892789	26900799	Insertion	7686	Homozygous	15.9651	1.70652e+51	27	0
674	10	30949687	30965256	Deletion	4557	Homozygous	526103	3.90702e+20	13	0
675	10	30960544	30967256	Deletion	5234	Heterozygous	464876	2.23521e+45	45	18
676	10	31963430	31991699	Deletion	2741	Homozygous	5926620000000000	9.9353e+18	29	3
677	10	39693256	39711822	Deletion	2970	Heterozygous	8.91269e+42	1067270000000	177	81
678	10	39699372	39714328	Deletion	2159	Heterozygous	1.6983e+71	1.0304e+27	190	98
679	10	46270479	46286951	Insertion	5458	Heterozygous	5768040000	7004250	35	21
680	10	46273708	46304733	Insertion	5279	Heterozygous	26014.3	1672420	18	5
681	10	56768390	56807967	Insertion	3401	Homozygous	1592150000000000	9973180000000	20	1
682	10	57447179	57484761	Deletion	2023	Homozygous	1.70757e+24	56553500	48	15
683	10	76489573	76511723	Deletion	6293	Homozygous	1.56027e+23	2.82724e+54	40	1
684	10	83127888	83180511	Insertion	3295	Homozygous	2.23688e+25	1110660000000	36	4
685	10	83206191	83219312	Insertion	4548	Heterozygous	2.89398e+17	2.9781e+16	40	24
686	10	86479597	86505818	Insertion	2944	Homozygous	8.47605e+24	1.42925e+31	42	3
687	10	92331251	92385203	Deletion	3648	Homozygous	4.58708e+24	3.49128e+18	34	2
688	10	97257739	97286747	Deletion	2905	Homozygous	231875000000	14353400000000	18	1
689	10	98920270	98959255	Deletion	14044	Heterozygous	427915000000000	297012000	33	15
690	10	102621677	102647618	Insertion	2088	Homozygous	2.25871e+20	4.76839e+19	40	5
691	10	106587885	106620596	Deletion	2075	Homozygous	8.31544e+20	509943000000000	24	1
692	10	109198786	109215909	Insertion	7875	Heterozygous	3.98586e+35	1.94391e+37	93	52
693	10	109799247	109820653	Deletion	6709	Homozygous	14114800000	1.66037e+39	25	0
694	10	114058289	114088316	Insertion	2551	Homozygous	7.26447e+22	2.19125e+18	30	2
695	10	119522699	119551272	Insertion	2054	Homozygous	5.2953e+43	3.57355e+32	49	3
696	10	120461053	120475504	Deletion	2381	Homozygous	4.38293e+49	4.50737e+98	84	2
698	10	122601344	122613521	Deletion	4150	Homozygous	5175.8	5.03163e+21	17	2
699	10	122605403	122631415	Deletion	4477	Heterozygous	1.10091e+22	1200950000000000	54	28
700	10	122609462	122636461	Deletion	3909	Heterozygous	1.97297e+26	11762000000	53	28
701	10	122689239	122699452	Insertion	5992	Heterozygous	4.08129e+16	4126140000	69	48
702	10	123241150	123263144	Insertion	3347	Homozygous	10.0853	85765300	16	3
703	10	126939190	126956197	Insertion	10397	Homozygous	0.717096	1.42196e+54	34	1
704	10	127784938	127806210	Insertion	2012	Homozygous	3.81537e+23	4.69514e+21	33	4
705	10	128434459	128464756	Insertion	2692	Homozygous	7.60151e+35	2.70712e+37	69	3
707	10	131848850	131888064	Insertion	6552	Heterozygous	200500000000000	1378470000000	38	6
708	10	132151511	132175328	Insertion	3930	Homozygous	5.6642e+32	6.88761e+60	63	3
709	10	132385372	132395517	Insertion	2489	Heterozygous	8.15897	3.47564e+18	36	10
710	10	133468013	133490203	Deletion	2552	Homozygous	1.11596e+26	2.05425e+32	37	3
712	11	174006	184906	Insertion	5904	Heterozygous	0.150148	2550180000000	14	4
713	11	336372	366388	Insertion	3832	Homozygous	158130000000	62848000000000	16	0
714	11	995232	1019624	Insertion	11328	Heterozygous	0.591346	12492100000000	18	3
715	11	1092262	1102584	Insertion	3181	Homozygous	1315440000	4.12092e+27	20	2
716	11	1927077	1943801	Insertion	3928	Homozygous	1.13003e-08	7.43994e+18	24	1
717	11	1930475	1960732	Insertion	22602	Heterozygous	13309.8	13268400	19	10
718	11	3461773	3497436	Deletion	4262	Heterozygous	7.32707e+31	86122900000000	59	26
719	11	3642907	3658522	Insertion	21557	Heterozygous	102249000000	3.46315e+35	36	19
720	11	7813635	7838292	Insertion	2454	Homozygous	25467000000000	154358000000000	23	1
721	11	8816634	8819620	Insertion	2459	Homozygous	9.58004e+20	2.00065e+152	71	5
722	11	11235386	11249520	Insertion	6077	Homozygous	8.66461e+19	2.13998e+74	43	0
723	11	12611092	12641630	Insertion	3128	Homozygous	4.39869e+46	2.46487e+52	69	3
724	11	14260402	14292505	Insertion	2878	Homozygous	2.86268e+23	1.76896e+20	31	1
725	11	23322629	23367042	Insertion	2880	Homozygous	2.26144e+30	1.75217e+19	43	2
726	11	24901588	24932720	Insertion	2202	Homozygous	5.81914e+48	1.78672e+30	63	6
727	11	28945051	29004044	Deletion	5758	Homozygous	9.78015e+19	6.39738e+23	31	0
728	11	36281230	36311115	Insertion	2392	Homozygous	5.07209e+32	1.32871e+28	48	2
729	11	36721447	36739648	Insertion	20301	Homozygous	5.80851e-07	15901000000	10	1
730	11	42944631	42974363	Insertion	8170	Heterozygous	844908000000	4198180	50	22
731	11	47014816	47046528	Deletion	6039	Homozygous	8.46988e+16	3.09407e+29	29	2
732	11	47611459	47646702	Insertion	4298	Homozygous	286341000000000	1.83522e+19	31	3
733	11	47637438	47646702	Insertion	4531	Homozygous	207.409	3.3317e+33	27	5
734	11	47889153	47894048	Insertion	4374	Homozygous	28284	5.68686e+42	20	1
735	11	48570185	48593942	Deletion	3317	Homozygous	5821040000	1.66462e+16	17	1
736	11	48909340	48948355	Insertion	4384	Homozygous	8.5059e+18	7.25041e+25	36	1
737	11	54735177	54797641	Deletion	23433	Homozygous	352737000	1.59147e+20	10	0
738	11	56373561	56390187	Insertion	7952	Heterozygous	8.57227	2.16637e+17	18	1
739	11	56694059	56698202	Insertion	11082	Heterozygous	5.59366e-06	2.03004e+78	62	28
740	11	58818388	58864661	Deletion	2871	Homozygous	7.6045e+68	9.05405e+45	82	3
741	11	59287359	59296175	Insertion	2018	Heterozygous	1068660000	3314820000000000	46	23
742	11	60031511	60061239	Insertion	4248	Heterozygous	5.88663e+30	2910940000000	71	32
743	11	61199184	61219081	Deletion	16819	Heterozygous	93.8148	8.6895e+16	15	4
744	11	61219081	61242352	Deletion	20417	Heterozygous	12994300000	2.0373e+19	54	22
745	11	64535380	64560160	Insertion	2845	Homozygous	1.28041e+41	3.70112e+48	54	3
746	11	66388848	66409098	Insertion	2373	Homozygous	9.24549e+42	3.22834e+59	75	5
747	11	68869976	68898521	Insertion	3017	Homozygous	7.80805e+51	1.26952e+55	65	2
748	11	69173822	69187527	Insertion	3471	Homozygous	1694680000000	7.84866e+24	17	0
751	11	92306681	92332036	Insertion	3914	Homozygous	1.45734e+16	1.96264e+26	33	4
752	11	93134902	93177680	Deletion	6862	Homozygous	4.59085e+19	1.144e+32	38	2
753	11	93419293	93443529	Deletion	6242	Heterozygous	2.35516e+18	15168400000	52	31
754	11	93944908	93960465	Deletion	2276	Heterozygous	4259330000	20997800	40	20
755	11	94236234	94237004	Insertion	16603	Homozygous	9.28799e-61	1.00327e+28	19	0
756	11	94249704	94257028	Insertion	13427	Homozygous	3.92686e-10	7252410	11	4
758	11	95434653	95446392	Deletion	6104	Heterozygous	15288500000000	725921000	71	49
759	11	98889955	98941748	Deletion	41877	Heterozygous	2.94423e+17	4.65867e+25	44	14
760	11	101671032	101691298	Deletion	7890	Heterozygous	2.71509e+23	7.58777e+32	37	16
761	11	101683708	101699475	Deletion	7771	Homozygous	1069.35	2.48499e+16	12	2
762	11	104356044	104409672	Deletion	6014	Homozygous	28285700000	1.2532e+17	23	0
763	11	107464224	107494077	Insertion	18192	Heterozygous	0.0894879	18966700	10	2
764	11	118406309	118432384	Insertion	2040	Homozygous	2.83582e+23	6.97808e+16	41	6
765	11	119355602	119364607	Insertion	2017	Heterozygous	7.98749	136689000000	26	8
766	11	122456136	122494135	Deletion	2003	Homozygous	7.25179e+28	4.37778e+18	39	5
767	11	126274744	126278500	Insertion	2391	Homozygous	0.103429	11380600000000	10	1
768	11	128853973	128871943	Insertion	2316	Homozygous	52458300	9.26945e+16	27	2
769	11	128865816	128874786	Insertion	2438	Homozygous	450666000	2.53958e+52	51	7
771	11	134922354	134942467	Deletion	2229	Heterozygous	7.17246e+36	3.15081e+18	72	28
772	12	250639	277381	Deletion	7400	Heterozygous	7.79996e+21	13586200	63	35
773	12	253295	284675	Deletion	7475	Heterozygous	7.50407e+30	312906000000000	67	35
774	12	2254969	2257962	Insertion	5516	Homozygous	3.22575e-20	1.51122e+19	19	7
775	12	5908535	5934840	Insertion	2631	Homozygous	2.59849e+73	7.05831e+78	112	4
776	12	6116619	6140344	Insertion	2887	Heterozygous	1.03338e+38	1454960	88	43
777	12	6134301	6140344	Insertion	2451	Heterozygous	5.2468e-08	5.09626e+25	92	59
778	12	6955355	6956692	Insertion	2655	Homozygous	5.57319e-28	4.39295e+58	35	3
779	12	9478805	9570342	Deletion	89464	Heterozygous	51082400000	3900960000000000	38	9
780	12	10394564	10461803	Deletion	15526	Heterozygous	677890000	350691000000	26	5
781	12	11002265	11111093	Insertion	30968	Heterozygous	83.0936	41285000	15	0
782	12	22415799	22431905	Deletion	6731	Homozygous	4.77012e+18	1.85463e+57	35	3
783	12	30080950	30094840	Deletion	6394	Heterozygous	5.28039e+38	2.49398e+30	90	57
784	12	33850433	33865597	Insertion	6398	Homozygous	10892200000000	8.53424e+53	38	5
785	12	40494443	40513773	Insertion	6082	Heterozygous	4.4407e+17	2.4295e+16	43	24
786	12	43568889	43594079	Deletion	2604	Homozygous	3.97834e+42	1.11927e+48	50	1
787	12	43571997	43602598	Deletion	2169	Homozygous	1.14928e+63	2.34116e+49	80	8
788	12	45507445	45518813	Deletion	6937	Heterozygous	19453900000000	3.23306e+37	48	21
789	12	58074483	58076955	Insertion	8832	Homozygous	0.00419632	2.40572e+180	63	4
790	12	58325913	58339245	Deletion	8545	Heterozygous	92858300000	3437050000000	43	27
791	12	58609089	58635796	Insertion	2659	Homozygous	1.92671e+21	7.46791e+24	43	4
792	12	59497392	59571632	Deletion	13089	Heterozygous	10944200	26071000	25	4
793	12	60112405	60140052	Deletion	3296	Heterozygous	1.57528e+25	618142000000	47	23
794	12	66130140	66156275	Deletion	2524	Heterozygous	1.47814e+74	6.43627e+23	134	64
795	12	70190654	70223110	Deletion	3023	Homozygous	6.18558e+39	2.71337e+42	52	1
797	12	76118227	76135035	Insertion	2202	Homozygous	14.8622	116817000000	24	4
798	12	84190376	84225380	Deletion	2941	Homozygous	1.29137e+20	3.32302e+18	26	0
799	12	86246134	86263158	Insertion	7305	Heterozygous	11928000	7.57906e+27	26	3
800	12	90081865	90098202	Deletion	4164	Homozygous	5432580	6.49927e+22	25	0
801	12	90084661	90100638	Deletion	4254	Homozygous	38282.2	1.07684e+16	13	0
802	12	95828907	95855241	Deletion	2587	Heterozygous	9.22967e+27	4432560	51	19
803	12	95916218	95950360	Deletion	2926	Homozygous	76340200000	2245450000000	20	0
804	12	95947207	95972824	Deletion	2995	Heterozygous	9.46445e+28	1.77199e+16	51	17
805	12	98274769	98296307	Deletion	2328	Heterozygous	8.74358e+36	1304890000000000	69	31
806	12	99889955	99921282	Deletion	3391	Heterozygous	3.6323e+30	2285320	55	28
807	12	101703523	101715813	Deletion	5551	Heterozygous	3.25189e+23	3.27077e+20	64	41
808	12	107912984	107916022	Insertion	4047	Heterozygous	0.133582	2.79059e+32	45	27
809	12	108577946	108582891	Insertion	4815	Homozygous	1.39281e-08	9.64903e+26	17	1
810	12	124435979	124441224	Insertion	2327	Homozygous	3.17572e+22	4.91891e+63	33	2
811	12	124971523	125003304	Insertion	2139	Homozygous	5.39461e+40	3.82361e+22	56	10
812	12	124982239	125003304	Insertion	2489	Homozygous	1.02442e+21	7.79657e+27	39	3
813	12	126322874	126333634	Insertion	5742	Heterozygous	0.0235181	2042340000000	51	30
814	12	126823263	126843639	Insertion	2659	Homozygous	7.98272e+35	2.25049e+50	62	6
815	12	130376032	130414979	Insertion	2773	Homozygous	2.04521e+18	110879000000000	33	1
816	12	130636986	130650386	Insertion	4856	Heterozygous	302469000	6.54766e+17	39	12
817	12	130645446	130667363	Insertion	3476	Heterozygous	4022130000000000	865487000	30	13
818	12	131575288	131586492	Insertion	3523	Heterozygous	1357710	2331850000000	16	6
819	12	131920526	131921754	Insertion	2114	Homozygous	2.18107e-05	1.65155e+29	14	1
820	12	132147379	132155124	Insertion	5986	Heterozygous	0.0116191	9.49352e+18	42	22
822	12	132949971	132967479	Insertion	3813	Homozygous	10013900000000	9.69052e+25	21	1
823	13	19127992	19152884	Insertion	2016	Heterozygous	7.23044e+35	147442000	76	30
824	13	21724343	21730375	Insertion	2931	Heterozygous	44.4855	3.19171e+21	23	7
825	13	25799617	25850245	Insertion	3368	Homozygous	1.60373e+24	1004630000000000	43	3
826	13	27060305	27066359	Insertion	2657	Heterozygous	12.3122	13713000	15	9
827	13	29637953	29655467	Deletion	5858	Heterozygous	3.56305e+46	1.94867e+34	92	55
828	13	35950827	35967132	Insertion	2641	Homozygous	3.34476e+21	9.70347e+45	54	2
829	13	38955355	38958112	Insertion	2533	Homozygous	9030960	2.42649e+82	39	1
830	13	48951298	48975998	Deletion	3607	Heterozygous	4.60718e+24	1058580000000000	58	28
831	13	60878775	60889510	Insertion	5942	Homozygous	7538330000	8.67146e+64	43	5
832	13	71890045	71913299	Deletion	3530	Homozygous	2.17326e+32	3.45456e+51	45	1
833	13	72231843	72242540	Deletion	5291	Heterozygous	879703	2.87783e+21	36	18
834	13	72262197	72277798	Deletion	4013	Heterozygous	2.05877e+17	25558000	33	22
835	13	77629357	77663585	Deletion	2231	Homozygous	8.57408e+23	985874000000000	35	10
836	13	83373406	83401311	Deletion	2312	Homozygous	5.01019e+33	1.15718e+20	51	15
837	13	84326446	84408682	Insertion	9267	Homozygous	85973.2	1314860	11	0
838	13	89648423	89686861	Insertion	3524	Homozygous	6.63587e+38	5.27475e+34	50	2
839	13	97333234	97342380	Insertion	2081	Homozygous	1.12859e+16	3.46117e+34	35	6
840	13	98601618	98646719	Deletion	4479	Heterozygous	1.53686e+48	1550670000	97	24
841	13	106781964	106782734	Insertion	5481	Homozygous	1.03664e-38	4.87062e+141	47	0
843	13	112275337	112327618	Insertion	10726	Heterozygous	0.00366135	1170270000000	41	2
844	13	113416788	113458484	Insertion	2415	Homozygous	3.66964e+20	17585600000	37	4
846	13	113979265	113990347	Deletion	4015	Heterozygous	6.27687e+30	1.84183e+78	85	25
847	14	19186901	19187671	Insertion	25710	Homozygous	3.12915e-25	4.30391e+35	12	0
848	14	20707483	20717611	Insertion	2384	Heterozygous	1.21648e+26	2040590000	63	41
849	14	21269060	21303446	Insertion	3563	Homozygous	9.38972e+32	3.14499e+36	48	2
850	14	23971408	23973691	Insertion	5377	Homozygous	2.40702e-20	1.86406e+89	50	10
851	14	24000821	24016173	Deletion	7456	Homozygous	4.59052e+20	2.22216e+75	58	10
852	14	49753405	49784603	Insertion	7556	Heterozygous	6627660000000	2.35431e+18	27	8
853	14	52186061	52204420	Insertion	6899	Heterozygous	3.92762e+16	4.08477e+37	41	9
854	14	52209799	52231174	Insertion	5269	Heterozygous	3831.85	2739890	11	4
855	14	59873385	59900976	Deletion	2050	Homozygous	7.07262e+45	3.05038e+34	76	21
856	14	63789364	63806553	Insertion	7074	Heterozygous	2087.01	2217490000	13	5
857	14	63795415	63837320	Insertion	6242	Homozygous	150558	61451400000	17	3
858	14	64878273	64904425	Deletion	2885	Homozygous	4.58389e+57	1.03819e+63	66	5
859	14	65789674	65801375	Insertion	2318	Homozygous	12215300000	2.26901e+31	49	8
860	14	68843994	68878757	Insertion	2025	Homozygous	1.63987e+34	5.49455e+19	45	4
861	14	73523334	73569867	Deletion	27712	Heterozygous	5449080000	1.08466e+24	29	8
862	14	73765790	73786620	Deletion	7247	Heterozygous	1.14418e+41	1139570000000000	84	56
863	14	81302354	81324570	Insertion	2180	Homozygous	1.33996e+24	1.93859e+21	43	8
864	14	81313007	81337167	Insertion	2152	Homozygous	477926000000	3600990000	29	6
865	14	82023876	82057943	Deletion	4211	Homozygous	2.53249e+26	6.03248e+40	47	3
866	14	91631155	91640037	Insertion	3603	Heterozygous	2540200000	2.18884e+38	45	13
867	14	104288107	104304131	Insertion	8768	Heterozygous	2.58723e+26	2.0297e+31	79	46
868	14	104444018	104449419	Insertion	2459	Heterozygous	0.548471	2.20384e+17	17	5
869	14	104496071	104499324	Insertion	7064	Homozygous	2.91674e+18	9.27929e+179	62	3
871	14	105098241	105122976	Insertion	2209	Heterozygous	5.02998e+22	79645100	58	15
872	14	105226516	105262417	Insertion	4103	Homozygous	32340700000000	2.90745e+19	42	5
873	14	105472996	105480272	Insertion	2858	Homozygous	196974000000	1.0537e+39	27	3
874	14	105848740	105908211	Deletion	43547	Heterozygous	14.6423	20363600000	10	2
875	14	106715401	106759765	Insertion	3989	Homozygous	274506000000000	182667000000000	20	0
876	14	106745274	106759765	Insertion	4273	Heterozygous	917788000	1.51432e+20	25	4
877	15	20090577	20120289	Insertion	2689	Homozygous	18.522	39139600000000	31	1
878	15	20335244	20348914	Insertion	12992	Homozygous	0.0659073	2.31337e+23	14	1
879	15	21097691	21126827	Insertion	67724	Heterozygous	1.01612e-06	11509200	11	0
880	15	23029900	23063601	Insertion	2668	Homozygous	3.78064e+26	3.26007e+20	33	1
881	15	23424865	23442548	Deletion	3139	Heterozygous	6396.97	171417000	26	3
882	15	28404963	28506689	Insertion	20632	Heterozygous	110893	2438420	15	1
883	15	29550872	29561055	Insertion	8827	Homozygous	29495.7	6.70762e+53	33	5
884	15	30144271	30179117	Insertion	2069	Homozygous	1.61111e+88	8.81971e+50	110	6
885	15	33738531	33740694	Insertion	5804	Homozygous	1.10564e-13	6.15345e+31	20	6
886	15	34314421	34349692	Insertion	2059	Homozygous	3.86951e+27	5.02454e+17	39	3
887	15	34374148	34378163	Insertion	5304	Homozygous	16294.6	3.03894e+65	31	4
888	15	45673108	45705843	Insertion	2976	Homozygous	1.68781e+18	859645000000000	22	2
889	15	54923312	54943467	Deletion	6450	Homozygous	16111500000	1.32436e+32	27	2
890	15	59415999	59438646	Deletion	2039	Homozygous	2.5363e+25	3.6497e+24	27	1
891	15	66101187	66107335	Insertion	11302	Heterozygous	2.06818e-05	103685000	13	7
892	15	68391387	68401959	Insertion	4565	Heterozygous	9.00423e+17	5.86691e+70	79	20
893	15	70541817	70563301	Insertion	2334	Heterozygous	5.24117e+22	47643800	58	23
894	15	72088819	72130171	Deletion	2860	Homozygous	6.14332e+30	1.04738e+20	47	10
895	15	74542318	74562665	Insertion	2146	Homozygous	3.84675e+40	7.57311e+44	56	3
896	15	76594498	76611504	Deletion	13571	Heterozygous	0.336578	5.90899e+24	21	4
897	15	77689302	77702759	Insertion	2296	Homozygous	21483300	1.77224e+22	34	5
898	15	82871030	82880847	Deletion	6797	Heterozygous	511889	1.96858e+22	53	31
899	15	82872948	82887381	Deletion	5744	Homozygous	0.138266	23909700000000	10	0
900	15	82874399	82900625	Deletion	5278	Homozygous	55.84	2.22096e+21	21	0
901	15	82880847	82915796	Deletion	6522	Heterozygous	1.51469e+37	1074620000000	96	52
902	15	85505844	85523740	Deletion	2283	Homozygous	1.59099e+42	6.60565e+53	48	2
903	15	90645122	90666451	Insertion	2296	Homozygous	3.97589e+23	8.39451e+23	33	3
904	15	92115264	92140696	Deletion	2864	Heterozygous	2.52096e+37	33647200	74	42
905	15	99926252	99928756	Insertion	2896	Homozygous	330.563	2.01375e+49	22	2
906	15	100554196	100565347	Deletion	3833	Heterozygous	6.89224e+44	6.84405e+36	87	54
907	15	100705854	100711842	Insertion	2754	Heterozygous	0.000392158	176023000000	14	4
908	15	101747832	101769186	Insertion	12602	Homozygous	0.00613219	1.06229e+36	32	3
909	16	425215	474561	Insertion	2488	Homozygous	3.42819e+32	308106000000000	39	4
910	16	439526	495637	Insertion	3592	Homozygous	2.77779e+32	2.59346e+19	47	2
911	16	845823	882743	Insertion	6050	Homozygous	17162100	117246000000	12	0
912	16	913137	947697	Insertion	2054	Homozygous	1.56528e+21	20130700000	29	3
913	16	1022828	1025835	Insertion	6117	Homozygous	1.00343e-34	5.06245e+107	53	1
914	16	2071809	2107621	Insertion	2086	Homozygous	7.70015e+28	1.33351e+16	41	5
915	16	2090899	2121886	Insertion	2450	Homozygous	1.7012e+34	1.13178e+27	50	7
916	16	2860675	2866455	Insertion	6387	Homozygous	1.02873e+20	2.13372e+144	62	4
917	16	14725133	14777904	Deletion	40298	Heterozygous	20316700	8.51187e+26	31	7
918	16	14902976	14950865	Deletion	3654	Homozygous	1216580000	3904660	21	1
920	16	16349342	16392706	Insertion	32197	Heterozygous	632.356	1877110000000000	17	0
921	16	16830166	16868182	Deletion	6253	Heterozygous	1.89958e+31	2099470	73	36
922	16	21174974	21223018	Insertion	3727	Homozygous	1.57853e+18	65842100000000	28	2
923	16	23029680	23056528	Deletion	2217	Homozygous	2.97089e+33	6.81742e+30	36	0
924	16	24848111	24892299	Insertion	2761	Homozygous	1.91236e+28	1.32623e+17	41	3
925	16	25316358	25340183	Deletion	3302	Heterozygous	1.99467e+27	34456100000	53	29
926	16	26171275	26179244	Insertion	4331	Homozygous	19330100	1.16205e+58	38	5
928	16	32271993	32306977	Insertion	36261	Heterozygous	2.29013e-08	3.69998e+22	21	3
929	16	65127339	65130323	Insertion	4334	Homozygous	8412460	3.34487e+75	30	1
930	16	65319062	65326840	Insertion	2680	Heterozygous	2904.27	2571120000	10	3
931	16	67615890	67623063	Insertion	26364	Heterozygous	3.7806e-08	1366540000000	13	6
932	16	71270092	71302481	Insertion	3943	Homozygous	19698200000	442953000000000	37	7
933	16	71283414	71311346	Insertion	3935	Homozygous	0.0338477	779074000	25	2
934	16	71308770	71327055	Insertion	6495	Heterozygous	16.2074	2881530000	16	2
935	16	76005413	76034478	Insertion	6633	Homozygous	2.02994e+19	4.9442e+47	45	2
936	16	76452325	76522247	Deletion	5484	Homozygous	1.27874e+32	1.11677e+27	37	1
937	16	86971614	87006371	Insertion	2064	Homozygous	4364490000000000	4251080000	23	1
938	16	88730120	88734493	Insertion	4194	Homozygous	1.43423e-17	4.72845e+87	57	6
939	16	88990816	89018519	Insertion	2400	Homozygous	5.84405e+19	4.69009e+16	37	4
940	16	89593385	89625047	Insertion	2264	Homozygous	1.27566e+39	2.55635e+29	57	6
941	16	89602547	89635343	Insertion	2222	Homozygous	1.08078e+40	1.22945e+25	64	9
942	16	90111794	90123678	Insertion	3576	Homozygous	25.9432	2.4558e+28	26	3
943	17	1157627	1190691	Insertion	2135	Homozygous	3.86877e+29	7.31078e+17	45	2
945	17	5054989	5061190	Insertion	2588	Homozygous	1.93439e-08	2.36465e+60	60	11
946	17	6191740	6203596	Insertion	5188	Heterozygous	1684600000000000	6.61411e+49	50	11
947	17	7291925	7310537	Insertion	2595	Homozygous	3.30448e+24	2.38786e+33	60	13
948	17	7837131	7851461	Deletion	5270	Homozygous	185.996	5163880000	11	3
949	17	8401866	8410909	Insertion	4922	Homozygous	621.904	1.84915e+33	25	4
950	17	12432762	12458818	Deletion	8302	Heterozygous	1.31388e+19	1.96901e+29	69	21
951	17	17453768	17478422	Insertion	2001	Homozygous	7.14311e+41	2.98733e+35	51	2
952	17	18448724	18509141	Deletion	43296	Homozygous	7.7957e+24	1.55095e+73	28	0
955	17	27207151	27224681	Deletion	4061	Homozygous	3.21241e+41	4.29675e+80	63	6
956	17	28422022	28460761	Deletion	3254	Homozygous	7.36791e+43	1.53418e+40	52	2
957	17	41241555	41282536	Deletion	10310	Homozygous	743.398	2134370000	11	1
958	17	43229876	43282187	Deletion	23554	Heterozygous	0.00431158	522782000	13	0
959	17	45508501	45514509	Insertion	12015	Heterozygous	7.36763e-06	6.34185e+46	67	36
960	17	45511762	45518502	Insertion	11893	Heterozygous	100895	5.06536e+49	64	34
961	17	46274712	46294527	Insertion	35310	Heterozygous	1.73095	5.44499e+41	26	7
962	17	46745495	46765889	Deletion	2181	Homozygous	73442900	679166000	11	1
963	17	50037691	50045735	Insertion	3761	Heterozygous	1.64863e-05	6.86425e+19	27	8
964	17	52572543	52611216	Deletion	2852	Homozygous	8792410000	7175870000	23	0
965	17	53266515	53303875	Deletion	2020	Homozygous	10048800000000	6382970	22	8
966	17	56081024	56096203	Deletion	13017	Heterozygous	4.59821e+44	8.93444e+67	104	63
967	17	57606610	57619814	Deletion	2128	Heterozygous	3.63539e+28	1.22411e+22	57	26
968	17	72829481	72886182	Insertion	5286	Homozygous	8.85192e+47	2.82419e+46	75	4
969	17	76067233	76074973	Insertion	3930	Homozygous	33371600	2.7266e+53	37	4
970	17	81410797	81433926	Insertion	2054	Homozygous	9210500000	98830500	13	2
972	17	82574686	82592645	Insertion	2533	Homozygous	225926	7139390000000000	31	5
973	17	82772032	82802594	Insertion	2034	Homozygous	2.28536e+44	9.83659e+28	61	6
974	18	3078617	3112487	Insertion	3570	Homozygous	4.49789e+17	1.22352e+19	22	1
975	18	3889485	3929512	Deletion	2156	Homozygous	2.37103e+16	12164700000	18	1
976	18	4510425	4534909	Insertion	2033	Homozygous	3.89177e+30	7.68223e+27	42	2
977	18	9573529	9605289	Insertion	2917	Heterozygous	1.07956e+43	2843050000	76	34
978	18	14266389	14306411	Deletion	19787	Heterozygous	7.84367e+27	2.54399e+17	80	41
979	18	22550622	22592199	Insertion	5945	Homozygous	1334050	3.92243e+16	23	0
980	18	32915096	32930653	Deletion	5562	Heterozygous	2.16804e+26	1.09202e+17	62	38
982	18	48664671	48673399	Insertion	4190	Homozygous	4.08806e+21	2.41662e+91	53	4
983	18	57277229	57292303	Deletion	2085	Heterozygous	7.41751e+30	2796440000	63	39
984	18	66089938	66114784	Deletion	2594	Heterozygous	4.11368e+34	48511300	63	33
985	18	66098349	66127424	Deletion	2058	Homozygous	2.83406e+23	1.61695e+22	47	4
986	18	67452712	67456905	Insertion	19802	Homozygous	3.56803e-30	4.86744e+67	37	6
987	18	68515904	68544044	Deletion	2436	Homozygous	4.17729e+32	1.72871e+27	41	6
988	18	70469325	70474213	Insertion	6361	Heterozygous	0.0343147	1.64301e+66	63	28
989	18	70695861	70738275	Deletion	3697	Homozygous	1.03424e+50	2.9376e+50	61	1
990	18	70716724	70738275	Deletion	3127	Homozygous	1.98949e+51	8.18248e+68	69	8
991	18	72950305	72973672	Insertion	12520	Heterozygous	18824600000000	196807000000	43	24
992	18	72971017	72983911	Insertion	12277	Heterozygous	6.79301e-07	220099000	60	34
993	18	74199276	74212314	Insertion	5519	Heterozygous	2727520	2.27363e+26	35	11
994	18	78237845	78239216	Insertion	2816	Homozygous	3.18768e-32	9.65991e+17	20	2
995	18	78368694	78373797	Deletion	2793	Homozygous	15722300000	1.42534e+45	25	2
996	18	79031233	79060989	Insertion	2725	Homozygous	5.82454e+27	9.56725e+27	36	0
997	18	79590801	79626034	Insertion	16468	Heterozygous	0.00505213	1650760000	17	4
998	18	79611125	79626034	Insertion	16032	Heterozygous	8.9115e-06	5157630	12	5
999	18	79682934	79708271	Insertion	2134	Homozygous	1.38194e+40	2.72284e+34	55	4
1000	19	423961	434633	Insertion	3859	Homozygous	770476	6.88895e+16	13	3
1001	19	875441	883322	Insertion	6169	Homozygous	1222560	5.31626e+43	22	1
1002	19	1028314	1058044	Insertion	2055	Homozygous	3.17161e+23	2.12586e+16	38	4
1003	19	1136571	1154910	Insertion	8623	Heterozygous	0.0211201	4.03022e+24	30	4
1004	19	3122847	3128317	Insertion	2515	Heterozygous	0.000699159	386910000000	14	4
1005	19	3308694	3335995	Insertion	2279	Homozygous	1.2237e+25	5.16934e+17	36	2
1006	19	3987779	4020505	Insertion	4545	Homozygous	68309200000000	7.13712e+20	17	0
1007	19	6974925	7063542	Insertion	39595	Heterozygous	0.020982	16669100000	23	4
1009	19	8274133	8295656	Deletion	15375	Heterozygous	89802.5	30162500	12	7
1010	19	8917516	8943723	Deletion	13352	Heterozygous	89142800	5165350000000000	54	28
1011	19	12581279	12621231	Deletion	3946	Homozygous	2.79567e+19	2.51543e+29	38	0
1012	19	14753860	14775498	Insertion	2011	Homozygous	46262900000	10128200000	21	3
1013	19	22763320	22779789	Insertion	3254	Homozygous	3122660000000	2.82334e+23	28	3
1014	19	23308477	23341891	Insertion	2681	Homozygous	1.02434e+24	2.11312e+16	32	3
1015	19	23843552	23884139	Insertion	2609	Homozygous	6.28715e+18	1994300000	25	5
1016	19	24065021	24087669	Insertion	2415	Homozygous	12822000000000	3286220000000	22	2
1017	19	29458300	29479723	Deletion	6796	Heterozygous	977560000000000	2.48067e+19	63	32
1018	19	29879475	29903290	Deletion	4475	Homozygous	538.308	968752000	15	3
1019	19	29887009	29903290	Deletion	4536	Heterozygous	7.08014	2266960	14	4
1020	19	34233874	34248829	Insertion	7078	Homozygous	8253250000000	9.21599e+61	37	3
1021	19	34385975	34393027	Insertion	17160	Homozygous	48983900000	1.31393e+61	18	0
1022	19	34529904	34561676	Insertion	2962	Heterozygous	2.36397e+32	20126600	54	22
1023	19	37846466	37855441	Deletion	2110	Homozygous	4.87966e-08	78490500000000	18	0
1024	19	39866686	39898829	Insertion	15379	Heterozygous	326135	200190000000	17	7
1025	19	39882578	39915840	Insertion	15506	Heterozygous	16879700	22793700000000	17	7
1026	19	41636402	41652943	Deletion	3057	Heterozygous	12293200000000	587826000	52	25
1027	19	41640639	41659472	Deletion	2804	Heterozygous	3.46533e+29	93777700000	59	32
1028	19	43315819	43329852	Insertion	5304	Homozygous	365.526	5.29858e+16	14	2
1029	19	47416951	47420964	Insertion	4035	Homozygous	2.4202e-06	6.34016e+25	19	4
1030	19	50066325	50144110	Insertion	79861	Heterozygous	1.29047e-05	18933400000	14	0
1031	19	50573597	50605995	Deletion	2027	Homozygous	3.58219e+73	2.22597e+56	92	5
1032	19	51628937	51649902	Deletion	16634	Homozygous	4.39295e+38	7.58755e+122	51	3
1033	19	51657659	51681841	Deletion	2172	Homozygous	5.18347e+46	4.85382e+45	57	2
1034	19	52917864	52941555	Deletion	2010	Homozygous	3.66776e+43	2.04841e+43	53	1
1035	19	53182889	53190308	Deletion	3333	Homozygous	2.31718e+26	1.08223e+103	59	2
1036	19	54040866	54077036	Deletion	5751	Heterozygous	391672000	581137000	22	9
1037	19	54042379	54082936	Deletion	5111	Heterozygous	3.45173e+22	1105770	40	16
1038	19	54133553	54139829	Insertion	4424	Homozygous	9.15318e-07	1.58581e+24	20	2
1039	19	54234423	54259844	Insertion	18566	Heterozygous	4276720000000	4909150	47	29
1040	19	54259844	54297151	Insertion	5964	Homozygous	24230300000	1.53961e+21	23	0
1041	19	54398065	54422421	Insertion	2306	Homozygous	2.57454e+57	1.38905e+56	78	7
1042	19	55712751	55732886	Insertion	2435	Homozygous	32922400000000	1239730000000000	18	2
1043	19	56740747	56747705	Insertion	2865	Heterozygous	5.1235e+35	1.19071e+47	108	64
1044	20	801390	833439	Insertion	3146	Homozygous	1.43991e+17	52785900000000	33	6
1045	20	1406959	1426230	Deletion	2066	Homozygous	55650200	858626000	15	3
1046	20	1875730	1878618	Insertion	6978	Homozygous	1.22262e-18	1.13647e+93	40	1
1047	20	2816932	2826033	Deletion	3296	Heterozygous	1.06024e+20	5.6416e+16	85	58
1048	20	4093435	4136402	Insertion	2785	Homozygous	2.60503e+57	1.1278e+36	71	2
1049	20	4440765	4450909	Insertion	4842	Homozygous	12.6312	3313980000000	10	2
1050	20	5720368	5745967	Insertion	2934	Homozygous	75692600	195819000000	17	2
1052	20	13925580	13936902	Insertion	9138	Heterozygous	9.8526e-05	26556900	25	14
1053	20	13930209	13947646	Insertion	7818	Heterozygous	82304200000	2.64046e+45	62	15
1054	20	13944729	13961181	Insertion	4852	Heterozygous	364486	183461000000000	27	8
1055	20	21277768	21321823	Deletion	2573	Homozygous	2.74265e+33	361677000000000	57	16
1056	20	25775908	25847106	Deletion	62858	Heterozygous	107135000000	2.2342e+34	38	10
1057	20	26103946	26136841	Deletion	2110	Homozygous	987705000000000	3921280000	19	2
1060	20	34235115	34284979	Deletion	4354	Homozygous	5.63979e+34	2.69655e+18	62	17
1061	20	38407506	38426307	Insertion	4028	Heterozygous	2.49939e+16	211713000000	32	17
1062	20	38422110	38429806	Insertion	3075	Heterozygous	1.5201e+24	9.3e+20	94	63
1063	20	43743457	43767779	Insertion	2954	Heterozygous	1.88088e+20	20717000	78	32
1064	20	43754944	43773842	Insertion	3447	Heterozygous	7.67357e+22	8949100	72	43
1065	20	43843791	43864292	Deletion	2553	Heterozygous	5.91111e+65	3.83474e+20	112	63
1066	20	44651719	44678332	Insertion	2360	Homozygous	2.55833e+47	2.23437e+43	78	8
1067	20	44961102	44968761	Deletion	2042	Heterozygous	4959.13	236612000000	21	8
1068	20	45553767	45579660	Deletion	3575	Homozygous	3865540000	1.47121e+17	21	2
1069	20	47832962	47845840	Insertion	4701	Heterozygous	7561070000	2.33607e+41	48	11
1070	20	47888166	47898424	Insertion	3753	Homozygous	292446000000	2.65918e+54	36	1
1071	20	49611227	49618723	Insertion	4872	Heterozygous	16677600	4.85333e+19	69	45
1072	20	49613723	49620958	Insertion	4926	Heterozygous	592494000000	4.19793e+26	62	37
1073	20	54029964	54054029	Deletion	11011	Homozygous	1.5355e+16	1.0114e+46	25	2
1074	20	55857199	55873842	Deletion	7445	Homozygous	3.60546e+19	2.10593e+83	47	2
1075	20	55861098	55897588	Deletion	6301	Homozygous	38499.5	10312900000	11	0
1076	20	58169446	58198279	Insertion	2341	Homozygous	1.4683e+26	3.22396e+20	46	7
1077	20	61322876	61333728	Insertion	2325	Homozygous	12462900000	2.73149e+28	29	3
1078	20	61941030	61948558	Deletion	4226	Heterozygous	5.32678e-05	1.18289e+22	27	7
1079	20	62312810	62319804	Insertion	3611	Homozygous	1.51759e-06	1.8126e+26	25	2
1080	20	63154252	63169767	Insertion	2002	Homozygous	2.0382e+23	7.30085e+51	85	6
1081	20	63425907	63446771	Insertion	2649	Homozygous	1032850000000000	1.95431e+21	25	1
1082	20	63692843	63697457	Insertion	5924	Homozygous	2.41409e-31	7.21964e+54	41	5
1083	20	63943554	63963899	Insertion	2107	Homozygous	3.44145e+21	3.49066e+23	29	1
1084	20	64075742	64096501	Insertion	2127	Homozygous	562755000	8769240000	13	0
1085	20	64084092	64106550	Insertion	2680	Homozygous	1.80223e+32	3.53766e+59	82	2
1087	21	6250870	6257798	Insertion	5248	Heterozygous	2.53474	22359000000	13	5
1089	21	9599813	9623214	Deletion	2071	Homozygous	1.32995e+25	7.70828e+22	33	4
1090	21	9810095	9837956	Insertion	46945	Heterozygous	80174.3	7.03294e+44	46	5
1091	21	14439191	14443151	Insertion	12526	Homozygous	0.0057805	1.0056e+165	56	2
1092	21	17713489	17740638	Insertion	2765	Homozygous	1.04121e+24	9.20572e+21	37	3
1093	21	17950766	17969861	Deletion	2605	Heterozygous	8.70855e+34	555351000000	58	33
1094	21	19177905	19205004	Deletion	6278	Heterozygous	3.14802e+34	11739200	102	60
1095	21	19184517	19205004	Deletion	6157	Heterozygous	2.4071e+32	5387160	94	61
1096	21	29116755	29144535	Insertion	2836	Homozygous	1.32064e+65	5.25106e+68	84	4
1097	21	33317990	33324542	Insertion	4792	Homozygous	1.47218e-07	3.17117e+74	48	2
1098	21	33464785	33533959	Insertion	7444	Homozygous	3.53098e+18	5.53874e+16	38	2
1099	21	39970216	39976188	Insertion	2740	Homozygous	792960000	5.98468e+34	26	5
1100	21	41928122	41950585	Deletion	2647	Heterozygous	9.88458e+35	121282000000	78	29
1101	21	42580320	42596875	Deletion	2084	Heterozygous	1.74903e+38	2327260	79	47
1102	21	42963335	42998166	Insertion	2114	Homozygous	9.81452e+52	5.04134e+32	65	3
1104	21	43535013	43557020	Deletion	3107	Heterozygous	2.40297e+46	9278900000	84	51
1105	21	44405187	44414027	Insertion	9580	Heterozygous	2.88991	3.5524e+20	18	5
1107	21	45796360	45801495	Insertion	11656	Homozygous	2.16418e-17	81798700	11	1
1108	21	45906974	45930397	Insertion	2146	Homozygous	2.04883e+53	2.77732e+49	67	3
1109	21	46287993	46299601	Insertion	5461	Homozygous	5.10867e+22	4.92132e+104	64	5
1110	22	16065108	16087804	Deletion	3798	Heterozygous	6.27315e+19	3110670000	37	19
1111	22	16767628	16768398	Insertion	6786	Homozygous	3.40882e-21	6.2746e+29	12	0
1113	22	17873372	17882208	Insertion	5550	Homozygous	3.51533e+20	8.41173e+94	54	7
1114	22	20331920	20383088	Insertion	6359	Homozygous	172406000000000	1.50631e+23	38	3
1115	22	20489693	20508324	Insertion	3877	Homozygous	5.07254e+23	1.47152e+52	48	1
1116	22	21297649	21332751	Insertion	2045	Homozygous	1.05922e+23	75066200000000	45	3
1118	22	21480247	21499418	Insertion	2121	Homozygous	1.78499e+19	5.17575e+17	31	7
1119	22	22353689	22357050	Insertion	5710	Homozygous	0.0686727	2.90378e+34	16	2
1120	22	23510121	23519375	Insertion	24194	Homozygous	2.13029e+17	2.61636e+200	67	2
1121	22	23902614	23942786	Insertion	15634	Heterozygous	1.32789	2.82695e+17	20	3
1122	22	23929540	23942786	Insertion	16748	Heterozygous	16058.9	1.6762e+18	13	5
1123	22	23945653	23989696	Deletion	3418	Homozygous	125850000	66221600	16	1
1124	22	23955009	23989696	Deletion	2707	Homozygous	79955600000000	6206490000	17	2
1125	22	23989696	24006189	Insertion	4623	Homozygous	3.56876e-09	26121600000	26	3
1126	22	29102032	29141124	Insertion	2119	Homozygous	3.61085e+57	6.89099e+27	71	8
1127	22	35731686	35745486	Insertion	6062	Heterozygous	1.03985e+35	5.66382e+30	101	62
1128	22	36743886	36752828	Deletion	4789	Homozygous	4.00411e+32	3.2789e+125	75	10
1129	22	38883142	38921890	Deletion	5029	Heterozygous	2.40174e+33	2667080	61	32
1130	22	40736083	40767623	Deletion	2572	Heterozygous	8.56615e+44	51791900	69	33
1131	22	41048088	41052747	Insertion	2788	Homozygous	1185410	4.6921e+44	23	1
1132	22	41296876	41301512	Insertion	3483	Homozygous	5.95591e+20	2.06521e+112	55	5
1133	22	42133368	42134634	Insertion	12683	Homozygous	6.61786e-14	1.61729e+29	12	2
1134	22	45326000	45333075	Insertion	4240	Heterozygous	741187000000000	3.12372e+27	44	24
1135	22	46469325	46472467	Insertion	2191	Homozygous	8.45933e-14	1.27819e+36	29	5
1136	22	47378553	47387881	Insertion	2517	Heterozygous	8.334e-06	12580100	21	9
1137	22	48977584	48991798	Insertion	7122	Heterozygous	3.84361e+20	1.4581e+43	44	17
1138	22	48978850	49000613	Insertion	7737	Heterozygous	550152	3516920	15	6
1139	22	49370792	49390562	Deletion	2074	Homozygous	1.05766e+30	2.13222e+33	34	1
1140	22	49373322	49406993	Deletion	2102	Homozygous	1.93912e+41	1.81184e+32	52	1
1141	22	50475541	50497915	Insertion	2094	Homozygous	4.52785e+47	1.00415e+44	73	7
1142	22	50641792	50673273	Insertion	3262	Homozygous	3.2003e+19	2.02778e+19	39	5
1143	22	50679299	50709253	Insertion	2268	Homozygous	1.83316e+31	5.08775e+23	48	4
1146	X	6514696	6559262	Insertion	4089	Homozygous	583952000	23086500	13	1
1147	X	8154125	8187175	Insertion	9039	Homozygous	0.0270323	17069100000	15	0
1148	X	9388660	9410729	Insertion	34192	Homozygous	31.9261	2.05943e+28	12	0
1149	X	11694053	11738452	Deletion	5559	Homozygous	21492700000	34463000000000	16	0
1150	X	26881990	26904580	Insertion	2199	Homozygous	2.66903e+21	2.53444e+19	27	2
1151	X	30784203	30815360	Insertion	3752	Homozygous	1967630000	970177000	14	1
1152	X	44445450	44468303	Deletion	3037	Heterozygous	230193000000000	454240000000	31	12
1153	X	50053230	50061678	Insertion	3020	Homozygous	1.44396e+18	5.40332e+41	22	1
1154	X	52503187	52512179	Insertion	12787	Heterozygous	8920130	2.13796e+27	37	21
1155	X	53743639	53780165	Insertion	3068	Homozygous	76007000000	104774000	14	1
1156	X	54888206	54907825	Insertion	2335	Homozygous	1.46331e+24	4.18408e+27	29	3
1157	X	55628092	55653716	Insertion	2751	Homozygous	137305000000	25753400000	15	1
1158	X	56764920	56776327	Insertion	11007	Heterozygous	9662820000	2.42003e+18	38	24
1159	X	67888438	67914866	Deletion	6231	Heterozygous	753.626	49704700	12	2
1160	X	70892991	70925521	Insertion	2924	Homozygous	118516000	20165500	12	1
1161	X	78244172	78271155	Insertion	2118	Homozygous	1727500000	12365100	15	1
1162	X	79641401	79676548	Deletion	4418	Homozygous	4.01176e+16	3.14736e+24	24	1
1163	X	86337248	86353862	Deletion	3986	Homozygous	8.98839	4893780000	12	2
1164	X	86349337	86368519	Deletion	5101	Heterozygous	75.8947	51719900000	14	3
1165	X	89199776	89223644	Insertion	9894	Homozygous	65077.2	1.92104e+16	12	1
1166	X	89866256	89888606	Insertion	2127	Homozygous	1.26031e+22	6.18571e+18	31	2
1167	X	90262703	90277618	Insertion	8328	Heterozygous	1074	403510000000	10	3
1168	X	90424866	90470048	Insertion	2356	Homozygous	2729090000000000	5994240	17	2
1169	X	92420964	92444848	Deletion	2181	Homozygous	2965770000000000	118385000000000	19	1
1170	X	96041289	96072340	Deletion	5338	Heterozygous	783.129	15840000	14	1
1171	X	100253643	100269250	Deletion	2887	Homozygous	830376	12606100000000	10	0
1172	X	101810173	101811805	Insertion	10850	Homozygous	1.27509e-27	8.8168e+25	20	8
1173	X	103869677	103901604	Deletion	5938	Heterozygous	583086	946161000	21	6
1174	X	103978945	104000981	Deletion	9887	Heterozygous	72639600000	5285940	26	16
1175	X	103986456	104004702	Deletion	9152	Heterozygous	9706090000000	9.27545e+18	24	12
1176	X	106421940	106453470	Insertion	2122	Homozygous	17339300000	3470450	14	1
1177	X	112298525	112312651	Insertion	8872	Heterozygous	8422150	2.22119e+42	38	6
1178	X	112579782	112609925	Insertion	4192	Homozygous	3390330000	1.14461e+17	21	0
1179	X	112598490	112609925	Insertion	4986	Heterozygous	652.557	23965400000	10	3
1181	X	116010268	116044578	Insertion	14097	Heterozygous	0.00057554	2733440	16	0
1182	X	119738406	119757495	Deletion	2176	Heterozygous	1.8043e+21	5673920000	42	20
1184	X	128467343	128471036	Insertion	4322	Homozygous	2754.3	1.81925e+24	11	1
1185	X	129362263	129388491	Deletion	2303	Homozygous	4.9961e+36	1.04522e+36	38	0
1186	X	131129210	131156754	Insertion	4488	Heterozygous	266591	1503320	12	2
1187	X	140716910	140727686	Insertion	4746	Homozygous	33531300000	1.00278e+25	11	0
1188	X	143634330	143673900	Deletion	4807	Homozygous	63588800000	88409000000000	12	0
1189	X	144296306	144331569	Deletion	3494	Homozygous	1.99577e+32	3.06022e+34	38	1
1191	X	147270413	147298842	Insertion	2728	Homozygous	174435000	41849100	12	2
1192	X	151908151	151928419	Deletion	2105	Homozygous	1.30467e+31	1.12642e+31	37	5
1193	X	153364061	153398095	Insertion	2719	Homozygous	2681760000	1633350	13	2
1194	X	154642708	154655010	Insertion	6569	Homozygous	5059.02	3.99928e+30	26	6
1195	X	155544015	155585219	Deletion	13249	Homozygous	8684560000000	4.7964e+29	16	0
1197	Y	6236457	6267297	Deletion	20530	Heterozygous	1812600000	798594000	25	15
1198	Y	6629085	6727439	Deletion	16848	Homozygous	366055000	227235000000000	13	0
1199	Y	7709611	7723973	Insertion	3842	Heterozygous	17306700	7328950000000	17	4
1201	Y	9902232	9913864	Insertion	20283	Heterozygous	20394700	6795750000000000	24	15
1202	Y	14952783	14984220	Deletion	2119	Homozygous	7331000000000000	56894200000	29	8
1203	Y	15091268	15116315	Deletion	2040	Homozygous	5.64945e+18	5.83556e+16	22	1

## Sheet: NA12892 indels
ID	Chr	Start	End	Type	Size	Zygosity	Likelihood	Score	Aligned molecules	Molecules not supporting SV
1	1	777088	801009	Insertion	2361	Homozygous	1.6081e+40	1.0369e+38	49	3
2	1	865008	889402	Insertion	2231	Homozygous	2.78325e+53	5.27501e+46	72	5
3	1	2104879	2127068	Insertion	2722	Homozygous	6.93145e+68	2.32723e+89	107	7
4	1	2322669	2338777	Insertion	5403	Heterozygous	22.1705	476363000	21	4
5	1	3458869	3486085	Insertion	2100	Homozygous	2506250000000000	114745000000	20	2
6	1	4140278	4167215	Insertion	2281	Homozygous	7.62818e+22	4.35064e+21	30	1
7	1	4686725	4713905	Insertion	14345	Heterozygous	16610800	9031380000	20	7
8	1	5383496	5388051	Insertion	5357	Heterozygous	0.0604676	3.3431e+34	23	7
9	1	6727657	6745284	Insertion	2481	Homozygous	1.43493e+40	6.5376e+61	86	10
10	1	9615159	9628763	Insertion	6254	Homozygous	1374780000000	1.85283e+34	18	1
11	1	16539401	16570618	Insertion	20409	Heterozygous	3.67212e-06	2.78606e+16	26	4
12	1	16564155	16570618	Insertion	19919	Homozygous	1.86966e-22	1.32778e+34	23	3
13	1	16725105	16737593	Insertion	7314	Heterozygous	225934	1.59241e+23	32	18
14	1	18023035	18063412	Insertion	4761	Homozygous	5.18119e+25	8.70901e+30	50	4
15	1	19061218	19084845	Insertion	4379	Homozygous	4.58068e+30	9.52575e+57	59	3
16	1	23274746	23344007	Insertion	7064	Homozygous	1.30897e+18	2.07759e+19	28	1
17	1	23883284	23912256	Insertion	2158	Homozygous	5.03893e+44	4.93364e+28	69	10
18	1	24798267	24863773	Deletion	4262	Homozygous	1.18581e+25	7.53267e+17	33	2
19	1	27074447	27107670	Insertion	2632	Homozygous	2.8437e+42	4.82905e+38	57	2
20	1	30400027	30412448	Insertion	4657	Homozygous	238661000	1.74813e+44	31	1
21	1	30650426	30671011	Insertion	2045	Homozygous	5.65788e+48	8.36317e+55	74	4
22	1	30717321	30737997	Insertion	2582	Homozygous	1.70418e+41	1.91467e+49	59	7
23	1	30731168	30737997	Insertion	2649	Homozygous	1.34117e+26	2.18549e+90	63	7
24	1	31429636	31460804	Insertion	8717	Heterozygous	1422.51	3919880000000000	39	3
25	1	34618593	34656435	Deletion	11140	Heterozygous	4173200000000000	28987000000	65	27
26	1	37758411	37785718	Insertion	2544	Homozygous	6.81229e+40	1.11526e+36	63	5
28	1	45692284	45714139	Insertion	4837	Homozygous	4.59518e+24	2.58381e+55	53	5
29	1	56350052	56377267	Deletion	4004	Heterozygous	4.89343e+32	7569400000	66	36
30	1	57232697	57247646	Deletion	3101	Heterozygous	6.1392e+40	36467000000000	95	61
31	1	57240565	57260203	Deletion	2301	Heterozygous	5.4477e+90	4.62543e+45	167	76
32	1	65553202	65564763	Deletion	5508	Homozygous	6947420000	3.67645e+33	16	0
33	1	68957867	68988250	Deletion	2020	Homozygous	4.32737e+34	6.78353e+23	43	3
34	1	72256260	72342106	Deletion	43509	Homozygous	2655.8	21220100000000	10	1
35	1	72287782	72390327	Deletion	46902	Homozygous	24234900	1.75643e+20	11	0
36	1	72299646	72392103	Deletion	47378	Homozygous	10087.6	671911000000000	10	0
37	1	80931576	80943725	Deletion	6612	Homozygous	3.60222e+25	5.13787e+71	34	1
38	1	82252347	82278717	Insertion	2855	Homozygous	1.44811e+17	4.23883e+17	40	5
39	1	88504715	88513398	Insertion	3877	Homozygous	8.08227e+29	2.35002e+105	64	5
40	1	89008976	89013287	Deletion	3580	Homozygous	0.0558767	1.82331e+60	36	4
41	1	91100984	91130366	Insertion	30796	Heterozygous	14.1905	13448900	10	5
42	1	93814509	93847480	Deletion	3008	Heterozygous	2.91819e+49	4.39486e+16	84	29
43	1	93858164	93889124	Insertion	2049	Homozygous	3.48055e+48	2.67249e+30	67	6
44	1	103674451	103722054	Deletion	2813	Homozygous	1350550000000	1235940	19	3
45	1	103937109	103943798	Insertion	5168	Homozygous	42772.4	2.77402e+38	23	4
46	1	107304445	107341455	Deletion	2042	Homozygous	1.64193e+22	120054000000000	35	5
47	1	108186768	108212805	Deletion	3964	Homozygous	5.00121e+38	1.07379e+62	54	0
48	1	109652377	109711941	Deletion	19354	Heterozygous	240543	394176000	11	2
49	1	110115122	110122558	Insertion	3236	Heterozygous	0.00060593	1773560000	23	10
50	1	110117832	110125043	Insertion	3182	Heterozygous	0.000657228	7.03046e+33	47	15
51	1	112276306	112302596	Deletion	3168	Homozygous	2426570	329255000000000	22	1
52	1	112290415	112302596	Deletion	2226	Homozygous	0.790146	477276000	14	3
53	1	112298895	112314709	Deletion	2288	Heterozygous	4.41967e+26	263060000	57	35
54	1	120420250	120457979	Deletion	6362	Homozygous	1840180000	5208020000000000	13	0
55	1	120433799	120466003	Deletion	6347	Homozygous	33776.5	447388000	11	1
56	1	120799240	120840432	Insertion	16478	Heterozygous	0.00185344	2408940	12	1
58	1	146053094	146145645	Deletion	5842	Homozygous	124953000	3448400	13	0
59	1	148533217	148580619	Insertion	5575	Homozygous	16242600	10843000	14	2
60	1	152206700	152228831	Insertion	7329	Heterozygous	8851770000000	6.66128e+22	62	7
61	1	152770281	152800366	Deletion	10683	Heterozygous	1.05601e+31	1.26042e+17	76	46
62	1	152786590	152800366	Deletion	10132	Heterozygous	39380800000	9132700000	73	51
63	1	154707561	154717460	Insertion	2365	Homozygous	3.47684e+46	2.06365e+89	66	6
64	1	158888404	158909940	Deletion	2761	Homozygous	4.6858e+35	7.26298e+50	52	1
65	1	165891678	165892752	Insertion	2903	Homozygous	3.23534e-25	3.20031e+53	27	2
66	1	167196653	167212125	Insertion	5437	Heterozygous	45537.1	7.27026e+20	25	4
67	1	169255280	169283933	Deletion	21398	Heterozygous	105.421	298806000000000	12	2
68	1	182290164	182313863	Insertion	2612	Homozygous	6.29628e+41	1.4806e+48	69	7
69	1	184842858	184856981	Deletion	6153	Homozygous	5.49189e+23	3.11265e+63	31	1
70	1	187742619	187755668	Deletion	6399	Heterozygous	3.42687e+16	12178100	55	37
71	1	194477081	194498144	Deletion	3594	Homozygous	34864200000	3.60257e+20	27	5
72	1	197523757	197540793	Deletion	2564	Heterozygous	49404800	33190700	17	6
73	1	202198434	202234946	Insertion	3442	Homozygous	1.82176e+85	1.47034e+80	120	9
74	1	206037899	206068882	Insertion	5377	Homozygous	3.37439e+20	3.81282e+33	38	2
75	1	207359706	207384242	Deletion	3760	Homozygous	280428000000000	1.03092e+26	26	0
76	1	207518732	207546536	Deletion	18653	Heterozygous	2.95652e+25	9858960000000	76	49
77	1	207523594	207554769	Deletion	19284	Heterozygous	1.23131e+16	2.823e+20	50	24
78	1	210627183	210657395	Insertion	3653	Homozygous	1.86467e+43	7.21653e+47	69	8
79	1	212882094	212919955	Deletion	2878	Homozygous	1.07069e+62	1.11594e+53	70	1
80	1	223080972	223116964	Insertion	3966	Homozygous	1300900000000	13200700000000	18	0
81	1	223394204	223424176	Insertion	32161	Heterozygous	0.0133861	2760520	11	3
84	1	229675139	229690822	Deletion	8327	Heterozygous	1.76594e+26	6683280000000	63	45
85	1	231786890	231804770	Insertion	4260	Homozygous	2525980000000	1.49223e+23	21	2
86	1	236083677	236101131	Insertion	3979	Homozygous	6.84472e+27	1.39883e+53	42	4
87	1	236095485	236101131	Insertion	3920	Homozygous	1388200000000000	5.28489e+86	43	1
88	1	236354020	236394679	Deletion	2683	Homozygous	2.12132e+24	3.08984e+19	33	0
89	1	236705614	236722016	Insertion	5748	Heterozygous	1161880000	1.32574e+17	59	18
90	1	236707563	236734186	Insertion	2002	Homozygous	9.224e+21	5.10031e+17	50	6
91	1	243810602	243845927	Insertion	4481	Heterozygous	1.29871e+46	1.51305e+21	84	27
92	1	243843400	243853587	Insertion	4280	Heterozygous	35.558	130003000	15	5
93	1	244791050	244811548	Insertion	2823	Heterozygous	1.15452e+54	5145530000000	109	56
94	1	245651963	245675632	Insertion	3277	Heterozygous	37129400	2632840	15	5
96	1	246815292	246821331	Insertion	6226	Homozygous	2.43423e-11	1.53971e+37	30	6
97	1	247355024	247363998	Insertion	5362	Homozygous	9.31655e-09	699879000000	13	2
98	1	247885233	247896148	Deletion	5901	Homozygous	33212900000000	3.33365e+34	14	0
99	1	248403063	248407772	Insertion	7353	Homozygous	5.1574e-36	5.73189e+63	46	4
100	1	248508523	248530244	Deletion	6250	Homozygous	175356	69913900000	13	4
101	1	248518579	248539532	Deletion	5662	Homozygous	4.67013e+22	1.23701e+46	29	1
102	2	212247	217942	Insertion	2328	Heterozygous	127475	1.12213e+44	68	27
103	2	302570	326837	Deletion	2006	Heterozygous	2.74767e+37	50286700000	67	30
104	2	1846927	1874898	Insertion	2106	Homozygous	3.0547e+49	8.69566e+37	83	10
105	2	3044270	3047845	Insertion	3849	Homozygous	5.15018e-09	8.85592e+17	15	2
106	2	3179097	3181860	Insertion	13311	Heterozygous	0.000114211	1.02936e+20	12	5
107	2	3720949	3726206	Insertion	2910	Heterozygous	467.1	68547100	11	6
108	2	4160116	4187711	Deletion	10364	Heterozygous	8.68023e+19	11572600000	50	27
109	2	4694544	4751638	Deletion	6028	Homozygous	2.28856e+17	1.93256e+17	35	4
110	2	5317865	5351149	Deletion	2011	Homozygous	4.59245e+22	1033030000	29	10
111	2	5487873	5495835	Insertion	3815	Homozygous	2.6788e+36	8.78396e+118	63	4
112	2	7293585	7315022	Deletion	2196	Homozygous	8524870000000	440088000000000	19	3
113	2	9403113	9413017	Insertion	5179	Heterozygous	409510	4.43317e+34	73	31
114	2	9737309	9745990	Insertion	4011	Homozygous	1.37471e-08	1.61031e+42	41	4
115	2	10387587	10400450	Insertion	2060	Homozygous	3.83959e+32	1.72155e+67	81	9
116	2	10396820	10416496	Insertion	2026	Homozygous	7.78984e+39	3.42658e+48	84	11
117	2	14088698	14134684	Deletion	2335	Homozygous	1.42934e+28	1216650000000000	38	7
118	2	16117192	16136783	Deletion	2111	Homozygous	1.18837e+19	3.9867e+17	29	6
119	2	22961852	22969321	Insertion	6119	Heterozygous	3.46423e+21	9.17696e+30	94	65
120	2	26336929	26337687	Insertion	3758	Homozygous	1.85973e-22	1.36862e+37	16	0
121	2	26684220	26708229	Insertion	2265	Homozygous	3.98817e+21	4.08069e+21	27	0
122	2	31820964	31854550	Insertion	2894	Homozygous	9.93733e+16	676202000000000	26	0
124	2	32995049	33020567	Deletion	2256	Homozygous	7.88962e+28	3.75227e+27	39	3
125	2	34453593	34498694	Deletion	41102	Heterozygous	9.04059e+24	2.99634e+40	52	21
126	2	35736575	35791144	Deletion	21929	Homozygous	211007	1.18861e+16	10	1
127	2	35768573	35793926	Deletion	22852	Homozygous	53490800	5.17815e+36	19	2
128	2	36331863	36350967	Insertion	6072	Homozygous	1.97468e+38	3.40571e+98	66	4
129	2	47170743	47172022	Insertion	33736	Homozygous	1.70769e-25	2.05029e+39	14	1
130	2	53574451	53610622	Deletion	2055	Homozygous	7.46695e+65	5.30084e+35	80	16
131	2	54927879	54945970	Insertion	2793	Homozygous	2.36562e+45	1.33486e+63	62	6
132	2	57224303	57254119	Insertion	3274	Homozygous	62446000000	4793450000	16	1
133	2	57829634	57836524	Insertion	4423	Homozygous	47336.6	5.35279e+25	14	1
135	2	65503364	65520324	Insertion	2503	Heterozygous	2.61477e+23	798276000000000	56	27
136	2	65518777	65520324	Insertion	2620	Homozygous	5.21838e-16	1.26303e+38	25	5
137	2	66142659	66176434	Insertion	27855	Heterozygous	0.0431842	4014620	11	3
138	2	73779132	73802961	Insertion	4799	Heterozygous	2.94678e+44	6.48241e+25	106	56
139	2	73788266	73816840	Insertion	4435	Heterozygous	1.94853e+38	5.98858e+20	94	44
140	2	76282643	76339638	Deletion	3090	Homozygous	36971300000000	484503000	16	0
141	2	76535350	76561580	Deletion	2607	Homozygous	99782300	9923400000	14	1
142	2	76544012	76566097	Deletion	2021	Homozygous	3.78681e+35	2.41904e+34	44	5
143	2	78848381	78865147	Deletion	5186	Heterozygous	9.84163e+17	1.82528e+18	44	24
144	2	82664933	82706025	Deletion	2064	Homozygous	2.92813e+18	46239300000	25	3
145	2	86457474	86492523	Deletion	2124	Homozygous	1.20959e+16	35991500000	28	4
146	2	87382487	87455317	Insertion	4300	Homozygous	1107610000000000	1849340	31	4
147	2	89016072	89045521	Deletion	19650	Homozygous	3.04777e+21	1.90448e+67	31	2
148	2	91497159	91542317	Deletion	2536	Homozygous	3317760000000000	205511000	21	3
149	2	95885822	95931740	Deletion	6620	Heterozygous	1.1675e+24	54285600	59	21
150	2	97176341	97215717	Deletion	2370	Homozygous	9.78668e+60	4.35819e+29	90	15
152	2	104816749	104827191	Insertion	3245	Homozygous	68540100000000	7.23676e+45	30	2
153	2	105189434	105212828	Deletion	3198	Heterozygous	1.76682e+49	1.36792e+33	116	47
154	2	107653421	107665932	Deletion	3907	Heterozygous	1.60024e+24	30629600000000	68	43
155	2	109066842	109086917	Deletion	4583	Homozygous	94497200000000	1.28235e+37	47	4
157	2	126910752	126921956	Deletion	2959	Homozygous	0.00114041	136946000	11	1
158	2	126912269	126944012	Deletion	2091	Homozygous	8.91336e+20	146520000000000	29	2
159	2	129153906	129174820	Insertion	3554	Homozygous	85606000000000	2.17091e+23	28	1
160	2	129172816	129174820	Insertion	3212	Homozygous	6.34806e-30	6.968e+93	75	30
162	2	130104998	130106466	Insertion	5025	Homozygous	1.70929e-19	2.08062e+24	14	2
163	2	130853641	130880211	Deletion	3905	Heterozygous	2.16883e+42	8.96251e+19	88	43
164	2	133158845	133197658	Deletion	2083	Homozygous	5.08065e+16	255324000	29	7
165	2	134196109	134220196	Deletion	3271	Heterozygous	7.41655e+29	12884100000	52	27
166	2	145415360	145446917	Deletion	2030	Homozygous	8.28267e+21	103227000000	28	7
167	2	150171707	150184934	Deletion	7274	Heterozygous	5.02985e+32	6.6906e+63	91	46
169	2	157915568	157919494	Insertion	4078	Homozygous	0.605449	1.54837e+40	23	3
170	2	159074604	159112035	Deletion	2004	Homozygous	9.42764e+53	1.91755e+28	73	18
171	2	159286881	159304346	Deletion	2715	Homozygous	2.83392e+30	1.76691e+54	49	2
172	2	168861382	168880507	Insertion	16360	Homozygous	67.9896	2.33732e+36	23	3
173	2	169232726	169273680	Deletion	6536	Heterozygous	2.10968e+59	5.73933e+21	105	54
174	2	169766677	169795185	Deletion	2711	Homozygous	2.10497e+44	1.03101e+45	52	1
175	2	171963943	171986327	Insertion	8159	Heterozygous	14427.2	90292200000	14	2
176	2	176399231	176412123	Deletion	6513	Homozygous	1.16022e+16	1.28776e+44	21	1
177	2	193667306	193693510	Insertion	2998	Homozygous	2.15486e+38	5.56165e+44	58	5
178	2	193819192	193835350	Deletion	9438	Heterozygous	3432830	1.02593e+25	23	4
179	2	201264050	201284836	Deletion	2911	Heterozygous	1.47528e+51	45030600000	112	66
180	2	201275689	201292962	Deletion	2954	Heterozygous	3.04396e+52	5.89623e+18	115	67
181	2	206206502	206229908	Insertion	4439	Heterozygous	9.2171e+32	66077800000	89	43
182	2	207484220	207494832	Deletion	8605	Heterozygous	8517690000	8.20241e+71	73	30
183	2	207597705	207624554	Deletion	2198	Homozygous	8.4198e+90	1.27064e+82	102	2
184	2	208077757	208128027	Insertion	4762	Homozygous	149104000000	173340000	18	2
185	2	208592041	208631045	Deletion	2023	Homozygous	1.38677e+42	1.72045e+18	63	20
187	2	216199900	216235751	Deletion	2944	Homozygous	26285.7	13883200	16	2
188	2	228643428	228669201	Deletion	2067	Homozygous	9.15794e+27	7.47642e+23	45	8
189	2	230447628	230471714	Deletion	2069	Homozygous	3.97196e+24	7.79898e+18	38	8
190	2	231820031	231874626	Deletion	6221	Heterozygous	21285200000000	231679000000	62	2
191	2	234626847	234651931	Deletion	2079	Homozygous	9.93166e+56	3.61367e+48	65	5
192	2	234679390	234703286	Deletion	2108	Homozygous	1.52511e+46	1.98122e+39	61	10
193	2	237539918	237577226	Deletion	2024	Homozygous	1.55939e+50	1.48172e+30	62	8
194	2	237631290	237656888	Insertion	4209	Heterozygous	2.88554e+37	28229400000000	66	34
195	2	239637240	239646781	Insertion	3897	Heterozygous	3329910000	2.39273e+32	34	9
196	2	241573469	241597645	Insertion	3571	Homozygous	5.66577e+46	1.77491e+72	78	3
197	2	241804320	241814517	Insertion	5007	Homozygous	1832180	2.32073e+27	17	0
198	2	241887084	241897354	Insertion	5785	Homozygous	6472650000	7.95319e+61	38	2
199	3	179107	207807	Deletion	5729	Heterozygous	2.58839e+22	2090940	53	30
200	3	4023814	4043211	Deletion	2686	Homozygous	1721140000000	1.61128e+20	25	2
201	3	18784540	18793066	Insertion	4167	Homozygous	0.258197	7.94096e+23	17	1
202	3	20288131	20317253	Insertion	4372	Heterozygous	2.64023e+32	23659600	59	31
203	3	22044515	22064305	Deletion	5530	Homozygous	716376000	4.31779e+20	17	3
204	3	32057584	32074884	Deletion	5722	Homozygous	1.19662e+23	2.58732e+57	39	4
205	3	32639844	32675054	Insertion	2074	Homozygous	6.72403e+35	6.32392e+18	44	5
206	3	32932769	32946550	Insertion	3710	Homozygous	3.77153e+18	3.85771e+43	41	5
207	3	34951126	34971835	Deletion	2125	Homozygous	6.90406e+24	2.90577e+28	39	4
208	3	37139597	37178011	Deletion	2154	Homozygous	2.63812e+32	6.84989e+18	35	3
209	3	37706852	37709589	Insertion	2881	Homozygous	36977	2.72687e+113	60	7
210	3	38080665	38088054	Insertion	4695	Homozygous	115875	1.73444e+26	17	3
211	3	39711595	39743694	Deletion	10319	Heterozygous	139581000	2.17525e+16	27	8
212	3	42785944	42804039	Deletion	2456	Homozygous	3.40546e+38	5.61291e+51	42	1
215	3	67429890	67452628	Deletion	2849	Homozygous	4.14757e+45	8.97336e+56	69	6
216	3	68669299	68693100	Deletion	8144	Heterozygous	1.95929e+17	12191700	47	29
217	3	68678752	68701960	Deletion	8628	Heterozygous	1.04263e+24	3.9395e+26	70	35
218	3	68684914	68705359	Deletion	8370	Heterozygous	2456900000000	4993620	62	37
219	3	69188491	69211450	Deletion	2060	Homozygous	130929000000000	769666000000	19	4
220	3	71396078	71436169	Insertion	2317	Homozygous	9.97792e+22	77855300000	42	6
221	3	75395926	75415136	Insertion	10527	Homozygous	2.51095e+16	2.04614e+54	31	4
222	3	79464893	79507401	Deletion	2287	Homozygous	729053000000000	436805000	22	4
223	3	83788162	83813224	Deletion	2603	Homozygous	7.16736e+19	8.94286e+20	27	3
224	3	84895416	84905971	Insertion	13934	Heterozygous	53.1295	1.22485e+16	22	12
225	3	95722174	95755532	Deletion	2589	Homozygous	1.27123e+80	3.33717e+74	100	1
226	3	95736747	95779141	Deletion	2506	Homozygous	2.64083e+65	3.6173e+46	84	3
227	3	102525322	102566286	Deletion	2126	Homozygous	1.57455e+44	1.13866e+23	65	14
228	3	104552019	104585066	Deletion	2260	Homozygous	1.82995e+34	8.70508e+22	48	6
229	3	107313068	107336142	Deletion	2492	Heterozygous	2.5325e+46	735778000000	90	47
230	3	112163989	112164759	Insertion	8852	Homozygous	2.5691e-23	6.81341e+73	23	0
231	3	123871289	123875514	Insertion	5777	Homozygous	223311000	4.87453e+55	22	1
232	3	125084501	125091574	Insertion	3205	Heterozygous	5.47817	33324500000	20	9
233	3	125085485	125103366	Insertion	3689	Heterozygous	33605.6	2063040	12	3
234	3	128650807	128687467	Insertion	2368	Homozygous	3.67506e+30	6.70281e+16	44	4
235	3	130039652	130091327	Deletion	43675	Homozygous	55.8389	6.65237e+20	12	0
236	3	130048389	130094077	Deletion	43325	Homozygous	3.6743e+22	5.46636e+80	31	0
237	3	132251678	132290212	Deletion	6910	Heterozygous	3.75628e+25	2555220000000	64	21
238	3	132265207	132303485	Deletion	6328	Heterozygous	1.13849e+33	55151200	66	32
239	3	136300987	136334720	Deletion	4986	Heterozygous	3.68256e+23	20248500000000	60	21
240	3	137593684	137613311	Deletion	2214	Heterozygous	2.17883e+53	1.15954e+25	96	46
241	3	138108481	138138444	Insertion	2342	Homozygous	4.10697e+49	1.23022e+37	71	5
242	3	143398240	143410558	Insertion	5931	Homozygous	6.39611e+25	5.09003e+93	56	5
243	3	145268203	145274535	Insertion	8427	Homozygous	438036	1.73424e+69	28	1
244	3	152587995	152619775	Deletion	2093	Homozygous	1.87931e+23	1.80331e+16	32	6
245	3	152689271	152696147	Insertion	4637	Homozygous	2138300000000000	6.3716e+50	21	0
246	3	162807722	162835195	Deletion	19872	Heterozygous	3712.71	81817600000	10	4
247	3	162953892	163023650	Deletion	6234	Homozygous	1226770000	844736000	10	0
248	3	163026702	163053464	Deletion	3274	Homozygous	32808	9641410	15	4
249	3	177263993	177291784	Insertion	3365	Heterozygous	1.29807e+38	23207900000000	67	25
250	3	177560075	177586561	Deletion	3284	Heterozygous	1.7358e+27	13806100000	57	25
251	3	177574289	177586561	Deletion	3161	Heterozygous	9.49294e+24	3.31108e+19	45	25
252	3	184431292	184467712	Insertion	4325	Homozygous	1144850000	15888100000	12	0
253	3	186651337	186654710	Insertion	6127	Homozygous	1.91576e-09	4.72712e+30	23	8
254	3	186862278	186870493	Deletion	4105	Homozygous	5.78351e+19	3.92743e+59	29	1
255	3	193151688	193169978	Deletion	9864	Heterozygous	4.26642e+17	4.86096e+16	73	39
256	3	194654131	194700426	Deletion	2412	Homozygous	1.15209e+16	327921000	29	9
257	3	194676761	194702296	Deletion	2248	Homozygous	62106400000	3.58545e+19	30	2
258	3	195628043	195644278	Insertion	59982	Heterozygous	0.0108038	1.38911e+22	24	10
259	3	195642970	195655205	Insertion	60468	Heterozygous	0.000551914	3.09155e+23	26	12
260	3	197381564	197394910	Insertion	5907	Homozygous	23.3561	168039000000000	13	3
261	3	197443108	197470209	Insertion	2789	Homozygous	12595100000000	1005360000000	20	3
262	4	126300	149334	Deletion	6813	Heterozygous	95081700000	570571000000000	35	13
263	4	545064	569896	Insertion	6523	Heterozygous	4253480	1.11562e+16	22	4
264	4	688321	721396	Insertion	2076	Homozygous	2.63488e+22	212123000000	33	4
265	4	741903	768868	Deletion	2131	Homozygous	1.33714e+29	5.17456e+24	40	4
266	4	3802108	3833320	Insertion	2079	Homozygous	3.92506e+68	3.00291e+45	102	8
267	4	4108176	4144136	Deletion	30486	Homozygous	170690000	1.90547e+58	38	6
268	4	4121688	4151877	Deletion	28394	Homozygous	149.752	1.37072e+29	19	1
269	4	5680872	5707039	Insertion	2264	Homozygous	8.82579e+67	1.61354e+54	86	10
270	4	6894080	6919009	Deletion	2819	Homozygous	5.32146e+26	4.59304e+29	31	2
271	4	8621450	8628938	Insertion	9175	Homozygous	6.27138e-13	8359360000	15	5
273	4	9156793	9212770	Deletion	43171	Homozygous	1.48399e-10	1.54317e+56	39	0
274	4	9164661	9222265	Deletion	24943	Heterozygous	10.4272	1270860	16	6
276	4	10207440	10234863	Deletion	22775	Homozygous	843149	2.84652e+30	19	4
277	4	14904063	14926887	Insertion	2329	Homozygous	1.46916e+32	2.60808e+31	42	2
278	4	14926887	14965039	Insertion	2337	Homozygous	7.93745e+24	135575000000000	34	1
279	4	21137226	21206721	Deletion	6829	Homozygous	43737300	3785660000	10	0
283	4	34772964	34873863	Deletion	50291	Heterozygous	1195290000	203158000000000	17	3
284	4	40282086	40300382	Insertion	2440	Homozygous	43554	3311570000	15	2
285	4	40283323	40317525	Insertion	3495	Homozygous	4.29248e+35	9.49031e+31	59	6
286	4	46045921	46070120	Deletion	2569	Homozygous	7.35741e+41	1.14241e+52	60	1
287	4	49556820	49603049	Deletion	2767	Homozygous	74642600000	31838000	12	1
288	4	55709309	55748842	Insertion	3574	Homozygous	47508800000	1914470000	13	0
290	4	59059921	59113466	Deletion	6606	Heterozygous	6.03367e+26	1073450000	57	20
291	4	68192077	68225908	Deletion	2617	Homozygous	5.29301e+39	3.04404e+32	46	1
292	4	74712450	74724651	Deletion	5822	Heterozygous	26625600000000	85317700000000	28	17
293	4	78347610	78360141	Deletion	6208	Homozygous	1.65778e+19	2.48008e+57	32	4
294	4	87908217	87926488	Insertion	4095	Heterozygous	61168.7	7673590	11	3
295	4	88163549	88205279	Insertion	3731	Homozygous	4.13581e+21	2.66366e+17	40	6
296	4	90666180	90696345	Deletion	5416	Homozygous	192925000	5387720000000	10	0
297	4	91037181	91049565	Insertion	5804	Homozygous	44093	7.9278e+39	24	0
298	4	91238094	91282511	Deletion	2335	Homozygous	3.4429e+31	1.6351e+17	37	3
299	4	92643849	92649851	Insertion	2115	Homozygous	12.872	236070000000000	13	3
300	4	93618175	93664852	Deletion	6791	Heterozygous	8.05895e+16	73724700000	39	10
301	4	102946118	102970159	Deletion	2713	Homozygous	1.25792e+54	1.08872e+67	69	2
302	4	106463944	106500879	Deletion	2110	Homozygous	3.41819e+38	5.09084e+26	57	8
303	4	107188323	107210908	Deletion	3906	Heterozygous	1153350000000000	125962000000	29	12
304	4	110325537	110349154	Deletion	7337	Heterozygous	3904.3	1074150	11	3
305	4	111700268	111711100	Insertion	5864	Heterozygous	7.29301e+25	3.13431e+39	79	46
306	4	112555120	112577719	Deletion	2589	Homozygous	4.35037e+36	4.13852e+42	40	1
307	4	112575295	112599132	Deletion	2939	Homozygous	13274100000	9676780000000	14	0
308	4	115238681	115298722	Deletion	11588	Heterozygous	35342.3	2237310	14	0
310	4	129291105	129320567	Deletion	3102	Heterozygous	3.65149e+52	9837750000000000	84	40
311	4	132237003	132266555	Deletion	2153	Homozygous	2.19759e+35	2.40778e+20	47	10
312	4	132247811	132269426	Deletion	2347	Homozygous	1.66859e+29	4.61052e+39	39	0
313	4	138547123	138561940	Deletion	5683	Heterozygous	80417900	3.73863e+40	45	9
314	4	144393968	144419281	Deletion	3362	Heterozygous	9.39607e+29	7.3668e+31	72	6
315	4	144770980	144794017	Deletion	9699	Heterozygous	2.31224e+47	1.03566e+70	107	50
316	4	146280916	146314533	Insertion	4996	Homozygous	16.1283	18435700	16	2
317	4	150247864	150258545	Insertion	2153	Heterozygous	46722	2295200000	28	11
318	4	151863481	151875670	Deletion	4605	Heterozygous	8.38047e+39	7.91973e+17	104	71
319	4	155953347	155964750	Insertion	12615	Homozygous	1833140	1.68048e+33	14	1
320	4	165058880	165086790	Deletion	2675	Homozygous	1.34139e+29	1.74749e+30	34	1
321	4	166571510	166583927	Insertion	11519	Homozygous	0.0325609	1.07995e+32	16	0
322	4	172066600	172114307	Deletion	4577	Homozygous	3.22467e+42	2.70337e+41	55	5
323	4	172506236	172518980	Deletion	8899	Homozygous	677.007	1.92506e+22	12	1
324	4	181238751	181245113	Insertion	19328	Heterozygous	6.32082e-07	5.92084e+36	18	1
325	4	182827329	182850268	Insertion	2659	Homozygous	2.51053e+24	1.47409e+27	46	5
326	4	185518715	185536932	Deletion	2392	Homozygous	2.28767e+34	4.23639e+45	44	3
327	4	186156151	186178997	Deletion	4676	Heterozygous	3.61267e+25	3749690000	64	37
328	4	186163085	186182023	Deletion	3791	Heterozygous	7025000000000000	1672640	46	23
329	4	186418310	186438617	Insertion	15362	Homozygous	0.274418	45030200000000	10	1
330	4	186956237	187000979	Deletion	7715	Homozygous	97925.4	841451000	14	1
331	4	188433884	188459108	Deletion	2057	Homozygous	7.78528e+26	1.69729e+22	32	4
333	4	189551222	189560086	Insertion	4864	Homozygous	67.6189	7.07471e+23	19	4
334	4	189810433	189882021	Insertion	7220	Homozygous	2990070000	47371500000	23	0
335	4	189840330	189882021	Insertion	10651	Heterozygous	1823.36	687589000000	18	0
336	4	189901029	189917457	Insertion	2003	Heterozygous	4286800000	1170950	17	5
337	5	1177855	1217581	Deletion	2270	Homozygous	218457000000	3928140	13	2
338	5	1270656	1296376	Insertion	2222	Homozygous	6.58126e+19	2.63387e+17	31	4
339	5	1331824	1342492	Insertion	3412	Homozygous	2963.74	1.90185e+17	15	1
340	5	1955109	1976127	Deletion	2573	Homozygous	1.34259e+54	6.59896e+62	76	10
341	5	2132977	2147882	Insertion	4105	Homozygous	38442600000000	2.31179e+42	43	6
342	5	2143914	2147882	Insertion	4307	Homozygous	1.23799e-15	1.22496e+44	35	7
343	5	3273535	3277205	Insertion	2117	Homozygous	2.02114e-14	233533000	13	2
344	5	3319942	3325010	Insertion	2482	Heterozygous	0.00293107	13889000000	13	6
345	5	4189067	4205428	Insertion	2033	Homozygous	1.12938e+16	5.10125e+18	30	7
346	5	7259613	7271758	Insertion	5178	Heterozygous	24.0306	1.25432e+30	37	8
347	5	10266231	10289079	Deletion	2041	Heterozygous	1.49257e+52	4.97422e+16	87	38
348	5	12746861	12796589	Deletion	2507	Homozygous	2.51217e+22	139257000000	24	3
349	5	13381749	13428688	Deletion	6921	Heterozygous	925584000	123662000	23	6
350	5	13406701	13426739	Deletion	5808	Heterozygous	770316000000000	20202500	40	24
351	5	14633847	14645791	Insertion	2477	Heterozygous	4629440000	216307000	39	22
352	5	23902224	23954728	Deletion	2888	Homozygous	2.05284e+27	2.82629e+18	33	1
353	5	24382202	24411045	Deletion	2006	Homozygous	739937000000000	1488020	27	9
354	5	25311838	25345536	Deletion	2154	Homozygous	9.36353e+18	1006580000000	25	3
355	5	27973819	28002248	Deletion	2935	Heterozygous	4.02858e+39	2455050	81	41
356	5	29065894	29071801	Insertion	8543	Homozygous	64975500	5.91026e+68	26	0
357	5	33624275	33643275	Insertion	5169	Homozygous	4.89089e+30	4.68307e+78	65	5
358	5	33796765	33821892	Insertion	5828	Heterozygous	3270300000000000	374682000	48	19
359	5	39619496	39658145	Deletion	2035	Homozygous	7.87547e+32	1.6144e+19	43	7
360	5	50232532	50261467	Insertion	2462	Homozygous	6549570000000	88773500000	15	1
361	5	51925192	51951771	Insertion	2221	Homozygous	8.5672e+25	2.65824e+20	35	4
362	5	52512642	52534895	Insertion	2349	Homozygous	8.02774e+22	1.07121e+27	52	5
363	5	58022412	58044271	Deletion	10284	Heterozygous	12403700000	1.7589e+22	21	6
364	5	58376065	58393231	Deletion	6086	Homozygous	79935600	1.161e+22	12	0
365	5	61280110	61310917	Insertion	2210	Homozygous	4.17376e+37	1.01351e+27	50	5
366	5	64372302	64409324	Deletion	2015	Homozygous	5.85599e+33	4083970000000	55	21
367	5	79126616	79132272	Insertion	2580	Heterozygous	483.191	994825000000	11	4
368	5	83059449	83066798	Insertion	3330	Heterozygous	5.7172e+19	6.48299e+19	80	52
369	5	84645803	84662464	Deletion	7096	Homozygous	3.71804e+25	1.93909e+65	36	3
370	5	86817363	86824596	Deletion	2257	Heterozygous	4.01009e+19	9.56371e+16	68	44
371	5	87009323	87041517	Deletion	2018	Homozygous	1.15824e+27	811063000000000	37	11
372	5	90149179	90160892	Insertion	6208	Homozygous	60311.3	7.81354e+51	43	6
373	5	91175251	91216167	Deletion	3050	Homozygous	2.98075e+40	2.28873e+34	47	0
374	5	95210391	95211161	Insertion	16535	Homozygous	6.03224e-42	4.49999e+78	25	0
375	5	95211161	95233841	Insertion	16332	Heterozygous	207.682	2038950000000	53	29
376	5	95227942	95239806	Insertion	16125	Heterozygous	0.00149379	12511300000000	54	35
377	5	98200588	98233406	Insertion	2673	Homozygous	3.00037e+27	5.38022e+18	41	3
378	5	99000498	99015359	Deletion	2443	Homozygous	3.04238e+42	2.71057e+70	62	3
379	5	99483907	99508790	Deletion	3163	Heterozygous	14903900000000	8489250000	26	6
380	5	99862830	99874669	Insertion	6977	Heterozygous	391185000000000	6.85389e+21	53	31
381	5	99980772	99982090	Insertion	2974	Homozygous	1.12189e-10	5741080000000000	12	4
382	5	104512369	104530288	Deletion	6766	Heterozygous	200630	10159300000	36	17
383	5	105091295	105183406	Deletion	72410	Heterozygous	436371000000000	1.26605e+31	29	3
384	5	106170327	106218817	Deletion	2607	Homozygous	5.98224e+23	75546500000	29	6
385	5	118046742	118074444	Deletion	7169	Heterozygous	1.70954e+16	1.16399e+20	35	15
386	5	120041203	120066375	Deletion	2819	Homozygous	1.1125e+58	3.73464e+68	70	3
388	5	133559869	133594501	Deletion	5922	Heterozygous	1.14502e+55	9095170	115	70
389	5	135729045	135813764	Deletion	5268	Homozygous	8.72553e+25	1.0223e+19	33	1
390	5	135776965	135813764	Deletion	4501	Homozygous	4.01012e+28	4.5127e+36	35	0
391	5	137484282	137526104	Deletion	2175	Homozygous	1.94223e+58	2.36132e+36	84	7
392	5	137506236	137533371	Deletion	2016	Homozygous	1.69001e+82	6.40289e+77	110	2
393	5	140364170	140382578	Insertion	6455	Heterozygous	503831000	2.14194e+21	21	4
394	5	141168407	141189415	Insertion	4810	Heterozygous	4.15369e+38	7.5201e+27	91	42
395	5	141983173	142009928	Insertion	3170	Homozygous	6.55983e+30	7.7223e+35	50	5
397	5	152043822	152091698	Deletion	7025	Heterozygous	9.83627e+22	13348600	58	20
398	5	152074118	152100762	Deletion	6189	Heterozygous	1.12718e+24	163743000	54	33
399	5	157775692	157805808	Insertion	2961	Homozygous	1.58174e+29	4.45808e+27	53	4
400	5	162507210	162532165	Deletion	4273	Homozygous	6558210	415439000000	15	1
401	5	169068323	169069065	Insertion	33336	Homozygous	9.1743e-26	1.29545e+23	13	5
403	5	174725736	174745430	Insertion	2528	Homozygous	3.58348e+68	8.10602e+86	85	3
404	5	176589527	176608562	Insertion	2071	Homozygous	1.01962e+81	2.90578e+90	115	12
405	5	177908894	177928564	Insertion	4283	Heterozygous	28766000	2038690000000000	28	4
406	5	177957549	177989157	Insertion	2233	Homozygous	2.97854e+16	4608140	27	7
407	5	178583020	178595280	Insertion	9988	Heterozygous	0.000785896	1.87221e+52	42	4
408	5	178671486	178691737	Deletion	4871	Homozygous	1.81851e+32	2.18642e+65	47	1
409	5	181032276	181049054	Insertion	5006	Homozygous	2.54839e+17	1.16697e+52	50	8
410	5	181317467	181327212	Insertion	6652	Heterozygous	191932000000000	4.29279e+70	62	19
411	6	5036318	5059628	Deletion	2111	Homozygous	8.10179e+88	2.2066e+77	121	14
412	6	13122406	13134963	Insertion	4791	Homozygous	5.416e+20	3.35077e+81	54	4
413	6	13184573	13207459	Insertion	5684	Heterozygous	5.5301e+29	2485310000	93	51
414	6	13499469	13514567	Insertion	6033	Heterozygous	1.91688e+25	2.04165e+85	93	12
415	6	23736368	23755957	Deletion	2617	Homozygous	1.14125e+21	7.17136e+26	42	6
416	6	24808175	24830679	Deletion	6126	Heterozygous	2223520000000000	1.17739e+32	47	8
417	6	26703236	26778386	Deletion	23177	Heterozygous	24565800000	2724890	17	8
418	6	29864019	29889813	Deletion	5727	Heterozygous	53436800	126107000	20	4
419	6	30464363	30491643	Insertion	2237	Heterozygous	3.8522e+26	1420380	50	18
420	6	31038148	31067318	Insertion	2402	Homozygous	2.08345e+20	5495800000000000	33	2
421	6	31216447	31249115	Deletion	2418	Homozygous	5.03676e+68	6.73458e+49	87	13
422	6	31290110	31324964	Deletion	2111	Homozygous	2.73092e+41	1.08931e+28	50	5
423	6	32383843	32388120	Insertion	16768	Homozygous	3.50349e-18	1.65351e+46	26	6
424	6	32591521	32602983	Deletion	2632	Heterozygous	8020230	5253930000	14	6
425	6	32808066	32849403	Deletion	2408	Homozygous	2.06038e+22	6091850000000000	34	4
426	6	34063620	34099130	Insertion	2795	Homozygous	2.43355e+79	2.70602e+59	96	5
427	6	35647573	35688026	Deletion	3548	Heterozygous	2.7971e+38	9201460000	65	28
428	6	36080758	36110579	Deletion	2065	Homozygous	1.5358e+44	1.00046e+32	47	3
429	6	39844578	39850211	Insertion	2933	Heterozygous	0.00279666	1053240	13	5
430	6	47445134	47478414	Insertion	2746	Homozygous	1439310000000000	17223100000	26	4
431	6	47459837	47513062	Insertion	2795	Homozygous	8.52368e+23	1035980000	33	5
432	6	51855207	51897184	Deletion	6972	Heterozygous	7461350000000	543159000	46	9
433	6	54052662	54072823	Deletion	6040	Homozygous	6.1615e+18	5.63051e+48	39	3
434	6	60393044	60427983	Deletion	4737	Homozygous	656351000000000	1.10425e+22	19	0
435	6	65540139	65570265	Deletion	2605	Homozygous	7.76351e+20	2.82649e+19	23	1
436	6	66277741	66334977	Deletion	40714	Heterozygous	386830000000	245720000	36	15
437	6	72147254	72165966	Deletion	9872	Heterozygous	7.623e+32	1.0469e+36	75	44
438	6	73874683	73910822	Deletion	7076	Homozygous	920735	1182830000000	12	0
439	6	73882867	73919945	Deletion	8565	Homozygous	57907400	2.53148e+18	13	0
440	6	79337363	79377104	Insertion	26417	Homozygous	25996.8	4.62719e+37	21	1
441	6	79357672	79386741	Insertion	26528	Heterozygous	404607000000	1.67044e+32	22	7
442	6	79893421	79914605	Insertion	2177	Heterozygous	2.94188e+27	110771000	60	22
443	6	79896289	79917359	Insertion	2731	Heterozygous	4.0431e+18	9438740000	39	14
444	6	82255936	82281778	Insertion	9877	Heterozygous	1.15898	3995960000	30	2
445	6	84600312	84638072	Deletion	2293	Homozygous	6.15605e+21	6.8548e+16	50	11
446	6	85964204	86003534	Deletion	6499	Homozygous	88.9259	181065000	13	2
447	6	85998091	86007304	Deletion	6264	Homozygous	1.10638e+25	9.50112e+94	44	2
449	6	100931413	100972975	Deletion	2341	Homozygous	6.14166e+22	353166000000000	32	4
450	6	103460582	103500930	Deletion	2096	Homozygous	9960990000000	1325210000	42	14
452	6	111900053	111911562	Deletion	5065	Heterozygous	3275210000000000	32996600	69	48
453	6	114465647	114505315	Deletion	2136	Homozygous	6.15435e+17	1500890000000	33	4
454	6	122882317	122928298	Deletion	2603	Homozygous	2.79554e+19	19350200000	28	5
455	6	127999358	128040683	Insertion	2921	Homozygous	4.95719e+36	8.57472e+26	62	3
456	6	133013780	133037132	Deletion	6311	Heterozygous	1.7848e+26	2192680000000	74	44
457	6	139502826	139521704	Insertion	2510	Homozygous	187525	2091970000	21	4
458	6	139510055	139534582	Insertion	2429	Homozygous	7.38556e+30	4.46898e+31	45	4
459	6	143710745	143743799	Deletion	2033	Homozygous	1048190000000000	4047730000	20	1
460	6	148715612	148740378	Insertion	2739	Homozygous	6.07101e+16	4.07743e+17	26	1
461	6	148735405	148758234	Insertion	2256	Homozygous	55459300000	1581820000000	21	3
462	6	152702157	152721835	Deletion	3965	Homozygous	162760000	2.6314e+31	40	3
463	6	157533988	157553647	Insertion	6281	Heterozygous	1348340	5.22531e+18	43	12
464	6	160213213	160220735	Insertion	4061	Heterozygous	215086	1.50794e+23	19	4
465	6	166281148	166323537	Insertion	5449	Heterozygous	5868940000	87138800	17	3
466	6	167061001	167085426	Deletion	2135	Homozygous	1.16013e+23	3.23354e+22	24	0
468	6	167974009	168005299	Insertion	2739	Homozygous	6.79602e+23	2.6491e+19	37	4
469	6	168558735	168600557	Deletion	2381	Homozygous	5.40522e+38	32404500000	62	19
470	6	168583741	168613459	Deletion	2475	Homozygous	8.06656e+30	1.75539e+28	35	2
471	6	168635085	168663663	Insertion	2260	Homozygous	5.93544e+51	1.63337e+40	71	4
472	6	170084269	170097575	Insertion	2391	Heterozygous	14786200	8286580	13	5
473	6	170139862	170148997	Insertion	3225	Homozygous	547403	1.57701e+21	16	2
474	6	170213137	170221855	Deletion	2478	Homozygous	1320590	61803000000000	10	2
475	6	170373208	170378903	Insertion	6694	Heterozygous	3.43129e+25	1.76562e+125	126	62
476	6	170378903	170402448	Insertion	22675	Heterozygous	7.95991e+33	1.69337e+44	111	69
477	6	170397873	170408505	Insertion	22572	Heterozygous	364969000000	8.79522e+42	123	83
478	6	170479462	170505614	Insertion	2455	Homozygous	1.51212e+60	7.16107e+54	82	6
479	6	170647591	170674870	Deletion	2215	Homozygous	2.64126e+22	6.43685e+18	32	4
480	6	170709153	170729502	Insertion	5447	Heterozygous	1190200	47972000	24	8
481	7	327544	363613	Insertion	2253	Homozygous	6.8958e+75	2.05321e+46	105	11
482	7	903196	927587	Insertion	6808	Heterozygous	0.10239	204261000000	28	2
483	7	1193613	1197327	Insertion	3068	Homozygous	2.47864e-21	6.10393e+48	43	4
484	7	1264710	1277783	Insertion	4901	Heterozygous	1.02463e-05	1.03027e+28	66	11
485	7	1271955	1294216	Insertion	5979	Heterozygous	4340510000000	2.0621e+19	58	19
486	7	4579167	4597088	Deletion	9023	Heterozygous	5.45518e+20	4.55971e+44	44	15
487	7	9022635	9082381	Insertion	5191	Homozygous	3.57246e+21	1367180000000000	35	1
488	7	23482217	23530976	Insertion	2503	Homozygous	3.99485e+23	956509000	30	3
489	7	26074783	26117482	Deletion	8834	Heterozygous	2.5886e+21	152330000	52	26
490	7	26729037	26769999	Deletion	2368	Homozygous	5364470000000000	113866000	22	4
491	7	31272095	31281855	Deletion	3375	Homozygous	2.13289e+23	1.72969e+80	79	19
492	7	32345314	32354628	Deletion	3006	Homozygous	1.10155e+17	9.73075e+38	23	2
494	7	49669461	49700651	Deletion	6549	Homozygous	41697.7	9804980000000	18	2
495	7	49679465	49730029	Deletion	6344	Homozygous	1.23565e+32	2.52617e+36	62	7
496	7	51524941	51531645	Deletion	4742	Homozygous	12601300000	5.28408e+66	45	9
497	7	55213754	55233921	Deletion	2281	Heterozygous	7.78796e+36	75628700	91	36
498	7	56144704	56199125	Deletion	3030	Homozygous	163620000000	1671720	20	1
499	7	57038837	57071019	Insertion	5730	Heterozygous	290.547	1882190000	27	6
500	7	64834574	64863370	Deletion	2311	Homozygous	4.99906e+39	3.42334e+31	51	7
501	7	66386014	66411625	Deletion	2636	Homozygous	8.56353e+53	1.78818e+65	74	2
502	7	68738648	68761867	Insertion	2516	Homozygous	4.56556e+34	1.06906e+39	43	3
503	7	70953963	70975510	Deletion	5052	Heterozygous	4.52769e+42	7.3997e+35	84	39
504	7	71743539	71783655	Deletion	2043	Homozygous	4.20222e+57	4.86366e+25	73	19
505	7	73697751	73739400	Deletion	2119	Homozygous	1.41262e+104	1.83934e+59	126	13
506	7	74378921	74438779	Deletion	2999	Homozygous	1.36663e+51	4.61809e+29	60	1
507	7	76494140	76500339	Insertion	3593	Heterozygous	185.637	4.89159e+17	18	7
508	7	84196901	84233890	Deletion	2001	Homozygous	5.20267e+38	2.56711e+17	54	16
509	7	91576512	91596858	Deletion	6605	Heterozygous	1.57799e+21	3172750000	74	43
510	7	93778063	93796681	Deletion	6156	Homozygous	1.88674e+17	1.52929e+61	36	0
511	7	93893997	93923361	Deletion	2119	Homozygous	9118910000000000	537324000000000	24	1
512	7	96838782	96860728	Deletion	6503	Homozygous	2.33911e+24	4.02706e+55	33	0
513	7	97762850	97773481	Deletion	7101	Heterozygous	1.27098e+23	7.65838e+28	75	51
514	7	99200358	99233703	Insertion	5614	Homozygous	316964000000000	3.70744e+20	28	2
515	7	107721621	107728596	Insertion	2739	Heterozygous	51.8345	1.94859e+21	45	23
516	7	108184460	108189032	Insertion	6028	Heterozygous	9.225	1.31582e+34	55	34
517	7	113770749	113791390	Deletion	6240	Homozygous	3.76934e+31	1.53927e+72	42	0
519	7	127571922	127595147	Deletion	2749	Heterozygous	4.79399e+47	3216970000000	84	45
520	7	132555329	132585736	Deletion	26854	Heterozygous	728170000	1674520000000000	18	7
522	7	142066836	142113140	Deletion	29351	Heterozygous	9.76663e+18	2406310000000	47	30
523	7	142503087	142525528	Insertion	20726	Heterozygous	3.70746	2.17349e+32	23	3
525	7	144318208	144342147	Deletion	2265	Homozygous	1.61264e+21	4.10316e+17	32	8
526	7	152580245	152601567	Deletion	2414	Heterozygous	477798000000000	27397000	25	9
527	7	154447968	154482232	Deletion	2012	Homozygous	1.07423e+27	117642000000000	40	15
528	7	154599973	154613034	Deletion	7938	Heterozygous	5.81727e+20	571041000000000	89	61
529	7	154631260	154672108	Deletion	2322	Homozygous	1.26813e+74	1.35422e+47	86	6
530	7	154648553	154680099	Deletion	2879	Homozygous	2.31587e+40	1.15171e+43	53	0
531	7	155313831	155340069	Insertion	5317	Homozygous	30463.8	3.40622e+17	22	2
532	7	155890777	155893413	Insertion	3893	Homozygous	2.63985e-11	3.8144e+36	23	3
534	7	158143103	158160589	Insertion	28181	Heterozygous	2.24142e-06	6.44452e+40	68	13
535	7	158583654	158604500	Insertion	13139	Homozygous	163.822	1.10646e+36	21	1
536	7	159194140	159205819	Insertion	4565	Heterozygous	1317.18	1014100000	11	4
537	8	133246	159033	Deletion	2821	Homozygous	4.19259e+23	9.53975e+22	38	7
538	8	621551	648691	Deletion	4116	Homozygous	1850880	4073390000	10	1
539	8	644249	662807	Deletion	2766	Homozygous	1732610000	6.61482e+17	17	0
540	8	977303	982096	Insertion	2211	Homozygous	168951000	3.43588e+80	67	13
541	8	1232341	1246522	Deletion	2042	Homozygous	1.58237e+19	5.84479e+28	26	1
542	8	1390126	1413734	Deletion	11990	Heterozygous	0.249842	1.07715e+33	40	3
543	8	1828298	1847846	Insertion	2081	Homozygous	176591000000	612681000000000	33	4
544	8	1835261	1869992	Insertion	2435	Homozygous	2.0927e+29	2.43142e+18	52	7
545	8	2183568	2194509	Insertion	8876	Heterozygous	405646	1.12602e+37	39	8
546	8	2184621	2197954	Insertion	9749	Heterozygous	310.5	79768300000	10	3
547	8	4245490	4297077	Deletion	2870	Homozygous	8.86238e+24	1012710000000000	34	1
549	8	7683150	7711632	Insertion	20850	Heterozygous	0.128175	4127290	13	4
550	8	9770112	9773789	Insertion	2822	Heterozygous	0.000395712	2.10487e+32	29	7
551	8	21013585	21050939	Insertion	3279	Homozygous	6.03185e+56	5.48053e+46	95	11
552	8	21043017	21050939	Insertion	3259	Homozygous	297839000000000	5.10232e+97	81	13
553	8	21751883	21771265	Insertion	3476	Homozygous	4.79488e+33	6.53887e+62	65	2
554	8	25113427	25134582	Deletion	18931	Heterozygous	2.76083e+26	4.17464e+43	52	29
555	8	25189761	25218938	Deletion	3883	Homozygous	3.80226e+17	1.28639e+20	32	5
556	8	32808632	32855019	Deletion	10922	Homozygous	2214220000000	2.88427e+28	29	1
557	8	34440191	34450226	Insertion	3151	Homozygous	64583.5	3.25734e+21	21	2
558	8	40894890	40923994	Deletion	4384	Homozygous	298354000	14562300000000	10	0
559	8	40912672	40925555	Deletion	5953	Heterozygous	233971	1.03022e+18	18	4
560	8	42313781	42349908	Deletion	2264	Homozygous	4.94429e+47	2.51066e+29	80	19
561	8	46631424	46638396	Insertion	19970	Heterozygous	0.00134959	3.45264e+21	12	3
562	8	49711307	49754360	Insertion	2329	Homozygous	1.03666e+27	1368550000000	36	5
563	8	57067558	57077027	Insertion	5513	Homozygous	1018140	4.70147e+46	29	2
564	8	60914176	60939224	Deletion	2376	Homozygous	1057.75	34927400	13	1
565	8	61190950	61217404	Insertion	4188	Homozygous	178984000000000	1.32743e+19	22	3
566	8	74429995	74452624	Deletion	3240	Homozygous	18254100000000	1.8783e+16	30	6
567	8	74449320	74498783	Deletion	5928	Homozygous	9.19908	1989160	12	1
568	8	91516594	91530512	Deletion	8618	Heterozygous	3.1248e+18	5.10299e+36	62	33
569	8	93033564	93070939	Deletion	5027	Homozygous	3.43271e+26	1.61749e+37	36	2
570	8	93056984	93085799	Deletion	4807	Homozygous	31440.8	1824780000	10	1
571	8	125571737	125590494	Deletion	5565	Homozygous	4.82228e-08	4109280000000	17	2
572	8	125584369	125592929	Deletion	6110	Homozygous	1766930000	9.17958e+101	63	6
573	8	128443916	128457481	Deletion	6570	Heterozygous	2.24642	33495700	27	12
574	8	128451053	128462496	Deletion	6111	Heterozygous	2237990000000000	9.26072e+56	50	13
575	8	130827215	130865883	Deletion	2012	Homozygous	1.03435e+44	753885000000000	64	23
576	8	131252762	131273753	Deletion	2801	Homozygous	1.30788e+28	7.23554e+41	37	0
577	8	131263769	131281819	Deletion	3171	Homozygous	89037.7	5867250000	14	2
578	8	136132973	136156225	Deletion	3681	Heterozygous	2.02471e+17	1660330	31	18
579	8	136136504	136158986	Deletion	4910	Heterozygous	49412600000	19207200	36	16
580	8	137781988	137814546	Deletion	2677	Homozygous	6.93347e+33	4.48672e+17	74	28
581	8	141414607	141424738	Insertion	6245	Homozygous	780865000000000	4.67378e+67	34	1
582	8	141772332	141779870	Insertion	4026	Homozygous	426812	1.77857e+33	25	4
583	8	141843705	141879610	Insertion	2544	Homozygous	2.63725e+43	2.68946e+28	58	8
584	8	143610534	143670279	Deletion	10097	Homozygous	4.28518e+25	2.9798e+48	56	0
585	8	144115589	144128984	Insertion	6470	Homozygous	9613010	9.62834e+23	16	3
586	8	144676102	144701308	Insertion	2758	Homozygous	7.11248e+21	3.89181e+27	40	4
587	9	8984104	9018403	Insertion	3986	Homozygous	67548600	205649000	19	3
588	9	15104135	15133723	Insertion	2497	Homozygous	1.11739e+29	5.1273e+27	48	3
589	9	22494932	22507353	Deletion	7815	Heterozygous	1.26386e+28	1.48413e+37	65	39
591	9	39457418	39518285	Deletion	38963	Heterozygous	4450170	468016000000000	16	3
592	9	42329029	42349392	Insertion	2218	Heterozygous	7.1697e+37	4.42783e+19	78	29
593	9	63380825	63414593	Deletion	2890	Homozygous	68835000000000	1870620000000	15	1
595	9	69102762	69144850	Deletion	5650	Homozygous	1.25792e+21	4.1808e+28	31	2
596	9	70688910	70721291	Deletion	17883	Heterozygous	63449.7	2452630000000	15	2
598	9	81695908	81717859	Deletion	2182	Homozygous	5.10878e+38	4.23179e+39	52	6
599	9	81703149	81719588	Deletion	2722	Homozygous	1.51098e+50	2.16256e+78	63	4
600	9	88193934	88211143	Insertion	11257	Heterozygous	2797.73	5.50323e+17	14	3
601	9	88656524	88664534	Insertion	6053	Homozygous	5.53831e+16	1.83175e+92	50	5
602	9	91641731	91655475	Insertion	6182	Homozygous	63259300000	4.98404e+48	41	6
603	9	107253692	107273834	Deletion	2132	Homozygous	1.13647e+70	7.66716e+77	74	1
604	9	107770232	107778739	Deletion	2998	Homozygous	14194200	6.73926e+42	46	12
605	9	114315287	114326569	Insertion	13287	Heterozygous	5.88897	334283000000000	156	105
606	9	125806207	125816295	Insertion	5641	Homozygous	0.016414	1.69161e+16	14	2
607	9	130264470	130282097	Deletion	4922	Heterozygous	950212	728877000000000	49	22
608	9	130956712	130960940	Insertion	3540	Homozygous	9.41031e-15	6.26888e+97	65	4
609	9	131406288	131416081	Insertion	4623	Homozygous	2.98482	496782000000	11	1
610	9	133577747	133600641	Insertion	2326	Homozygous	6.57149e+41	6.55873e+38	59	9
611	9	133580014	133605182	Insertion	2218	Homozygous	2.93298e+40	4.09272e+34	51	5
612	9	135312606	135333853	Deletion	2317	Homozygous	6496690	11385500	11	2
613	9	135393469	135429527	Insertion	2179	Homozygous	1.09419e+35	6.55761e+17	45	5
614	9	135566512	135605251	Deletion	2934	Homozygous	3.15306e+16	3991920000000	20	0
616	9	137325289	137334650	Insertion	8734	Homozygous	4.92274e-15	7902580000	12	1
617	9	137499412	137540255	Insertion	2357	Homozygous	2434120000000000	16997100	28	2
618	9	137712196	137724336	Insertion	4146	Homozygous	3.48189e-05	3.27906e+25	22	0
619	9	138179640	138202992	Deletion	2330	Homozygous	3.68289e+20	4.87264e+20	26	2
620	10	474817	488341	Insertion	2165	Heterozygous	17320800	536092000	16	4
621	10	1225133	1244692	Insertion	13531	Homozygous	2905920	1.15483e+39	20	1
622	10	1688207	1717200	Deletion	2311	Homozygous	15925900000	73105600000	15	0
623	10	3380352	3414890	Insertion	2226	Homozygous	9159910000	22559900	11	0
624	10	4240756	4249430	Deletion	2344	Homozygous	206296000000000	1.10409e+28	18	2
625	10	4246885	4281889	Deletion	7528	Heterozygous	2428.78	5546110	25	4
626	10	5844539	5856047	Deletion	3661	Homozygous	9.34374e+34	2.03593e+92	61	4
627	10	6369395	6382666	Deletion	6044	Homozygous	1.26421e+24	1.80639e+113	70	5
628	10	15167787	15210783	Insertion	2710	Homozygous	601280	1227630	17	0
629	10	15190387	15210783	Insertion	3137	Homozygous	1287390	1471580000	14	2
630	10	25385442	25450293	Insertion	4292	Homozygous	5.2579e+23	52742800000000	35	2
631	10	26815154	26900799	Insertion	5366	Homozygous	106077000000000	141179000	18	1
632	10	26892789	26900799	Insertion	7449	Homozygous	0.524226	8.20134e+42	24	1
633	10	31131467	31176363	Deletion	2888	Homozygous	1340010000	2466340	12	0
634	10	31963430	31991699	Deletion	2559	Homozygous	2.16581e+18	14049300000000	30	7
635	10	46273708	46286951	Insertion	5723	Homozygous	17079600000	1.15066e+42	28	2
636	10	50150831	50191674	Deletion	2124	Homozygous	2.78154e+78	2.9142e+43	95	13
637	10	51398907	51457751	Deletion	11165	Heterozygous	7.88703e+19	1625750000000	42	15
638	10	51440374	51476505	Deletion	10721	Heterozygous	4.09579e+25	4696870000000	47	29
639	10	54917280	54954453	Deletion	2002	Homozygous	6.19491e+38	7.34994e+21	51	15
640	10	57447179	57484761	Deletion	2783	Homozygous	1.26877e+25	1.40397e+21	29	1
642	10	65536325	65590811	Deletion	8903	Heterozygous	386316000000000	1629600	33	10
643	10	76489573	76511723	Deletion	5994	Homozygous	141608000	8.7346e+33	39	3
644	10	79718843	79751547	Deletion	13785	Homozygous	73.6797	55224100000	10	0
645	10	81199733	81246267	Insertion	2390	Homozygous	3.81383e+16	1881390000	26	0
646	10	86479597	86505818	Insertion	2829	Homozygous	16960200000000	2402390000000	29	3
647	10	92331251	92385203	Deletion	3429	Homozygous	4.51493e+23	2.35357e+16	30	3
648	10	97259546	97286747	Deletion	2336	Homozygous	1.29124e+49	8.48997e+42	68	9
649	10	98916434	98939522	Deletion	20391	Heterozygous	0.000121673	829935000	10	0
650	10	98920270	98959255	Deletion	14226	Homozygous	12564500	1.30358e+20	12	0
651	10	106260262	106278777	Deletion	2877	Homozygous	1.84669e+33	3.84471e+48	39	1
652	10	106587885	106620596	Deletion	2115	Homozygous	6.19999e+30	3.80124e+20	34	2
653	10	109799247	109820653	Deletion	6783	Homozygous	7.99112e+24	9.39906e+51	26	0
654	10	114058289	114088316	Insertion	2448	Homozygous	1.53743e+38	3.66467e+29	59	8
655	10	119522699	119551272	Insertion	2164	Homozygous	3.49358e+51	1.60513e+38	65	8
656	10	120461053	120475504	Deletion	2409	Homozygous	3.6602e+53	7.15987e+113	98	4
658	10	122609462	122631415	Deletion	4477	Heterozygous	5.79832e+23	7.6598e+26	51	16
659	10	122689239	122699452	Insertion	6170	Homozygous	239092000000000	4.75648e+65	37	4
660	10	123252517	123263144	Insertion	4941	Homozygous	163.271	1.14375e+71	60	2
661	10	124495988	124513120	Insertion	2075	Homozygous	2.63418e+41	1.5371e+46	66	11
662	10	126939190	126956197	Insertion	10931	Homozygous	11398.4	4.15274e+65	43	3
663	10	128463139	128464756	Insertion	19612	Homozygous	3.02049e-15	3.56077e+40	14	1
664	10	130831592	130844317	Deletion	2991	Heterozygous	164873000000	89766800000000	71	38
665	10	130834480	130856175	Deletion	2711	Heterozygous	9.49763e+58	214290000000000	109	64
667	10	131819207	131852495	Insertion	2009	Homozygous	3.09099e+46	9.27058e+27	62	3
668	10	131832249	131860515	Insertion	2008	Homozygous	1.70785e+57	1.1782e+40	70	6
669	10	131848850	131888064	Insertion	6225	Heterozygous	61151300	119201000	30	2
670	10	132151511	132175328	Insertion	3691	Homozygous	8.49441e+25	3.64778e+40	41	1
671	10	132355848	132375328	Insertion	7476	Homozygous	0.000566544	2.7364e+28	32	2
673	11	85849	104469	Insertion	4650	Heterozygous	1652550000	29197700	19	9
674	11	174006	184906	Insertion	11888	Homozygous	0.505664	2.13883e+55	31	2
675	11	336372	366388	Insertion	3258	Homozygous	3.88203e+26	1.60011e+29	34	1
676	11	399027	407456	Insertion	4192	Heterozygous	316.629	241533000000	32	19
677	11	581475	585983	Insertion	4935	Homozygous	166.932	1.06162e+26	14	2
678	11	637571	671911	Insertion	2145	Homozygous	1.48876e+54	1.21481e+34	99	7
679	11	947423	970218	Insertion	2033	Homozygous	4.80997e+17	8849750000000	32	6
680	11	995232	1019624	Insertion	10625	Heterozygous	0.0502628	146440000	15	3
681	11	1536352	1541923	Insertion	6507	Heterozygous	2133270	1.01304e+29	32	17
682	11	1876466	1918408	Deletion	27179	Heterozygous	0.0615271	4242880000	12	2
683	11	1927077	1943801	Insertion	3999	Homozygous	0.000195994	4657170000	16	3
684	11	3461773	3497436	Deletion	4513	Heterozygous	3.70822e+24	362501000	54	23
685	11	4931191	4972994	Deletion	8469	Heterozygous	8.308e+30	6495630	71	32
686	11	8816634	8819620	Insertion	2292	Heterozygous	0.00295527	5.63782e+23	110	77
687	11	9499668	9540126	Deletion	2128	Homozygous	2.24568e+49	9.80308e+26	63	15
688	11	10939293	10965682	Deletion	2040	Homozygous	5.53607e+26	2.66335e+16	46	16
689	11	11235386	11249520	Insertion	4772	Homozygous	1.55574e+16	2.05978e+36	21	1
690	11	12611092	12641630	Insertion	3940	Heterozygous	1.36162e+33	5778400000	84	34
691	11	14260402	14292505	Insertion	2365	Homozygous	9912140000000	686485000	28	4
692	11	23322629	23367042	Insertion	2449	Homozygous	7.53226e+32	3.60442e+19	43	2
693	11	27598971	27639911	Deletion	2090	Homozygous	1.24288e+29	856868000000000	39	9
694	11	28934256	29004044	Deletion	6488	Homozygous	5460.83	8005010	11	0
695	11	31359835	31395981	Deletion	4266	Heterozygous	1.50899e+24	20660000000	40	16
696	11	36281230	36311115	Insertion	2549	Homozygous	7.39251e+28	1.6067e+29	48	4
697	11	45376437	45416087	Deletion	3606	Homozygous	124090000000000	9742090000000	28	2
698	11	47006545	47046528	Deletion	6446	Heterozygous	3.86174e+21	17539000	43	20
699	11	47611459	47646702	Insertion	4227	Homozygous	2415200000000	9212660000000	24	3
700	11	47637438	47646702	Insertion	4859	Heterozygous	100731	2.28648e+27	24	7
701	11	47835410	47894048	Insertion	4831	Homozygous	758541000	4175620	14	1
702	11	47889153	47894048	Insertion	4378	Heterozygous	0.00789138	4.74204e+19	16	4
703	11	48570185	48593942	Deletion	3713	Homozygous	6.90634e+25	4.52658e+41	32	0
704	11	48909340	48948355	Insertion	7645	Heterozygous	21431800	25455400000000	23	3
705	11	56373561	56390187	Insertion	7297	Homozygous	3768080	6.54537e+25	19	2
706	11	56694059	56698202	Insertion	10950	Heterozygous	507.459	8.76901e+72	69	39
707	11	59287359	59296175	Insertion	2009	Heterozygous	3.16187e+16	37366400000000	61	37
708	11	60031511	60061239	Insertion	3484	Homozygous	1435850000000	38934700000000	25	2
709	11	64535380	64560160	Insertion	2856	Homozygous	1.76757e+64	1.98394e+72	90	5
710	11	66388848	66409098	Insertion	2416	Homozygous	4.55556e+57	1.17543e+69	91	7
711	11	68869976	68898521	Insertion	3166	Homozygous	8.22684e+65	1.39942e+71	88	4
712	11	69173822	69187527	Insertion	3446	Homozygous	1529450000	1.32693e+29	24	2
714	11	72586638	72602834	Insertion	2001	Homozygous	3.72841e+28	5.6577e+34	40	3
716	11	77177468	77183091	Insertion	2156	Homozygous	3237300	5.06595e+18	10	0
718	11	92306681	92332036	Insertion	3641	Homozygous	4.28312e+18	6.64988e+24	29	3
719	11	93138176	93177680	Deletion	4047	Homozygous	746226000	3161460000	11	0
720	11	94229468	94244039	Insertion	9687	Homozygous	2.3642e-13	2514890000	20	7
721	11	95434653	95446392	Deletion	6143	Homozygous	9.71155e+52	1.17178e+163	75	1
722	11	99803336	99834648	Insertion	2077	Homozygous	7.71933e+24	596539000000000	32	5
723	11	99814596	99834648	Insertion	2265	Homozygous	6.64408e+20	4.86597e+24	31	2
724	11	104356044	104398123	Deletion	3605	Homozygous	45426200	6893840	10	1
725	11	104398123	104440043	Deletion	2110	Homozygous	3251690000000	9607000	14	3
726	11	118406309	118425148	Insertion	2324	Homozygous	121325000000000	1.70213e+19	29	4
727	11	122456136	122489801	Deletion	2164	Homozygous	1.82159e+48	3.77955e+35	56	2
728	11	126274744	126278500	Insertion	2360	Heterozygous	779.246	9.23759e+16	14	5
730	11	128865816	128874786	Insertion	2237	Heterozygous	122829	2.16827e+20	31	6
732	11	134719956	134745566	Deletion	5415	Heterozygous	7.15673e+36	243455000000	81	47
733	11	134728290	134761499	Deletion	5321	Heterozygous	6.19256e+56	6.13985e+17	104	58
734	11	134836336	134857803	Insertion	2087	Homozygous	6.12389e+19	1167240000000000	33	7
736	12	1077353	1100583	Deletion	2035	Homozygous	1693530	72068700	13	1
737	12	2254969	2257962	Insertion	5689	Heterozygous	0.000110413	4.79655e+33	21	7
738	12	2526924	2543726	Insertion	2349	Heterozygous	4765130000000000	25770300	44	21
739	12	5908535	5934840	Insertion	2954	Homozygous	6.56913e+72	1.76666e+80	103	7
740	12	6292571	6307290	Insertion	2033	Heterozygous	2392.02	30089000	28	10
741	12	6942486	6956692	Insertion	2198	Heterozygous	0.079081	6032960000000000	53	2
742	12	6955355	6956692	Insertion	2641	Homozygous	8.26759e-15	9.08187e+40	21	0
743	12	9478805	9570342	Deletion	89460	Homozygous	43086200	6.8054e+34	14	0
744	12	9570342	9587940	Deletion	8193	Heterozygous	2921500000000	1.57934e+16	23	11
745	12	14169936	14183446	Insertion	2590	Heterozygous	2.68729e+30	21309900	74	48
746	12	22415799	22431905	Deletion	6626	Homozygous	615930	2.66534e+29	26	3
747	12	26395848	26421731	Deletion	2217	Homozygous	9.67905e+27	1.22233e+23	37	5
748	12	28062106	28082859	Insertion	5690	Homozygous	6.7689e+16	1.67689e+41	33	3
749	12	29070160	29094314	Deletion	2002	Homozygous	673553000000000	5976650000000	26	7
750	12	33230158	33281190	Deletion	13685	Heterozygous	1.24208e+20	14070900	47	26
751	12	33850433	33865597	Insertion	6224	Heterozygous	4.6798e+26	1543980000000	91	58
752	12	37602861	37629964	Insertion	2608	Homozygous	535025000	16730500	11	1
753	12	42292957	42313009	Deletion	2310	Heterozygous	3.19094e+60	1.47625e+18	100	53
754	12	43551871	43594079	Deletion	2270	Homozygous	3.53868e+56	1.90245e+33	70	9
755	12	43571997	43594079	Deletion	2047	Homozygous	1.63746e+64	1.62401e+59	77	9
756	12	50800662	50828605	Deletion	2197	Heterozygous	1.65768e+52	8883050000	83	36
757	12	55318233	55336910	Insertion	7399	Heterozygous	4569970	805856000	16	8
758	12	55345784	55354526	Insertion	8834	Heterozygous	0.00164527	685620000000000	25	10
759	12	58074483	58076955	Insertion	8869	Homozygous	178.099	4.09087e+159	52	2
760	12	60112405	60140052	Deletion	3539	Heterozygous	6.4737e+18	6088410000	39	17
761	12	70933732	70963372	Insertion	12705	Homozygous	12975200	5.15812e+38	29	0
763	12	76118227	76135035	Insertion	2161	Homozygous	3090990	207903000	11	1
764	12	79700331	79769683	Insertion	7217	Homozygous	455926000	572591000	10	1
765	12	84143209	84174867	Deletion	2122	Homozygous	3544500000	2311990	13	3
766	12	92910660	92950095	Insertion	2912	Homozygous	9.62085e+29	7.52777e+25	45	1
767	12	95828907	95855241	Deletion	2555	Homozygous	1.40091e+60	4.84627e+61	74	5
768	12	95945644	95977078	Deletion	2359	Homozygous	2.0937e+20	246663000000	34	8
769	12	107903754	107916022	Insertion	4098	Heterozygous	1.71457e+19	1.8425e+20	60	32
770	12	107912984	107928009	Insertion	3981	Heterozygous	9.13461e+25	2676850	61	41
771	12	108577946	108582891	Insertion	4628	Homozygous	6941130000000000	1.45784e+54	20	0
772	12	117184123	117208237	Deletion	2487	Heterozygous	2.39888e+53	8.62965e+16	96	48
773	12	123908421	123931125	Insertion	2225	Homozygous	2.1518e+85	4.18067e+81	103	4
774	12	124435979	124441224	Insertion	2443	Homozygous	281.981	3.12736e+23	18	3
775	12	124982239	125003304	Insertion	2648	Homozygous	1.57827e+32	1.4247e+42	78	16
776	12	126823263	126843639	Insertion	2808	Homozygous	6.19162e+31	9.88148e+42	51	4
777	12	127149743	127166801	Insertion	13964	Heterozygous	821869000000	398569000	79	53
778	12	130384634	130414979	Insertion	3076	Homozygous	1.25029e+32	3.28661e+29	45	5
779	12	131391387	131403624	Insertion	2373	Heterozygous	25417400000	1136330000000	19	7
780	12	131920526	131930501	Insertion	2192	Heterozygous	199944	10588700000	16	5
781	12	132145183	132155124	Insertion	2197	Heterozygous	1.4939e+22	7.16666e+16	66	39
782	12	132147379	132168151	Insertion	2683	Homozygous	1.75498e+69	1.03886e+91	90	1
783	13	21369771	21381557	Insertion	3245	Homozygous	1.96507e+26	8.27643e+57	45	7
784	13	21707689	21730375	Insertion	2878	Homozygous	5.70037e+26	1.51095e+36	50	4
785	13	23055560	23073364	Deletion	5492	Homozygous	13077.8	927435000	10	3
786	13	27060305	27066359	Insertion	4674	Heterozygous	0.00135746	2.91697e+24	25	5
787	13	29637953	29655467	Deletion	5857	Heterozygous	1.05304e+51	2.76126e+47	97	55
788	13	31952874	31968065	Deletion	6266	Heterozygous	2.9937e+17	83061300000	48	31
789	13	32063858	32076043	Deletion	2305	Heterozygous	7.72017e+19	304057000000	53	33
790	13	35949745	35967132	Insertion	2453	Heterozygous	2236830000000	11287600000	31	12
791	13	38686085	38727525	Deletion	2401	Homozygous	8.06807e+18	13970700000000	29	2
792	13	38955355	38958112	Insertion	2446	Homozygous	9.53704e-16	2.23849e+85	53	3
793	13	50474543	50507054	Deletion	6080	Homozygous	2.16881e+29	4.71372e+48	47	6
794	13	60878775	60889510	Insertion	5614	Heterozygous	7.77825e+24	1.48033e+25	70	45
795	13	63236882	63270978	Deletion	2099	Homozygous	5.20593e+19	127235000000000	25	1
796	13	65416592	65437823	Deletion	2022	Homozygous	5.69623e+21	4.07973e+21	24	1
797	13	71890045	71913299	Deletion	3469	Homozygous	3.87186e+31	5.49922e+49	46	2
798	13	72262197	72277798	Deletion	3761	Homozygous	136123000	2.84691e+24	31	5
799	13	81906207	81941298	Deletion	2235	Homozygous	1.12494e+40	8.12347e+28	51	4
800	13	83373406	83401311	Deletion	2351	Homozygous	4.68156e+19	3.40412e+16	30	6
801	13	89648423	89686861	Insertion	3456	Homozygous	3.89832e+31	2.01321e+27	43	2
802	13	97333234	97342380	Insertion	2097	Homozygous	1.67929e+21	6.63881e+42	42	7
803	13	101228957	101252525	Deletion	2596	Homozygous	1.67712e+38	1.99891e+43	42	2
804	13	106781964	106782734	Insertion	5552	Homozygous	5.51448e-24	9.45672e+96	32	0
806	13	112275337	112327618	Deletion	11948	Heterozygous	0.54812	3.19902e+17	31	2
807	13	112857072	112874023	Insertion	2081	Homozygous	11098900000000	359323000000000	19	2
808	13	113416788	113433881	Insertion	2172	Homozygous	7.65724e+27	4.29646e+30	45	8
811	13	113979265	113990347	Deletion	3896	Homozygous	4.88438e+33	1.07808e+88	75	16
812	14	19186901	19194730	Insertion	25837	Heterozygous	184.076	343914000	12	8
813	14	22905614	22945071	Insertion	2201	Homozygous	2.30482e+81	8.16807e+42	106	10
814	14	23971408	23973691	Insertion	5389	Heterozygous	143.2	2.45216e+32	20	8
815	14	24008532	24016173	Deletion	5733	Heterozygous	2.61742e+21	1.10822e+38	53	31
816	14	40130822	40151437	Deletion	8224	Homozygous	0.000866165	462130000000000	11	0
817	14	40143283	40154563	Deletion	8294	Heterozygous	0.0102944	176250000000000	15	5
818	14	48992365	49032991	Deletion	2995	Homozygous	3.65399e+49	1.28931e+42	55	1
819	14	49753405	49784603	Insertion	7936	Heterozygous	6324940000	51575400000000	34	8
820	14	52186061	52204420	Insertion	6754	Heterozygous	20193600000000	6.07505e+36	46	7
821	14	56438903	56448205	Deletion	3147	Heterozygous	3.67073e+22	2.95659e+17	60	37
822	14	57523312	57558099	Deletion	2015	Homozygous	2.0725e+53	2.01856e+33	71	13
823	14	59354673	59379150	Deletion	2093	Homozygous	1.14306e+21	8.43655e+19	34	6
824	14	64878273	64904425	Deletion	2833	Heterozygous	4.06851e+23	111741000	52	23
825	14	65789674	65801375	Insertion	2408	Homozygous	118723000000000	6.50498e+38	53	5
826	14	68843994	68878757	Insertion	2303	Homozygous	1.94144e+43	1.20734e+29	61	3
827	14	73518830	73569867	Deletion	27307	Heterozygous	1234010000	1245270	51	20
828	14	73523334	73575162	Deletion	27165	Heterozygous	802231000	800653000000	40	15
829	14	82023876	82045416	Deletion	3910	Homozygous	189320000000	1.06135e+21	31	4
830	14	85079589	85117933	Deletion	2461	Homozygous	2.3543e+27	6.11374e+18	40	4
831	14	88677468	88719499	Insertion	3471	Homozygous	2.37042e+18	1188440000000	28	2
832	14	103872649	103897119	Deletion	2292	Heterozygous	2.90184e+35	542634000000	79	9
833	14	104297814	104304131	Insertion	4972	Heterozygous	8.72044e+33	1.30013e+46	89	57
834	14	104444018	104449419	Insertion	2456	Heterozygous	31273.9	4.94982e+21	19	4
835	14	104496071	104499324	Insertion	7129	Homozygous	6.42729e+27	2.88211e+233	77	2
837	14	105472996	105480272	Insertion	3095	Homozygous	2.3703e+23	1.02634e+65	34	1
838	14	105550624	105587714	Insertion	2023	Homozygous	3.13576e+18	81178400	25	5
839	14	106322895	106369198	Deletion	25176	Heterozygous	297204000	4.81838e+26	28	3
840	14	106344485	106375516	Deletion	3079	Homozygous	3767420	484630000	11	0
841	15	23029900	23063601	Insertion	2377	Homozygous	2.42334e+27	3.28124e+16	36	5
842	15	23401870	23442548	Deletion	3330	Homozygous	13993700000000	221981000000	17	1
843	15	23424865	23442548	Deletion	3099	Heterozygous	144.658	122567000	30	4
844	15	29550872	29561055	Insertion	8284	Homozygous	2824920	3.74507e+49	31	5
845	15	30144271	30179117	Insertion	2300	Homozygous	1.64681e+107	4.66455e+69	134	13
846	15	33738531	33740694	Insertion	5605	Homozygous	3.54176e-23	3.62454e+26	24	10
847	15	34374148	34378163	Insertion	5371	Homozygous	288921000	9.3144e+65	31	4
848	15	54923312	54943467	Deletion	6605	Heterozygous	5195.68	15479700000000	18	5
849	15	55945681	55959074	Insertion	5714	Heterozygous	1595660	1.28314e+16	16	3
850	15	56092187	56139102	Deletion	2481	Homozygous	6.59729e+20	20328800000000	38	6
851	15	66085765	66107335	Insertion	12546	Heterozygous	3790.52	4.02258e+16	24	6
852	15	66101187	66107335	Insertion	12347	Heterozygous	0.000170659	2746450000000000	26	15
853	15	66126771	66132805	Insertion	19501	Heterozygous	0.116602	5.17541e+21	12	4
854	15	68086663	68164345	Deletion	4009	Homozygous	5.70711e+27	3.01686e+16	34	2
855	15	68390638	68401959	Insertion	3768	Heterozygous	8.76815e-05	1654570000000	22	5
856	15	70541817	70563301	Insertion	2818	Heterozygous	159737000000000	1971070	39	16
857	15	71402947	71417711	Deletion	4443	Homozygous	55.2859	1360030000000000	14	1
858	15	71413710	71428889	Deletion	4870	Homozygous	5.40969e+22	3.28686e+64	43	2
859	15	72088819	72130171	Deletion	2362	Homozygous	1.17943e+28	3082030000000	45	11
860	15	74542318	74562665	Insertion	2413	Homozygous	1.34108e+66	4.33831e+77	97	10
862	15	76578022	76609898	Deletion	12168	Heterozygous	207335	12991800	11	3
863	15	76594498	76611504	Deletion	14116	Heterozygous	17144.2	6.84232e+20	18	5
864	15	77028085	77067517	Insertion	5602	Heterozygous	2.06781e+52	2273870	113	55
865	15	77689302	77702759	Insertion	2832	Heterozygous	58.489	1089810	25	8
866	15	82260415	82302400	Deletion	2348	Homozygous	6.33007e+44	3.11677e+23	62	15
867	15	82871030	82880847	Deletion	6769	Heterozygous	8187590000000000	2.46974e+38	80	48
868	15	82872948	82887381	Deletion	6864	Heterozygous	8301700	239831000000	24	11
869	15	83872212	83876134	Deletion	2962	Homozygous	1.62032e-05	3.87594e+23	16	1
870	15	85987736	86020032	Insertion	2044	Homozygous	6.30839e+53	1.76007e+34	66	5
871	15	90645122	90666451	Insertion	2190	Homozygous	2.51398e+30	3.32457e+30	48	6
872	15	99916264	99928756	Deletion	2109	Homozygous	387185000000	2.74726e+29	47	11
873	15	100551769	100565347	Deletion	4112	Heterozygous	6.56171e+29	343007000000000	95	60
874	15	100554196	100576600	Deletion	4197	Heterozygous	5.08232e+44	44814900000000	101	58
875	15	100705854	100733551	Insertion	2095	Homozygous	1379190000000	5820180000	28	2
876	15	101535150	101549949	Insertion	6324	Heterozygous	0.0103451	3.0154e+20	28	2
877	15	101747832	101769186	Deletion	2698	Homozygous	6.20436e-20	1.76305e+43	66	0
878	15	101883941	101906637	Insertion	2437	Heterozygous	1416590000000000	2612900000	46	8
879	16	439526	474561	Insertion	2148	Homozygous	3.09005e+58	8.64479e+34	67	5
880	16	474561	499952	Insertion	2007	Homozygous	1.77763e+54	1.21249e+40	68	8
881	16	845823	882743	Insertion	5873	Homozygous	6977650	18963800000	10	1
882	16	913137	947697	Insertion	2422	Homozygous	8.08665e+21	5585320000000000	25	2
883	16	1015236	1025835	Insertion	7798	Heterozygous	19043.8	2.50208e+25	101	67
884	16	1022828	1038781	Insertion	7851	Heterozygous	1031210000000000	2.48703e+31	88	39
885	16	1228004	1242880	Insertion	17110	Heterozygous	2.76944e-06	49490900000	33	11
886	16	1237243	1249198	Insertion	16251	Heterozygous	382947000000	2.46036e+43	61	36
887	16	2090899	2107621	Insertion	2196	Homozygous	43730300000	222476000000000	21	3
888	16	2860675	2866455	Insertion	6319	Homozygous	107718000000	1.84821e+93	47	6
889	16	14902976	14950865	Insertion	2432	Homozygous	3.31848e+30	295965000000	42	6
891	16	16367993	16392706	Insertion	3620	Heterozygous	118019000000	729821000	23	7
892	16	16830166	16859298	Deletion	6197	Heterozygous	9.78306e+24	9.49983e+37	57	9
893	16	19928529	19962160	Deletion	21642	Heterozygous	7.66288e+20	2589660000	90	43
894	16	24848111	24892299	Insertion	2825	Homozygous	7.70922e+16	136151000000	24	0
896	16	30112238	30128284	Insertion	2038	Homozygous	7.05427e+66	8.93591e+86	95	8
897	16	32259914	32306977	Insertion	27573	Heterozygous	3.0221e-05	4.49024e+22	36	5
898	16	32271993	32306977	Insertion	31091	Heterozygous	1.29597e-08	7.05262e+23	34	3
899	16	57288152	57313902	Deletion	2181	Homozygous	6.20594e+30	4.73995e+30	44	5
902	16	64650536	64671380	Deletion	2076	Homozygous	777679000	1138470000	20	6
903	16	65127339	65130323	Insertion	4031	Homozygous	4.77758e-42	4.69248e+65	49	1
904	16	76005413	76034478	Insertion	6247	Homozygous	312765000000000	8.8998e+30	39	5
905	16	85389939	85432984	Deletion	6052	Heterozygous	6.91183e+32	44830800	58	25
906	16	85399802	85438034	Deletion	5771	Heterozygous	3.21196e+29	36651000	61	22
907	16	86981654	87006371	Insertion	2067	Homozygous	1.9443e+22	2583760000000000	33	5
908	16	88718183	88734493	Insertion	2795	Homozygous	1.56512e+27	4.27275e+56	63	5
909	16	88730120	88738394	Insertion	2027	Homozygous	451902000	4.99258e+54	63	10
910	16	88990816	89018519	Insertion	2261	Homozygous	6.48113e+36	3.59454e+26	48	4
911	16	89602547	89649524	Insertion	3074	Homozygous	1.03499e+16	924971000000	24	1
912	17	284873	319133	Insertion	10666	Homozygous	32795.1	2233250000000	12	1
913	17	1041368	1078994	Insertion	2212	Homozygous	8.77574e+27	6283570000000000	45	4
914	17	5021921	5054989	Insertion	2427	Homozygous	6.63207e+35	2.00459e+23	59	7
915	17	5044712	5061190	Insertion	2616	Homozygous	5180180000000	1.03001e+30	39	4
916	17	6191740	6203596	Insertion	3662	Homozygous	3.87873e+42	2.29695e+94	63	7
917	17	7291925	7310537	Insertion	3068	Heterozygous	1.20734e+34	1.66958e+38	78	22
918	17	7835621	7851461	Deletion	6528	Homozygous	1262880000000000	3.11645e+40	21	1
919	17	12432762	12458818	Deletion	8360	Heterozygous	6.55977e+16	2.72422e+28	80	26
920	17	18448724	18509141	Deletion	42995	Homozygous	4622.5	3.5816e+24	20	4
922	17	40512075	40531035	Insertion	2062	Homozygous	9.17049e+77	4.36035e+91	112	8
923	17	43229876	43282187	Deletion	23185	Homozygous	0.00406175	457838000000	14	0
924	17	50037691	50045735	Insertion	3777	Heterozygous	506.365	1.74998e+25	26	6
925	17	52582403	52611216	Insertion	5214	Homozygous	3967700	1899280000000000	30	4
926	17	57606610	57619814	Deletion	2147	Heterozygous	2.94428e+27	263676000000000	59	32
927	17	69120876	69157174	Deletion	2006	Homozygous	2.58825e+28	6.11777e+16	40	5
928	17	70343816	70402559	Insertion	4820	Homozygous	1192690000	7001410	14	1
929	17	72829481	72886182	Insertion	5235	Homozygous	1.05042e+30	1.02134e+23	47	4
930	17	76067233	76074973	Insertion	3988	Heterozygous	167032	1.09058e+50	53	14
931	17	81336003	81355216	Insertion	2751	Homozygous	1288010000000000	5.07362e+26	44	4
932	17	81410797	81443198	Insertion	2794	Homozygous	3.54121e+41	1.30997e+40	54	1
934	17	82574686	82592645	Insertion	8493	Heterozygous	6.02673e-07	2.50401e+24	32	2
935	17	83025691	83035112	Insertion	2091	Homozygous	73915.5	531625000000	16	4
936	18	3078617	3112487	Insertion	3626	Homozygous	359345000000000	1696600000000000	28	3
937	18	22550622	22592199	Insertion	5266	Homozygous	226447000	60932300000000	25	0
938	18	41281978	41326282	Deletion	4079	Homozygous	133431000000000	1133500000000000	16	0
939	18	43729360	43741177	Insertion	5175	Homozygous	20510.9	9.29938e+32	25	1
940	18	46714242	46727724	Insertion	2694	Heterozygous	6.23769e+23	1409180	65	41
942	18	49775557	49811605	Insertion	2237	Homozygous	1.6024e+36	1.24023e+18	54	11
943	18	50164971	50179945	Deletion	3584	Heterozygous	2.02108e+21	379538000	42	28
944	18	54418967	54443192	Deletion	3715	Homozygous	3.22215e+22	9.50309e+31	29	1
945	18	57271062	57292303	Deletion	2560	Homozygous	1.36477e+25	1.6768e+34	36	1
946	18	57277229	57309103	Deletion	2648	Homozygous	1.99327e+19	1.78244e+18	29	2
947	18	66042255	66069224	Deletion	8403	Heterozygous	5.621e+17	3508350	39	25
948	18	67452712	67456905	Insertion	20434	Homozygous	2.16597e-12	1.00525e+61	31	7
949	18	68515904	68544044	Deletion	2623	Homozygous	2.42479e+25	1.10965e+30	40	1
950	18	70469325	70474213	Insertion	6334	Heterozygous	617277000000	1.50258e+55	75	44
951	18	70716724	70738275	Deletion	2876	Heterozygous	1.6762e+32	155554000000000	65	34
952	18	74199276	74225113	Insertion	2478	Homozygous	1.73781e+33	3.8862e+31	54	5
953	18	77246865	77253722	Insertion	2791	Heterozygous	4.70884e+20	7.76991e+36	100	62
954	18	77250803	77257162	Insertion	2650	Heterozygous	9.19194e+16	2.22361e+32	96	59
955	18	78237845	78239216	Insertion	3627	Homozygous	5.82744e-65	2.18755e+24	34	8
956	18	78368694	78373797	Deletion	2329	Heterozygous	542.04	285186000	10	5
957	18	79031233	79060989	Insertion	2255	Homozygous	4.61099e+24	2.77688e+22	42	4
958	18	79169451	79207337	Insertion	2134	Homozygous	1.1174e+34	2627520000000000	42	7
959	19	423961	434633	Insertion	3374	Heterozygous	137.289	18400100	10	4
960	19	877106	883322	Insertion	8227	Homozygous	6.00701e-12	94698800000000	13	2
961	19	1136571	1154910	Insertion	7851	Heterozygous	3.51669	13764300	22	9
962	19	1159892	1203281	Insertion	2467	Homozygous	530815000000	10725800	21	1
963	19	3110165	3146498	Insertion	2693	Homozygous	6.23056e+34	8.46392e+24	49	4
964	19	3122847	3142350	Insertion	2183	Homozygous	1.5333e+39	2.96545e+41	47	5
965	19	3987779	4020505	Insertion	4577	Homozygous	5.75747e+19	2.59698e+26	23	1
966	19	8259347	8288996	Deletion	15573	Heterozygous	0.0562146	1154970	12	4
967	19	8274133	8302135	Deletion	14731	Heterozygous	43111.3	4.86488e+18	17	5
968	19	8280818	8306705	Deletion	14746	Homozygous	44.2979	5970960000000000	12	2
969	19	8761281	8792379	Deletion	11884	Heterozygous	7.35998e-06	5760150	30	4
970	19	12581279	12621231	Deletion	4072	Homozygous	6.35124e+32	1.08014e+37	38	0
971	19	14905735	14935862	Deletion	3318	Homozygous	5.76175e+35	1.60404e+39	43	2
972	19	14932522	14954281	Deletion	2308	Homozygous	23041400	3938200	12	2
973	19	20388899	20410456	Insertion	2140	Homozygous	323731000	28417200	16	3
974	19	23308477	23341891	Insertion	2459	Homozygous	498689000000000	453669000000	27	1
975	19	23843552	23866040	Insertion	3410	Heterozygous	2188850000	150420000000000	31	8
976	19	24065021	24087669	Insertion	2710	Homozygous	3.00347e+37	1.76587e+45	60	3
977	19	29887009	29903290	Deletion	4574	Heterozygous	252.893	3632180000	14	2
978	19	34209611	34261513	Insertion	6875	Homozygous	1.06207e+26	1.0419e+34	36	0
979	19	34233874	34248829	Insertion	7291	Homozygous	236813000000000	2.3793e+49	28	1
980	19	34385975	34393027	Insertion	17464	Homozygous	741.313	1.84747e+48	17	1
981	19	39882578	39898829	Insertion	15549	Heterozygous	1571620000	3.66057e+20	32	18
982	19	47416951	47420964	Insertion	4134	Homozygous	13.3795	1.39338e+32	16	1
983	19	49163485	49185100	Insertion	3034	Homozygous	8.70527e+18	1.18335e+26	35	4
984	19	50553482	50580255	Deletion	5505	Heterozygous	6.6701e+30	13597000000	62	36
985	19	50569029	50583678	Deletion	4291	Heterozygous	3.72106e+22	1035410000	113	67
986	19	50573597	50585468	Deletion	5090	Heterozygous	5.53809e+16	1.17195e+27	112	64
987	19	51657659	51681841	Deletion	2218	Homozygous	5.0766e+60	3.56706e+62	83	5
989	19	53182889	53190308	Deletion	3201	Homozygous	3.25744e+17	4.06316e+67	42	3
990	19	54133553	54139829	Insertion	3423	Heterozygous	3.42551e-05	15391200	10	3
991	19	54259844	54297151	Insertion	5383	Homozygous	864330	134984000000000	28	2
992	19	54398065	54416720	Insertion	2455	Homozygous	3199.79	114116000	12	1
993	19	54798596	54848203	Deletion	5905	Homozygous	136967000000	645725000000	14	1
994	19	55712751	55723984	Insertion	2415	Heterozygous	0.452266	309316000000000	31	7
995	19	56740747	56747705	Insertion	2554	Homozygous	6.33803e+36	2.30947e+131	90	5
996	19	56919527	56969060	Deletion	7587	Heterozygous	159832000000	489824000	42	3
997	20	1562642	1611693	Deletion	35428	Heterozygous	57920.4	1534110000000	11	3
998	20	1577251	1618537	Deletion	33474	Homozygous	1.25847e+49	1.66652e+153	62	3
999	20	1875730	1878618	Insertion	7085	Homozygous	2.1172e-26	3.59417e+86	47	4
1000	20	4440765	4475436	Insertion	3350	Homozygous	3342770000	53682700000	35	5
1002	20	13947646	13961181	Insertion	4970	Heterozygous	1.02815e+16	6.40031e+31	53	22
1003	20	19909165	19926829	Insertion	2215	Heterozygous	3.07573e+41	1220550000	91	48
1004	20	21277768	21321823	Deletion	2253	Homozygous	1.18122e+47	414816000000	82	36
1005	20	22461931	22475225	Insertion	2025	Heterozygous	1458560000	48399300	31	12
1006	20	30362020	30394404	Insertion	54351	Heterozygous	69.8349	14806100000000	10	3
1008	20	33694576	33713878	Deletion	2039	Heterozygous	9.58499e+28	61874300	56	29
1009	20	34214487	34239428	Deletion	2609	Homozygous	0.00247701	39192800	19	3
1010	20	34235115	34284979	Deletion	4041	Homozygous	1.56149e+33	1.01871e+20	59	11
1011	20	39264930	39275625	Deletion	2148	Heterozygous	5.73721e+22	6.28285e+20	75	41
1012	20	43636948	43689488	Deletion	2806	Homozygous	2.45477e+58	9.78901e+37	77	4
1013	20	46768639	46797061	Insertion	2117	Homozygous	1.89493e+55	3.73048e+42	72	4
1014	20	47827513	47832962	Insertion	8409	Heterozygous	3194000	4.67649e+39	43	24
1015	20	47831045	47845840	Insertion	9310	Heterozygous	1319320	8.60902e+19	20	7
1016	20	47888166	47898424	Insertion	4753	Homozygous	143.317	1.16329e+34	25	1
1017	20	55857199	55873842	Deletion	7540	Heterozygous	2507.93	2.4429e+33	69	16
1019	20	61926134	61964881	Deletion	2318	Homozygous	7.36142e+31	7.47357e+16	50	12
1020	20	62312810	62319804	Insertion	4437	Heterozygous	1.49022e-08	9.11178e+41	42	8
1021	20	62488388	62511093	Insertion	2146	Homozygous	1.5392e+56	1.60852e+53	81	5
1022	20	63099270	63104595	Insertion	3197	Homozygous	2.57454e-06	5.63642e+46	34	5
1023	20	63425907	63446771	Insertion	2779	Homozygous	9.2169e+22	1.21587e+29	34	2
1024	20	63447779	63454417	Insertion	2020	Heterozygous	0.814186	1.41707e+27	47	16
1025	20	63450256	63488355	Insertion	2799	Homozygous	1.69733e+49	5.84176e+39	64	2
1026	20	63465172	63501350	Insertion	2527	Homozygous	3.52551e+81	3.31425e+54	96	6
1027	20	63692843	63697457	Insertion	6884	Homozygous	2.22126e-68	1.77731e+90	73	3
1028	20	63943554	63963899	Insertion	2807	Homozygous	2471540000000000	1.63988e+24	29	2
1029	20	64084092	64106550	Insertion	2830	Homozygous	2.6827e+22	6.99483e+36	54	3
1032	21	8372178	8387941	Insertion	25678	Heterozygous	41.2359	3.82011e+63	124	66
1033	21	8374274	8389456	Insertion	17812	Homozygous	1.18412e-18	1.70789e+176	197	71
1034	21	8377062	8391747	Insertion	20815	Heterozygous	4.21859e+19	5.30122e+97	232	134
1036	21	9597625	9621263	Deletion	2085	Homozygous	2.14435e+44	5.18571e+37	62	13
1037	21	9798721	9837956	Deletion	2254	Homozygous	827.328	5.59255e+18	50	5
1038	21	9810095	9837956	Deletion	2240	Homozygous	2.3187	7.56991e+30	63	6
1039	21	14439191	14443151	Insertion	12421	Homozygous	0.000466029	1.098e+110	38	1
1040	21	17713489	17740638	Insertion	3109	Homozygous	3.29318e+27	1.80253e+31	52	3
1041	21	18131823	18153524	Insertion	2008	Homozygous	774059000	19451600	18	3
1042	21	21082866	21108661	Insertion	2120	Homozygous	1.14872e+17	614090000000	36	7
1043	21	29116755	29144535	Insertion	2965	Homozygous	7.51493e+45	1.28445e+57	77	3
1044	21	33317990	33324542	Insertion	4413	Homozygous	2.90385e-05	2.22487e+34	22	0
1045	21	33464785	33533959	Insertion	7154	Homozygous	737234000000	3111920000000	31	1
1046	21	38215032	38252217	Deletion	2080	Homozygous	2.25708e+40	6.40062e+22	50	10
1047	21	39970216	39976188	Insertion	4117	Homozygous	6.14123e-07	1.42489e+34	26	4
1048	21	42975425	42998166	Insertion	2105	Homozygous	2.96791e+65	7.69234e+57	89	11
1050	21	43535013	43557020	Deletion	3068	Heterozygous	9.90508e+50	1933580000000	86	55
1051	21	44405187	44414027	Insertion	12688	Heterozygous	1.47474e-07	5.53756e+22	16	1
1052	21	45489617	45512194	Insertion	2214	Homozygous	2.94386e+46	5.67302e+45	59	4
1053	21	45499031	45516959	Insertion	2030	Heterozygous	1098600000	101928000	32	8
1054	21	45796360	45801495	Insertion	3476	Heterozygous	0.00637647	274292000000	13	5
1055	21	46142654	46175733	Insertion	2062	Homozygous	3.6897e+50	2.0169e+29	73	8
1056	21	46145639	46182296	Insertion	2080	Homozygous	3.66674e+65	9.68603e+34	96	10
1057	21	46280252	46299601	Insertion	2099	Homozygous	4046950	5191920000	19	3
1058	21	46287993	46318232	Insertion	2160	Homozygous	3.17539e+41	1.96904e+29	55	4
1059	22	11909630	11941897	Deletion	19569	Heterozygous	2.49483e+20	6.51288e+24	72	34
1060	22	15939531	16023318	Insertion	7777	Homozygous	8088480000	58802400	18	0
1062	22	17873372	17882208	Insertion	2779	Heterozygous	446.503	22280800	34	21
1064	22	19217826	19218760	Insertion	5517	Homozygous	4.9315e-07	9.7827e+39	13	0
1065	22	20237049	20258304	Insertion	2050	Homozygous	1.51816e+36	3.66281e+33	51	5
1066	22	20331920	20352195	Insertion	15613	Heterozygous	27807.7	569797000000000	11	3
1067	22	20489693	20508324	Insertion	3933	Homozygous	4.87727e+39	1.7239e+71	52	2
1068	22	20592040	20603836	Deletion	2669	Heterozygous	2.39986e+23	2.7615e+34	57	20
1069	22	21297649	21332751	Insertion	2436	Homozygous	7.80939e+19	638341000000	34	3
1071	22	21480247	21499418	Insertion	2659	Heterozygous	104333000000000	3538650	29	12
1072	22	23510121	23519375	Insertion	24613	Homozygous	418849000000	8.04161e+136	45	1
1073	22	23849945	23864046	Deletion	2352	Heterozygous	3.01608e+21	8.37498e+36	71	12
1074	22	29220860	29243477	Deletion	2307	Heterozygous	3.40984e+47	26236600000000	83	42
1075	22	36743886	36752828	Deletion	4783	Homozygous	9.03397e+66	9.61848e+199	103	9
1076	22	38102438	38115032	Insertion	2986	Heterozygous	811836	15197900000	17	4
1077	22	41048088	41052747	Insertion	2736	Homozygous	430741000	5.91941e+25	11	0
1078	22	43398111	43422068	Deletion	2620	Heterozygous	4.37464e+47	448683000000	87	48
1079	22	46463876	46472467	Insertion	2779	Homozygous	1337690	4.19371e+36	32	3
1080	22	46469325	46487143	Insertion	2045	Homozygous	1.28592e+18	2.68113e+22	40	7
1081	22	48977584	48990253	Insertion	7841	Heterozygous	1197.73	176787000000	11	4
1082	22	48978850	48991798	Insertion	7896	Heterozygous	10342300	5.16244e+19	35	16
1083	22	49363715	49391890	Deletion	2421	Homozygous	166104000000	11001800000000	19	2
1084	22	49373322	49391890	Deletion	2232	Homozygous	7883720000000	365906000000000	20	3
1085	22	50641792	50673273	Insertion	3419	Homozygous	9.22215e+29	6.5879e+31	48	2
1088	X	5043166	5052802	Insertion	9283	Homozygous	6.23057	5.13055e+18	10	1
1089	X	8154125	8187175	Insertion	3318	Homozygous	6869530000000000	1.25043e+20	33	1
1090	X	9388660	9410729	Insertion	24562	Heterozygous	0.00155543	424687000000000	23	3
1091	X	9410729	9421447	Insertion	17296	Heterozygous	255164	24204000000000	30	19
1092	X	11694053	11738452	Deletion	6189	Heterozygous	1.47445e+26	73241600000000	51	24
1093	X	12399924	12423127	Deletion	2703	Heterozygous	9.00424e+62	3.69499e+32	111	46
1094	X	26778253	26788141	Insertion	10777	Heterozygous	271880000000000	4.01363e+30	46	26
1095	X	26901204	26904580	Insertion	3022	Heterozygous	1.38452e-07	2281520000000000	28	16
1096	X	41369886	41401502	Deletion	2204	Homozygous	458127000000	205538000	14	1
1097	X	44445450	44468303	Deletion	3097	Homozygous	1.92228e+38	4.00443e+42	57	13
1098	X	50053230	50061678	Insertion	3600	Homozygous	1.04814e+17	3.78292e+47	27	2
1101	X	52503187	52512179	Insertion	13262	Heterozygous	0.0280851	50981700	24	15
1102	X	54888206	54907825	Insertion	2194	Homozygous	1.33677e+41	1.22774e+46	62	5
1103	X	55628092	55653716	Insertion	3138	Homozygous	5017590000	11156900000	13	2
1104	X	56764920	56791016	Deletion	5599	Heterozygous	46.2126	156189000000	55	23
1105	X	70887363	70925521	Deletion	2754	Homozygous	3.18581e+28	4715680000000	47	7
1106	X	79641401	79676548	Deletion	4228	Homozygous	2.40589e+20	5.50472e+23	34	3
1107	X	81781444	81842687	Deletion	7628	Homozygous	13003300	290540000000	14	1
1109	X	86337248	86368519	Deletion	4745	Heterozygous	1.01392e+28	255294000000	48	24
1110	X	89199776	89223644	Insertion	9567	Heterozygous	0.526496	3728760000000000	27	6
1111	X	90262703	90277618	Insertion	8300	Heterozygous	884903	3.76976e+19	24	8
1113	X	96041289	96072340	Deletion	5507	Homozygous	3.84178e+18	5.34912e+31	29	1
1114	X	104066827	104091597	Deletion	10077	Heterozygous	7727870000000000	2.50039e+38	43	8
1115	X	106421940	106453470	Insertion	2027	Homozygous	2.58652e+31	1.89252e+18	46	7
1116	X	109106836	109127950	Deletion	4628	Heterozygous	407378000000	5078700	36	20
1118	X	115509365	115532092	Deletion	2202	Homozygous	4045480	28704100	10	0
1120	X	115912522	115950771	Deletion	9757	Homozygous	6390050	100722000000000	17	2
1121	X	116010268	116044578	Insertion	13848	Heterozygous	2.49829	6396520000000	17	0
1123	X	128467343	128471036	Insertion	4261	Homozygous	2.71137	1.15068e+28	14	1
1124	X	131129210	131156754	Insertion	4194	Homozygous	5.67523e+19	4.16957e+27	32	1
1125	X	135815845	135895708	Deletion	69802	Heterozygous	22.0562	163878000	12	5
1126	X	140716910	140727686	Insertion	4740	Homozygous	25238600	4.44322e+22	15	2
1127	X	141007688	141018366	Insertion	4357	Homozygous	2.72759e-21	2.97622e+20	43	20
1128	X	141367760	141432007	Deletion	7286	Homozygous	145739000000000	8.05332e+19	22	0
1129	X	143634330	143673900	Deletion	4835	Homozygous	6.55806e+20	2.13333e+28	30	0
1130	X	144296306	144331569	Deletion	3345	Heterozygous	3.98125e+72	383721000000	124	65
1132	X	145314357	145359639	Deletion	2942	Homozygous	9.35669e+27	8.58439e+17	31	2
1133	X	147269450	147298842	Insertion	5163	Homozygous	247234	7993010000	14	2
1136	X	151908151	151928419	Deletion	2100	Homozygous	1.08862e+57	1.88884e+60	70	6
1137	X	153364061	153398095	Insertion	3069	Homozygous	86557700000000	58091000000	35	6
1139	X	155544015	155585219	Deletion	13381	Homozygous	4.06557e+18	1.39875e+41	23	1

## Sheet: Combined de-duplicated indels
SV info					NA12878		NA12891		NA12892		Annotation panel ('PG-' means pseudogenes)
ID	Chr	Start	End	Type	Size	Call	Size	Call	Size	Call	Exon	Intron	Gene	Downstream	Upstream	Utr3prime	Utr5prime	ProteinInteractionLocus	Intergenic
1	1	137901	142869	Insertion	3868	Heterozygous	7190	Homozygous	0	NoVar	PG-LOC729737;				PG-LOC729737;				LOC729737-MIR6859-1.2;
2	1	417574	443686	Deletion	2151	Heterozygous	0	NoVar	0	NoVar									FAM138D-OR4F16;
3	1	777088	801009	Insertion	2190	Homozygous	2509	Homozygous	2361	Homozygous	PG-LOC100288069;				PG-LOC100288069;				LOC100288069-FAM87B;
4	1	865008	889402	Insertion	0	NoVar	2342	Homozygous	2231	Homozygous	PG-FAM41C;			PG-FAM41C;	PG-FAM41C;				FAM41C-LOC100130417;LINC01128-FAM41C;
5	1	2104879	2127068	Insertion	2492	Homozygous	0	NoVar	2722	Homozygous			PRKCZ;
6	1	2303090	2338777	Insertion	3557	Homozygous	3540	Homozygous	5403	Heterozygous	MORN1;SKI;			MORN1;SKI;		MORN1;SKI;			SKI-MORN1;
7	1	3458869	3486085	Insertion	6204	Homozygous	2020	Homozygous	2100	Homozygous	ARHGEF16;			ARHGEF16;MEGF6;		ARHGEF16;	ARHGEF16;		ARHGEF16-MEGF6;
8	1	4140278	4167215	Insertion	2009	Homozygous	2363	Homozygous	2281	Homozygous									LINC01346-LOC284661;
9	1	4686725	4713905	Insertion	0	NoVar	0	NoVar	14345	Heterozygous			AJAP1;
10	1	5383496	5388051	Insertion	5460	Heterozygous	5538	Heterozygous	5357	Heterozygous									AJAP1-MIR4417;
11	1	5957405	5986354	Insertion	2025	Homozygous	2146	Homozygous	0	NoVar	NPHP4;						NPHP4;
12	1	6727657	6732859	Insertion	2801	Heterozygous	2097	Homozygous	2481	Homozygous	PG-LOC100505887;			PG-LOC100505887;					LOC100505887-CAMTA1;
13	1	9518514	9569441	Deletion	2980	Homozygous	2707	Homozygous	0	NoVar	SLC25A33;				SLC25A33;		SLC25A33;		LOC100506022-SLC25A33;
14	1	9615159	9628763	Insertion	6319	Homozygous	6239	Homozygous	6254	Homozygous				TMEM201;					TMEM201-PIK3CD;
15	1	14129298	14138861	Deletion	2036	Heterozygous	0	NoVar	0	NoVar									PRDM2-KAZN;
16	1	15812459	15832247	Deletion	0	NoVar	3000	Homozygous	0	NoVar				PG-FLJ37453;	UQCRHL;				UQCRHL-FLJ37453;
17	1	16564155	16570618	Insertion	20143	Homozygous	20425	Homozygous	19919	Homozygous	NBPF1;
18	1	16725105	16737593	Insertion	7054	Heterozygous	7166	Heterozygous	7314	Heterozygous	FAM231A;FAM231C;			FAM231A;FAM231C;	FAM231A;FAM231C;PG-ESPNP;PG-RNU1-1;PG-RNU1-2;PG-RNU1-3;PG-RNU1-4;PG-RNVU1-18;	FAM231C;			ESPNP-FAM231C.2;FAM231C.2-RNU1-1.3;
19	1	17280945	17293582	Insertion	3165	Heterozygous	0	NoVar	0	NoVar	PADI3;			PADI3;PG-MIR3972;		PADI3;			PADI3-PADI4;
20	1	18023035	18063412	Insertion	4557	Homozygous	4751	Homozygous	4761	Homozygous					PG-LOC101927876;				ACTL8-LOC101927876;
21	1	19061218	19084845	Insertion	3252	Homozygous	2425	Homozygous	4379	Homozygous	UBR4;			UBR4;		UBR4;			IFFO2-UBR4;
22	1	23274746	23344007	Insertion	6695	Homozygous	5960	Homozygous	7064	Homozygous	HNRNPR;PG-LINC01355;			HNRNPR;PG-LINC01355;	PG-LINC01355;	HNRNPR;	HNRNPR;		HTR1D-LINC01355;LINC01355-HNRNPR;
23	1	23883284	23912256	Insertion	2088	Homozygous	2021	Homozygous	2158	Homozygous		CNR2;
24	1	24798267	24863773	Deletion	3688	Homozygous	4041	Homozygous	4262	Homozygous	CLIC4;			CLIC4;		CLIC4;		CLIC4;	CLIC4-RUNX3;
25	1	25255036	25330105	Deletion	70810	Heterozygous	70759	Heterozygous	0	NoVar	RHD;				RHD;	RHD;	RHD;		RSRP1-RHD;
26	1	27074447	27107670	Insertion	2649	Homozygous	2564	Homozygous	2632	Homozygous	PG-SLC9A1;			PG-SLC9A1;		PG-SLC9A1;			FAM46B-SLC9A1;
27	1	30400027	30412448	Insertion	0	NoVar	0	NoVar	4657	Homozygous									LOC101929406-MATN1;
28	1	30652149	30671011	Insertion	0	NoVar	2200	Homozygous	2045	Homozygous									LOC101929406-MATN1;
29	1	30731168	30737997	Insertion	2654	Homozygous	2631	Homozygous	2649	Homozygous	LAPTM5;			LAPTM5;PG-MATN1-AS1;PG-MIR4420;		LAPTM5;			MATN1-AS1-LAPTM5;
30	1	31429636	31460804	Insertion	0	NoVar	0	NoVar	8717	Heterozygous	SERINC2;			SERINC2;		SERINC2;			SERINC2-LINC01225;
31	1	34618593	34656435	Deletion	11165	Heterozygous	0	NoVar	11140	Heterozygous									C1orf94-MIR552;
32	1	37445605	37472368	Deletion	0	NoVar	4711	Heterozygous	0	NoVar	PG-LINC01137;			PG-LINC01137;	ZC3H12A;				MIR4255-LINC01137;
33	1	37758411	37785718	Insertion	0	NoVar	0	NoVar	2544	Homozygous	EPHA10;			EPHA10;	EPHA10;	EPHA10;	EPHA10;		EPHA10-MANEAL;
34	1	39531426	39566732	Deletion	3109	Heterozygous	0	NoVar	0	NoVar	PABPC4;PG-LOC101929516;PG-PPIEL;			BMP8A;PABPC4;PG-SNORA55;	PG-LOC101929516;PG-PPIEL;	PABPC4;			PPIEL-PABPC4;
35	1	41537543	41546389	Insertion	0	NoVar	2607	Homozygous	0	NoVar		HIVEP3;
36	1	45692284	45714139	Insertion	5418	Homozygous	4748	Homozygous	4837	Homozygous	IPP;		TMEM69;	IPP;TMEM69;		IPP;
37	1	48945130	48976747	Insertion	4844	Heterozygous	5322	Heterozygous	0	NoVar		AGBL4;
38	1	51903590	51919364	Insertion	4512	Homozygous	4451	Heterozygous	0	NoVar	RAB3B;			RAB3B;		RAB3B;			NRDC-RAB3B;
39	1	56350052	56377267	Deletion	3867	Heterozygous	0	NoVar	4004	Heterozygous									MIR4422-PLPP3;
40	1	57232697	57247646	Deletion	0	NoVar	0	NoVar	3101	Heterozygous		DAB1;
41	1	63234311	63261754	Deletion	3093	Heterozygous	3049	Homozygous	0	NoVar	PG-LINC00466;
42	1	65553202	65566776	Deletion	5574	Homozygous	5962	Heterozygous	5508	Homozygous		LEPR;
43	1	68964911	68988250	Deletion	2112	Homozygous	2112	Homozygous	2020	Homozygous									DEPDC1-AS1-LRRC7;
44	1	72287782	72342106	Deletion	3521	Homozygous	43327	Homozygous	43509	Homozygous									NEGR1-LINC01360;
45	1	73112725	73153143	Deletion	2072	Homozygous	0	NoVar	0	NoVar									NEGR1-LINC01360;
46	1	74719020	74728535	Insertion	4530	Heterozygous	4981	Heterozygous	0	NoVar	CRYZ;				TYW3;		CRYZ;	CRYZ;
47	1	80931576	80943725	Deletion	6602	Homozygous	6506	Homozygous	6612	Homozygous									LOC101927412-LOC101927434;
48	1	82252347	82278717	Insertion	3423	Homozygous	2725	Homozygous	2855	Homozygous									ADGRL2-LINC01361;
49	1	82773613	82793466	Deletion	2004	Homozygous	2022	Homozygous	0	NoVar									ADGRL2-LINC01361;
50	1	84049421	84062167	Deletion	6762	Heterozygous	6436	Homozygous	0	NoVar									TTLL7-PRKACB;
51	1	85928603	85978177	Deletion	0	NoVar	2925	Homozygous	0	NoVar	COL24A1;
52	1	88504715	88513398	Insertion	3779	Homozygous	3863	Homozygous	3877	Homozygous									LINC01364-PKN2-AS1;
53	1	89008976	89013287	Deletion	0	NoVar	0	NoVar	3580	Homozygous	GBP3;
54	1	91100984	91130366	Insertion	0	NoVar	0	NoVar	30796	Heterozygous									ZNF644-HFM1;
55	1	93814509	93847480	Deletion	3068	Homozygous	3150	Heterozygous	3008	Heterozygous	BCAR3;PG-MIR760;			PG-MIR760;	BCAR3;PG-MIR760;		BCAR3;		BCAR3-DNTTIP2;
56	1	93858164	93889124	Insertion	2197	Homozygous	2190	Homozygous	2049	Homozygous	DNTTIP2;GCLM;			DNTTIP2;GCLM;	DNTTIP2;	DNTTIP2;GCLM;	DNTTIP2;		BCAR3-DNTTIP2;DNTTIP2-GCLM;
57	1	103722054	103761523	Deletion	4315	Homozygous	2337	Homozygous	2813	Homozygous	AMY1A;AMY1B;AMY1C;			AMY1A;AMY1B;AMY1C;	AMY1A;AMY1B;AMY1C;	AMY1A;AMY1B;AMY1C;	AMY1A;AMY1B;AMY1C;		AMY1A-LOC100129138;AMY1A.2-AMY1A;
58	1	103937109	103943798	Insertion	5263	Homozygous	5306	Homozygous	5168	Homozygous									AMY1A-LOC100129138;
59	1	106814782	106855656	Deletion	2084	Homozygous	0	NoVar	0	NoVar									LOC101928476-PRMT6;
60	1	107309064	107341455	Deletion	2269	Homozygous	2187	Homozygous	2042	Homozygous			NTNG1;
61	1	107717955	107725488	Insertion	0	NoVar	2489	Homozygous	0	NoVar		VAV3;
62	1	107855534	107864049	Deletion	2549	Heterozygous	0	NoVar	0	NoVar		VAV3;
63	1	108186768	108212805	Deletion	4064	Heterozygous	0	NoVar	3964	Homozygous	SLC25A24;				SLC25A24;		SLC25A24;	SLC25A24;	SLC25A24-NBPF4;
64	1	109000825	109037022	Deletion	0	NoVar	2381	Homozygous	0	NoVar	WDR47;						WDR47;
65	1	109652377	109711941	Deletion	4475	Homozygous	0	NoVar	19354	Heterozygous	GSTM1;GSTM2;PG-GSTM4;			GSTM1;GSTM2;PG-GSTM4;	GSTM1;GSTM2;GSTM5;PG-GSTM4;	GSTM1;GSTM2;PG-GSTM4;	GSTM1;GSTM2;PG-GSTM4;	GSTM2;	AMPD2-GSTM4;GSTM1-GSTM5;GSTM2-GSTM1;GSTM4-GSTM2;
66	1	110117832	110120694	Insertion	3942	Heterozygous	5533	Heterozygous	3236	Heterozygous				UBL4B;					UBL4B-SLC6A17;
67	1	112290415	112302596	Deletion	2381	Heterozygous	2540	Homozygous	2226	Homozygous									LOC643355-CTTNBP2NL;
68	1	120433799	120457979	Deletion	6534	Homozygous	6402	Homozygous	6362	Homozygous	PG-NBPF8;PG-PFN1P2;				PG-NBPF8;PG-PFN1P2;		PG-NBPF8;		PFN1P2-NBPF8;
69	1	120804708	120828465	Insertion	8466	Homozygous	17099	Heterozygous	16478	Heterozygous									NBPF8-RNVU1-19;
70	1	144174860	144211123	Deletion	0	NoVar	18371	Heterozygous	0	NoVar									SRGAP2D-LOC645166.3;
71	1	146053094	146145645	Deletion	0	NoVar	0	NoVar	5842	Homozygous	NBPF10;PG-LOC101928979;			NBPF10;PG-LOC101928979;	NBPF10;PG-RNVU1-6;		NBPF10;		LOC101928979-NBPF10;NBPF10-NOTCH2NL;
72	1	148533217	148580619	Insertion	20681	Heterozygous	0	NoVar	5575	Homozygous	NBPF14;
73	1	149055868	149084865	Deletion	3403	Homozygous	3275	Homozygous	0	NoVar	NBPF9;				NBPF9;		NBPF9;		NBPF9-PPIAL4C;
74	1	149484742	149554577	Deletion	5414	Homozygous	5142	Homozygous	0	NoVar									NBPF9-PPIAL4C;
75	1	152206700	152228831	Insertion	12722	Heterozygous	13735	Heterozygous	7329	Heterozygous	HRNR;			HRNR;	HRNR;	HRNR;	HRNR;		HRNR-FLG;RPTN-HRNR;
76	1	152570855	152621659	Deletion	32526	Heterozygous	32430	Homozygous	0	NoVar	LCE3B;LCE3C;LCE3D;			LCE3A;LCE3B;LCE3C;LCE3D;	LCE3B;LCE3C;LCE3D;LCE3E;	LCE3C;LCE3D;	LCE3C;LCE3D;		LCE3B-LCE3A;LCE3C-LCE3B;LCE3D-LCE3C;LCE3E-LCE3D;
77	1	152770281	152800366	Deletion	10413	Homozygous	10866	Heterozygous	10683	Heterozygous	LCE1D;LCE1E;LCE1F;			LCE1C;LCE1D;LCE1E;LCE1F;	LCE1D;LCE1E;LCE1F;	LCE1D;LCE1E;LCE1F;	LCE1D;LCE1E;		KPRP-LCE1F;LCE1D-LCE1C;LCE1E-LCE1D;LCE1F-LCE1E;
78	1	154707561	154717460	Insertion	2303	Homozygous	2364	Homozygous	2365	Homozygous	KCNN3;					KCNN3;
79	1	156541147	156559778	Deletion	2055	Homozygous	0	NoVar	0	NoVar	IQGAP3;
80	1	158888404	158909940	Deletion	2629	Homozygous	2655	Homozygous	2761	Homozygous									MNDA-PYHIN1;
81	1	158964562	158997293	Deletion	4170	Heterozygous	4444	Heterozygous	0	NoVar	PYHIN1;			PYHIN1;		PYHIN1;			PYHIN1-IFI16;
82	1	165891678	165892752	Insertion	0	NoVar	0	NoVar	2903	Homozygous		UCK2;
83	1	167187844	167212125	Insertion	4981	Homozygous	4045	Homozygous	5437	Heterozygous	PG-LINC01363;				PG-LINC01363;				LINC01363-POU2F1;
84	1	169255280	169283933	Deletion	0	NoVar	0	NoVar	21398	Heterozygous		NME7;
85	1	180772355	180808480	Deletion	6186	Heterozygous	5989	Heterozygous	0	NoVar		XPR1;
86	1	182290164	182313863	Insertion	0	NoVar	0	NoVar	2612	Homozygous	PG-LINC01344;
87	1	184842858	184856981	Deletion	0	NoVar	0	NoVar	6153	Homozygous		FAM129A;
88	1	185033990	185048662	Deletion	2032	Heterozygous	0	NoVar	0	NoVar	RNF2;				RNF2;		RNF2;		FAM129A-RNF2;
89	1	187742619	187755668	Deletion	6557	Homozygous	6442	Homozygous	6399	Heterozygous									LINC01037-BRINP3;
90	1	188554874	188594647	Deletion	2237	Homozygous	0	NoVar	0	NoVar									LINC01037-BRINP3;
91	1	189692057	189789764	Deletion	82729	Heterozygous	0	NoVar	0	NoVar									LINC01037-BRINP3;
92	1	194477081	194498144	Deletion	3627	Homozygous	0	NoVar	3594	Homozygous									LINC01031-KCNT2;
93	1	197523757	197558730	Deletion	2936	Homozygous	2564	Homozygous	2564	Heterozygous	DENND1B;			DENND1B;		DENND1B;
94	1	199452835	199481926	Deletion	2040	Homozygous	2011	Homozygous	0	NoVar									LINC01221-NR5A2;
95	1	202198434	202234946	Insertion	2294	Homozygous	2485	Homozygous	3442	Homozygous			LGR6;		LGR6;
96	1	206030908	206068882	Insertion	5154	Homozygous	5494	Heterozygous	5377	Homozygous	C1orf186;				C1orf186;		C1orf186;		CTSE-C1orf186;
97	1	207359706	207384242	Deletion	0	NoVar	0	NoVar	3760	Homozygous	CD55;			CD55;		CD55;			CD55-CR2;
98	1	207523594	207546536	Deletion	18722	Heterozygous	18771	Heterozygous	18653	Heterozygous			CR1;
99	1	207570933	207575706	Insertion	17395	NoVar	20836	Heterozygous	0	NoVar			CR1;
100	1	210627183	210657395	Insertion	3833	Homozygous	3904	Homozygous	3653	Homozygous		HHAT;
101	1	212882094	212919955	Deletion	2752	Homozygous	2677	Homozygous	2878	Homozygous	FLVCR1;			FLVCR1;		FLVCR1;			FLVCR1-VASH2;
102	1	217996859	218027325	Deletion	6377	Heterozygous	5654	Heterozygous	0	NoVar									LINC00210-LOC101929631;
103	1	223080972	223116964	Insertion	3967	Homozygous	4054	Heterozygous	3966	Homozygous	TLR5;			TLR5;		TLR5;	TLR5;		DISP1-TLR5;
104	1	223394204	223424176	Insertion	0	NoVar	0	NoVar	32161	Heterozygous	CCDC185;			CCDC185;		CCDC185;			CCDC185-CAPN8;
105	1	229675139	229690822	Deletion	8437	Homozygous	8383	Heterozygous	8327	Heterozygous									URB2-GALNT2;
106	1	231786890	231804770	Insertion	4271	Heterozygous	4357	Homozygous	4260	Homozygous			DISC1;PG-TSNAX-DISC1;
107	1	236095485	236101131	Insertion	3577	Homozygous	5673	Homozygous	3920	Homozygous									NID1-GPR137B;
108	1	236354020	236394679	Deletion	0	NoVar	0	NoVar	2683	Homozygous	EDARADD;				EDARADD;		EDARADD;		ERO1B-EDARADD;
109	1	236705614	236722016	Insertion	5626	Homozygous	0	NoVar	2002	Homozygous			ACTN2;
110	1	243810602	243845927	Insertion	4442	Heterozygous	4201	Heterozygous	4481	Heterozygous	AKT3;				AKT3;		AKT3;	AKT3;	AKT3-LOC339529;
111	1	244791050	244811548	Insertion	3099	Homozygous	0	NoVar	2823	Heterozygous									DESI2-COX20;
112	1	245651963	245675632	Insertion	3567	Homozygous	3639	Homozygous	3277	Heterozygous		KIF26B;
113	1	246486546	246522906	Deletion	0	NoVar	2293	Homozygous	0	NoVar	PG-LOC255654;SMYD3;			PG-LOC255654;	SMYD3;		SMYD3;	SMYD3;	SMYD3-LOC255654;
114	1	246815292	246821331	Insertion	4479	Homozygous	4433	Homozygous	6226	Homozygous									LINC01341-AHCTF1;
115	1	247355024	247363998	Insertion	0	NoVar	0	NoVar	5362	Homozygous									ZNF496-NLRP3;
116	1	247410037	247437884	Insertion	2599	Homozygous	2752	Homozygous	0	NoVar	NLRP3;				NLRP3;		NLRP3;	NLRP3;	ZNF496-NLRP3;
117	1	247679832	247697557	Deletion	6279	Heterozygous	0	NoVar	0	NoVar									OR13G1-OR6F1;
118	1	247885233	247896148	Deletion	5730	Homozygous	5850	Homozygous	5901	Homozygous	OR2W3;				OR2W3;				TRIM58-OR2W3;
119	1	248403063	248407772	Insertion	5097	Heterozygous	5326	Homozygous	7353	Homozygous	OR2T1;			OR2T1;	OR2T1;				OR2T1-OR2T2;OR2T6-OR2T1;
120	1	248508523	248530244	Deletion	6465	Homozygous	6591	Homozygous	6250	Homozygous	OR2G6;			OR2G6;	OR2G6;				OR2G6-OR2T29;OR2T5-OR2G6;
121	2	202934	210503	Insertion	4815	Heterozygous	4796	Homozygous	0	NoVar									FAM110C-SH3YL1;
122	2	212247	217942	Insertion	0	NoVar	2438	Heterozygous	2328	Heterozygous				SH3YL1;					FAM110C-SH3YL1;
123	2	302570	326837	Deletion	0	NoVar	0	NoVar	2006	Heterozygous									FAM150B-TMEM18;
124	2	712090	753730	Insertion	4580	Heterozygous	5127	Heterozygous	0	NoVar									TMEM18-LINC01115.2;
125	2	853424	862638	Insertion	0	NoVar	3942	Heterozygous	0	NoVar	PG-LINC01115;	PG-LINC01115;
126	2	907846	915681	Insertion	2044	Homozygous	0	NoVar	0	NoVar					PG-LOC101060385;				LOC101060385-SNTG2;
127	2	1218681	1230752	Insertion	4444	Homozygous	0	NoVar	0	NoVar		SNTG2;
128	2	1846927	1874898	Insertion	0	NoVar	0	NoVar	2106	Homozygous	MYT1L;
129	2	3044270	3047845	Insertion	3906	Homozygous	3874	Homozygous	3849	Homozygous		PG-LINC01250;
130	2	3179097	3181860	Insertion	13123	Homozygous	13219	Homozygous	13311	Heterozygous									LINC01250-TSSC1;
131	2	3312684	3318179	Insertion	3204	Heterozygous	0	NoVar	0	NoVar		TSSC1;
132	2	3393825	3418589	Insertion	2124	Homozygous	2143	Homozygous	0	NoVar			TRAPPC12;
133	2	3674721	3701394	Deletion	5688	Heterozygous	0	NoVar	0	NoVar		ALLC;			DCDC2C;
134	2	3720949	3726206	Insertion	2871	Homozygous	0	NoVar	2910	Heterozygous			DCDC2C;
135	2	4160116	4187711	Deletion	0	NoVar	0	NoVar	10364	Heterozygous									LINC01304-LINC01249;
136	2	4694544	4751638	Deletion	6285	Heterozygous	6574	Homozygous	6028	Homozygous									LINC01249-LINC01248;
137	2	5317865	5351149	Deletion	2240	Homozygous	0	NoVar	2011	Homozygous									LINC01249-LINC01248;
138	2	5487873	5495835	Insertion	3736	Homozygous	3777	Homozygous	3815	Homozygous									LINC01249-LINC01248;
139	2	7293585	7315022	Deletion	0	NoVar	0	NoVar	2196	Homozygous									LOC101929452-LOC100506274;
140	2	9403113	9413017	Insertion	0	NoVar	0	NoVar	5179	Heterozygous	ASAP2;ITGB1BP1;			ASAP2;ITGB1BP1;		ASAP2;ITGB1BP1;		ITGB1BP1;	ASAP2-ITGB1BP1;
141	2	9737309	9745990	Insertion	0	NoVar	0	NoVar	4011	Homozygous									YWHAQ-TAF1B;
142	2	10387587	10400450	Insertion	2027	Homozygous	2059	Homozygous	2060	Homozygous		HPCAL1;
143	2	14088698	14134684	Deletion	0	NoVar	0	NoVar	2335	Homozygous									LOC100506474-LINC00276;
144	2	14528909	14582503	Deletion	7103	Heterozygous	6529	Heterozygous	0	NoVar									LINC00276-FAM84A;
145	2	16117192	16136783	Deletion	2271	Homozygous	2247	Homozygous	2111	Homozygous									GACAT3-FAM49A;
146	2	22961852	22971244	Insertion	5551	Heterozygous	5502	Heterozygous	6119	Heterozygous									LOC102723362-KLHL29;
147	2	26336929	26337687	Insertion	3800	Homozygous	3684	Homozygous	3758	Homozygous		ADGRF3;
148	2	26684220	26720726	Insertion	2071	Homozygous	2564	Homozygous	2265	Homozygous	KCNK3;				KCNK3;		KCNK3;		CIB4-KCNK3;
149	2	31820964	31854550	Insertion	2735	Homozygous	3140	Homozygous	2894	Homozygous									SRD5A2-MEMO1;
150	2	32995049	33020567	Deletion	0	NoVar	0	NoVar	2256	Homozygous			LTBP1;
151	2	34283563	34305880	Deletion	2248	Heterozygous	2125	Homozygous	0	NoVar	PG-LINC01317;			PG-LINC01317;					LINC01317-LINC01320;
152	2	34453593	34498694	Deletion	41135	Heterozygous	41088	Homozygous	41102	Heterozygous									LINC01317-LINC01320;
153	2	35736575	35793926	Deletion	21743	Homozygous	21621	Heterozygous	21929	Homozygous									MIR548AD-LOC100288911;
154	2	36331863	36350967	Insertion	5799	Heterozygous	6025	Heterozygous	6072	Homozygous				PG-LOC100288911;					MIR548AD-LOC100288911;
155	2	41546439	41567598	Deletion	0	NoVar	5305	Heterozygous	0	NoVar									SLC8A1-LOC388942;
156	2	41728884	41748952	Deletion	0	NoVar	3403	Homozygous	0	NoVar									SLC8A1-LOC388942;
157	2	45078052	45090006	Insertion	0	NoVar	2468	Heterozygous	0	NoVar									SIX2-LINC01121;
158	2	47170743	47172022	Insertion	0	NoVar	0	NoVar	33736	Homozygous	CALM2;						CALM2;	CALM2;
159	2	48525630	48558203	Deletion	0	NoVar	2556	Homozygous	0	NoVar	STON1;STON1-GTF2A1L;				STON1;STON1-GTF2A1L;		STON1;STON1-GTF2A1L;		PPP1R21-STON1-GTF2A1L;
160	2	53574451	53610622	Deletion	0	NoVar	0	NoVar	2055	Homozygous									MIR4431-ASB3;
161	2	54336837	54365096	Deletion	2405	Homozygous	2127	Homozygous	0	NoVar	C2orf73;			C2orf73;		C2orf73;			C2orf73-SPTBN1;
162	2	54927879	54945970	Insertion	2728	Homozygous	2463	Homozygous	2793	Homozygous		EML6;
163	2	56423479	56428183	Deletion	0	NoVar	3436	Heterozygous	0	NoVar									CCDC85A-VRK2;
164	2	57224303	57254119	Insertion	3272	Homozygous	3047	Homozygous	3274	Homozygous									CCDC85A-VRK2;
165	2	57827724	57836524	Insertion	4371	Homozygous	4019	Heterozygous	4423	Homozygous									CCDC85A-VRK2;
166	2	59392087	59405983	Deletion	7865	Heterozygous	7810	Heterozygous	0	NoVar									LOC101927285-MIR4432HG;
167	2	65518777	65520324	Insertion	2628	Homozygous	2651	Homozygous	2620	Homozygous									SPRED2-MIR4778;
168	2	66142659	66176434	Insertion	0	NoVar	0	NoVar	27855	Heterozygous									SPRED2-MIR4778;
169	2	66264329	66280767	Deletion	0	NoVar	2207	Heterozygous	0	NoVar									SPRED2-MIR4778;
170	2	73779132	73802961	Insertion	4605	Heterozygous	0	NoVar	4799	Heterozygous	C2orf78;DUSP11;				C2orf78;DUSP11;		C2orf78;DUSP11;		DUSP11-C2orf78;
171	2	76282643	76339638	Deletion	2879	Homozygous	3531	Homozygous	3090	Homozygous									GCFC2-LRRTM4;
172	2	76535350	76561580	Deletion	2291	Homozygous	0	NoVar	2607	Homozygous									GCFC2-LRRTM4;
173	2	78848381	78869608	Deletion	5204	Heterozygous	4904	Heterozygous	5186	Heterozygous									LOC101927967-REG3G;
174	2	81870669	81874554	Insertion	5899	Heterozygous	0	NoVar	0	NoVar									LOC100507201-LOC1720;
175	2	82664933	82706025	Deletion	0	NoVar	0	NoVar	2064	Homozygous									LOC100507201-LOC1720;
176	2	86457474	86492523	Deletion	0	NoVar	0	NoVar	2124	Homozygous	KDM3A;					KDM3A;
177	2	87382487	87455317	Insertion	4601	Homozygous	7503	Homozygous	4300	Homozygous					PG-LINC00152;				MIR4771-1-LINC00152;
178	2	88708704	88747641	Deletion	3458	Homozygous	3350	Homozygous	0	NoVar		RPIA;
179	2	88843314	88880713	Deletion	0	NoVar	12832	Heterozygous	0	NoVar									MIR4436A-LOC654342;
180	2	89016072	89045521	Deletion	0	NoVar	0	NoVar	19650	Homozygous									MIR4436A-LOC654342;
181	2	89649965	89651431	Insertion	0	NoVar	39870	Homozygous	0	NoVar									MIR4436A-LOC654342;
182	2	91497159	91542317	Deletion	2969	Homozygous	0	NoVar	2536	Homozygous									MIR4436A-LOC654342;
183	2	95910878	95931740	Deletion	0	NoVar	2132	Heterozygous	6620	Heterozygous	ANKRD36C;
184	2	96900985	96914407	Deletion	0	NoVar	2049	Heterozygous	0	NoVar	FAM178B;				FAM178B;PG-LOC101927053;
185	2	97176341	97215717	Deletion	2188	Homozygous	2495	Homozygous	2370	Homozygous			ANKRD36;
186	2	97522196	97527843	Insertion	13383	Heterozygous	0	NoVar	0	NoVar	ANKRD36B;
187	2	104816749	104827191	Insertion	2751	Homozygous	2910	Heterozygous	3245	Homozygous		PG-LINC01158;
188	2	105189434	105212828	Deletion	3160	Heterozygous	2968	Heterozygous	3198	Heterozygous									UTAT33-GPR45;
189	2	106255715	106278070	Deletion	0	NoVar	6364	Heterozygous	0	NoVar									UXS1-PLGLA;
190	2	107653421	107665932	Deletion	0	NoVar	0	NoVar	3907	Heterozygous									MIR548AU-GACAT1;
191	2	109066842	109086917	Deletion	5476	Heterozygous	0	NoVar	4583	Homozygous									EDAR-SH3RF3-AS1;
192	2	109929060	109967159	Deletion	33382	Homozygous	0	NoVar	0	NoVar		PG-LIMS3-LOC440895;PG-LOC100288570;PG-LOC440895;		LIMS3;LIMS3L;	PG-LOC100288570;PG-LOC440895;
193	2	109974653	109984918	Deletion	6393	Heterozygous	0	NoVar	0	NoVar					PG-LINC01123;				LIMS3-LOC440895-LINC01123;
194	2	110390593	110421197	Deletion	6318	Homozygous	18190	Heterozygous	0	NoVar	PG-LIMS3-LOC440895;PG-LOC100288570;PG-LOC440895;			PG-LIMS3-LOC440895;PG-LOC100288570;PG-LOC440895;					LINC01106-LOC100288570.2;
195	2	111239071	111256703	Insertion	2068	Homozygous	2384	Homozygous	0	NoVar									BCL2L11-MIR4435-1;
196	2	122715516	122733098	Deletion	0	NoVar	6113	Heterozygous	0	NoVar									TSN-CNTNAP5;
197	2	125673166	125694984	Deletion	9000	Heterozygous	0	NoVar	0	NoVar									CNTNAP5-GYPC;
198	2	126910752	126921956	Deletion	2951	Homozygous	2828	Homozygous	2959	Homozygous									GYPC-BIN1;
199	2	128863476	128902630	Deletion	8104	Heterozygous	0	NoVar	0	NoVar	PG-LOC101927881;			PG-LOC101927881;	PG-LOC101927881;				HS6ST1-LOC101927881;LOC101927881-LOC151121;
200	2	129163089	129174820	Insertion	3328	Homozygous	3290	Heterozygous	3554	Homozygous									LOC101927881-LOC151121;
201	2	129466223	129499879	Deletion	9262	Heterozygous	0	NoVar	0	NoVar									LOC151121-LOC389033;
202	2	130091899	130106466	Insertion	0	NoVar	5274	Homozygous	5025	Homozygous	POTEF;
203	2	130853641	130880211	Deletion	3520	Homozygous	3712	Heterozygous	3905	Heterozygous									AMER3-ARHGEF4;
204	2	132905818	132931021	Deletion	2719	Heterozygous	2670	Heterozygous	0	NoVar		NCKAP5;
205	2	133158845	133197658	Deletion	0	NoVar	2152	Homozygous	2083	Homozygous		NCKAP5;
206	2	134204720	134220196	Deletion	3516	Homozygous	3786	Heterozygous	3271	Heterozygous									MIR3679-MGAT5;
207	2	143545190	143558250	Insertion	5969	Heterozygous	0	NoVar	0	NoVar		ARHGAP15;						ARHGAP15;
208	2	145415360	145446917	Deletion	0	NoVar	0	NoVar	2030	Homozygous									TEX41-PABPC1P2;
209	2	146027915	146141033	Deletion	15828	Homozygous	0	NoVar	0	NoVar									TEX41-PABPC1P2;
210	2	150171707	150184934	Deletion	7221	Heterozygous	0	NoVar	7274	Heterozygous									LOC101929231-RND3;
211	2	151561962	151612777	Deletion	0	NoVar	10862	Heterozygous	0	NoVar	NEB;
212	2	152589817	152633093	Deletion	0	NoVar	2422	Homozygous	0	NoVar		FMNL2;
213	2	155668146	155682227	Insertion	0	NoVar	5900	Heterozygous	0	NoVar									KCNJ3-LOC101929378;
214	2	157915568	157919494	Insertion	3993	Homozygous	4012	Homozygous	4078	Homozygous									ACVR1-UPP2;
215	2	159072908	159112035	Deletion	2361	Homozygous	2877	Homozygous	2004	Homozygous			TANC1;
216	2	159286881	159304346	Deletion	2654	Homozygous	2786	Homozygous	2715	Homozygous					WDSUB1;				WDSUB1-BAZ2B;
217	2	166889178	166903312	Insertion	3109	Homozygous	0	NoVar	0	NoVar			XIRP2;
218	2	168861382	168880507	Insertion	16520	Heterozygous	0	NoVar	16360	Homozygous	NOSTRIN;SPC25;			NOSTRIN;SPC25;		NOSTRIN;SPC25;			NOSTRIN.2-SPC25;
219	2	169218207	169273680	Deletion	6436	Heterozygous	6195	Heterozygous	6536	Heterozygous	LRP2;
220	2	169766677	169795185	Deletion	2657	Homozygous	2791	Homozygous	2711	Homozygous					SSB;				PHOSPHO2-KLHL23-SSB;
221	2	171963943	171986327	Insertion	7740	Homozygous	8243	Homozygous	8159	Heterozygous	HAT1;			HAT1;		HAT1;			HAT1-METAP1D;
222	2	172299570	172329293	Deletion	6198	Heterozygous	0	NoVar	0	NoVar									DLX2-AS1-ITGA6;
223	2	176399231	176412123	Deletion	6575	Heterozygous	0	NoVar	6513	Homozygous									MTX2-MIR1246;
224	2	183189670	183227882	Deletion	5830	Heterozygous	5673	Heterozygous	0	NoVar									NUP35-MIR548AE1;
225	2	193667306	193693510	Insertion	2705	Homozygous	2691	Homozygous	2998	Homozygous									PCGEM1-LOC101927406;
226	2	193819192	193835350	Deletion	9379	Homozygous	9222	Homozygous	9438	Heterozygous									PCGEM1-LOC101927406;
227	2	201266681	201284836	Deletion	0	NoVar	2833	Heterozygous	2911	Heterozygous		CASP8;		ALS2CR12;CASP8;				CASP8;
228	2	203014063	203042445	Deletion	0	NoVar	5251	Heterozygous	0	NoVar	NBEAL1;				NBEAL1;		NBEAL1;		CARF-NBEAL1;
229	2	203311656	203345094	Deletion	10325	Heterozygous	0	NoVar	0	NoVar	ABI2;				ABI2;		ABI2;		CYP20A1-ABI2;
230	2	205335498	205350211	Insertion	0	NoVar	3224	Heterozygous	0	NoVar		PARD3B;
231	2	206217255	206229908	Insertion	0	NoVar	5378	Heterozygous	4439	Heterozygous	GPR1;		PG-GPR1-AS;		GPR1;		GPR1;
232	2	207484220	207494832	Deletion	8467	Heterozygous	8628	Heterozygous	8605	Heterozygous									MIR1302-4-CREB1;
233	2	207597705	207624554	Deletion	2293	Homozygous	0	NoVar	2198	Homozygous	METTL21A;		CREB1;	CREB1;METTL21A;		METTL21A;	METTL21A;	METTL21A;
234	2	208077757	208128027	Insertion	5571	Homozygous	5766	Homozygous	4762	Homozygous	CRYGD;PG-LOC100507443;			CRYGC;CRYGD;	CRYGD;PG-LOC100507443;	CRYGD;	CRYGD;		PLEKHM3-LOC100507443;
235	2	208592041	208631045	Deletion	0	NoVar	0	NoVar	2023	Homozygous									PTH2R-MAP2;
236	2	216214971	216235751	Deletion	2419	Homozygous	2342	Homozygous	2944	Homozygous	PG-PKI55;			PG-PKI55;	PG-PKI55;				PKI55-MARCH4;XRCC5-PKI55;
237	2	219180656	219203124	Deletion	3624	Heterozygous	0	NoVar	0	NoVar	FAM134A;			FAM134A;	CNPPD1;ZFAND2B;	FAM134A;			FAM134A-ZFAND2B;
238	2	222890475	222900954	Deletion	2543	Homozygous	2767	Heterozygous	0	NoVar			ACSL3;
239	2	228643428	228669201	Deletion	3198	Homozygous	0	NoVar	2067	Homozygous									SPHKAP-PID1;
240	2	230447628	230471714	Deletion	0	NoVar	0	NoVar	2069	Homozygous			SP100;	SP100;
241	2	231820031	231874626	Deletion	6590	Homozygous	6826	Heterozygous	6221	Heterozygous									COPS7B-MIR1471;
242	2	234626847	234651931	Deletion	0	NoVar	0	NoVar	2079	Homozygous									ARL4C-LINC01173;
243	2	234679390	234703286	Deletion	0	NoVar	2083	Homozygous	2108	Homozygous	PG-LINC01173;				PG-LINC01173;				ARL4C-LINC01173;
244	2	237539918	237577226	Deletion	2310	Homozygous	0	NoVar	2024	Homozygous	MLPH;PRLH;RAB17;			MLPH;PRLH;RAB17;	PRLH;	MLPH;RAB17;			MLPH-PRLH;PRLH-RAB17;
245	2	237631290	237671049	Insertion	2808	Homozygous	3897	Heterozygous	4209	Heterozygous			LRRFIP1;
246	2	239637240	239646781	Insertion	3844	Heterozygous	0	NoVar	3897	Heterozygous									HDAC4-LOC150935;
247	2	240631355	240647029	Insertion	2385	Homozygous	2397	Homozygous	0	NoVar				GPR35;					GPR35-AQP12B;
248	2	240948097	240984059	Deletion	0	NoVar	2085	Homozygous	0	NoVar	PG-LOC200772;			PG-LOC200772;	PG-LOC200772;				C2orf54-LOC200772;LOC200772-SNED1;
249	2	241573469	241597645	Insertion	3532	Homozygous	3395	Homozygous	3571	Homozygous	BOK;THAP4;			BOK;THAP4;		BOK;THAP4;		THAP4;	BOK-THAP4;
250	2	241804320	241814517	Insertion	0	NoVar	0	NoVar	5007	Homozygous	NEU4;			GAL3ST2;	NEU4;		NEU4;		GAL3ST2-NEU4.2;
251	2	241887084	241897354	Insertion	5929	Homozygous	4534	Homozygous	5785	Homozygous			PG-LINC01237;
252	3	184236	194107	Deletion	5730	Homozygous	5714	Homozygous	5729	Heterozygous					CHL1;				LOC102723448-CHL1;
253	3	4023814	4043211	Deletion	2766	Homozygous	2671	Homozygous	2686	Homozygous									LRRN1-SETMAR;
254	3	5491979	5511040	Deletion	0	NoVar	4620	Heterozygous	0	NoVar									MIR4790-GRM7-AS3;
255	3	6603195	6619431	Deletion	5214	Heterozygous	0	NoVar	0	NoVar									MIR4790-GRM7-AS3;
256	3	11062842	11076921	Deletion	4241	Homozygous	4437	Heterozygous	0	NoVar									SLC6A1-HRH1;
257	3	12632673	12663211	Insertion	2312	Homozygous	2265	Homozygous	0	NoVar		RAF1;
258	3	18469817	18477783	Deletion	0	NoVar	2033	Homozygous	0	NoVar			PG-SATB1-AS1;
259	3	18784540	18793066	Insertion	0	NoVar	0	NoVar	4167	Homozygous									SATB1-AS1-KCNH8;
260	3	20288131	20317253	Insertion	0	NoVar	4508	Heterozygous	4372	Heterozygous									SGOL1-LOC101927829;
261	3	22044515	22064305	Deletion	5548	Homozygous	5546	Homozygous	5530	Homozygous									ZNF385D-AS2-UBE2E2;
262	3	22341771	22374034	Deletion	2010	Homozygous	0	NoVar	0	NoVar									ZNF385D-AS2-UBE2E2;
263	3	22602888	22632825	Deletion	2018	Homozygous	0	NoVar	0	NoVar									ZNF385D-AS2-UBE2E2;
264	3	24939495	24951025	Insertion	0	NoVar	2500	Homozygous	0	NoVar									MIR4792-RARB;
265	3	32057584	32074884	Deletion	5734	Heterozygous	5728	Heterozygous	5722	Homozygous									ZNF860-GPD1L;
266	3	32639844	32675054	Insertion	2099	Homozygous	2396	Homozygous	2074	Homozygous									DYNC1LI1-CNOT10;
267	3	32917299	32946550	Insertion	3758	Homozygous	3366	Homozygous	3710	Homozygous									TRIM71-CCR4;
268	3	34951126	34971835	Deletion	2021	Homozygous	2139	Homozygous	2125	Homozygous		PG-LOC101928135;
269	3	37139597	37178011	Deletion	0	NoVar	2135	Homozygous	2154	Homozygous	LRRFIP2;				LRRFIP2;		LRRFIP2;		LRRFIP2-GOLGA4;
270	3	37706852	37709589	Insertion	3082	Homozygous	3304	Homozygous	2881	Homozygous		ITGA9;
271	3	38080665	38088054	Insertion	2145	Homozygous	2844	Homozygous	4695	Homozygous			DLEC1;
272	3	38090949	38100308	Insertion	2670	Heterozygous	2590	Heterozygous	0	NoVar			DLEC1;
273	3	39711595	39743694	Deletion	0	NoVar	0	NoVar	10319	Heterozygous									MOBP-MYRIP;
274	3	42785944	42804039	Deletion	2436	Homozygous	2366	Homozygous	2456	Homozygous	HIGD1A;						HIGD1A;
275	3	47782114	47804224	Insertion	8094	Homozygous	8118	Homozygous	0	NoVar	PG-DHX30;				PG-DHX30;SMARCC1;		PG-DHX30;		SMARCC1-DHX30;
276	3	65200576	65232042	Deletion	26496	Heterozygous	26597	Heterozygous	0	NoVar									ADAMTS9-AS2-MAGI1;
277	3	67429890	67452628	Deletion	2967	Homozygous	2581	Homozygous	2849	Homozygous		SUCLG2;
278	3	68678752	68693100	Deletion	8519	Heterozygous	8446	Homozygous	8144	Heterozygous									FAM19A1-FAM19A4;
279	3	69188491	69211450	Deletion	0	NoVar	0	NoVar	2060	Homozygous	FRMD4B;
280	3	71396078	71436169	Insertion	2769	Homozygous	2915	Homozygous	2317	Homozygous		FOXP1;
281	3	73658184	73686419	Deletion	0	NoVar	2198	Homozygous	0	NoVar									PDZRN3-AS1-CNTN3;
282	3	75395926	75415136	Insertion	10285	Homozygous	10175	Homozygous	10527	Homozygous									MIR4444-1-FAM86DP;
283	3	79467474	79507401	Deletion	0	NoVar	2042	Homozygous	2287	Homozygous		ROBO1;			PG-MIR3923;
284	3	80869472	80896133	Deletion	0	NoVar	2037	Homozygous	0	NoVar									ROBO1-LOC728290;
285	3	83788162	83813224	Deletion	2677	Homozygous	2522	Homozygous	2603	Homozygous									GBE1-LINC00971;
286	3	84895416	84905971	Insertion	15516	Heterozygous	14410	Heterozygous	13934	Heterozygous									LINC00971-CADM2;
287	3	88961918	88989505	Insertion	3595	Homozygous	3773	Homozygous	0	NoVar									C3orf38-EPHA3;
288	3	89653521	89683442	Deletion	0	NoVar	2002	Homozygous	0	NoVar									EPHA3-PROS1;
289	3	94891377	94944610	Insertion	3073	Homozygous	3448	Homozygous	0	NoVar	PG-LINC00879;				PG-LINC00879;				NSUN3-LINC00879;
290	3	95722174	95755532	Deletion	2011	Homozygous	0	NoVar	2589	Homozygous									MTHFD2P1-MIR8060;
291	3	101549599	101565040	Insertion	5830	Heterozygous	5961	Heterozygous	0	NoVar	TRMT10C;				TRMT10C;		TRMT10C;		FAM172BP-TRMT10C;
292	3	102525322	102566286	Deletion	2241	Homozygous	0	NoVar	2126	Homozygous									ZPLD1-MIR548AB;
293	3	104552019	104585066	Deletion	0	NoVar	0	NoVar	2260	Homozygous									MIR548AB-ALCAM;
294	3	107313068	107336142	Deletion	0	NoVar	0	NoVar	2492	Heterozygous	PG-DUBR;			PG-DUBR;					DUBR-CCDC54;
295	3	108524952	108557363	Deletion	2023	Homozygous	0	NoVar	0	NoVar	KIAA1524;MYH15;			KIAA1524;	MYH15;	KIAA1524;	MYH15;		MYH15-KIAA1524;
296	3	111475237	111534413	Deletion	5718	Heterozygous	6176	Homozygous	0	NoVar									PVRL3-CD96;
297	3	112163989	112164759	Insertion	0	NoVar	8787	Homozygous	8852	Homozygous		SLC9C1;
298	3	112346956	112411443	Deletion	0	NoVar	11607	Heterozygous	0	NoVar	CD200;			CD200;		CD200;			CD200-BTLA;
299	3	123871289	123875514	Insertion	5877	Homozygous	0	NoVar	5777	Homozygous		MYLK;
300	3	125079451	125089806	Insertion	2526	Homozygous	2033	Homozygous	3205	Heterozygous	SLC12A8;			SLC12A8;		SLC12A8;			HEG1-SLC12A8;
301	3	128650807	128687467	Insertion	2409	Homozygous	2280	Homozygous	2368	Homozygous	RPN1;				RPN1;		RPN1;		RPN1-RAB7A;
302	3	129396920	129442016	Deletion	0	NoVar	2261	Homozygous	0	NoVar	EFCAB12;IFT122;MBD4;PG-RPL32P3;PG-SNORA7B;			EFCAB12;MBD4;PG-SNORA7B;	EFCAB12;IFT122;MBD4;PG-RPL32P3;PG-SNORA7B;	EFCAB12;MBD4;	EFCAB12;IFT122;MBD4;	MBD4;	EFCAB12-MBD4;RPL32P3-EFCAB12;
303	3	130048389	130094077	Deletion	43324	Homozygous	43268	Heterozygous	43325	Homozygous	ALG1L2;			PG-FAM86HP;	ALG1L2;		ALG1L2;		TRH-ALG1L2;
304	3	131963969	131995882	Deletion	5443	Heterozygous	4514	Homozygous	0	NoVar	PG-MIR5704;	CPNE4;		PG-MIR5704;	PG-MIR5704;
305	3	132251678	132290212	Deletion	0	NoVar	0	NoVar	6910	Heterozygous									CPNE4-ACPP;
306	3	136300987	136334720	Deletion	5265	Heterozygous	0	NoVar	4986	Heterozygous	PCCB;			PCCB;STAG1;		PCCB;			PCCB-STAG1;
307	3	137593684	137613311	Deletion	2205	Homozygous	2171	Heterozygous	2214	Heterozygous									IL20RB-SOX14;
308	3	138108481	138138444	Insertion	2483	Homozygous	2300	Homozygous	2342	Homozygous	A4GNT;DZIP1L;			A4GNT;	A4GNT;DZIP1L;	A4GNT;	A4GNT;DZIP1L;		A4GNT-DBR1;DZIP1L-A4GNT;
309	3	143398240	143410558	Insertion	0	NoVar	0	NoVar	5931	Homozygous		SLC9A9;
310	3	145268203	145274535	Insertion	8448	Homozygous	0	NoVar	8427	Homozygous									C3orf58-PLOD2;
311	3	146623871	146675603	Deletion	5358	Homozygous	0	NoVar	0	NoVar									PLSCR5-ZIC4;
312	3	148564158	148571232	Deletion	3823	Heterozygous	2774	Homozygous	0	NoVar									LOC440982-AGTR1;
313	3	151422041	151443138	Insertion	0	NoVar	6366	Heterozygous	0	NoVar	IGSF10;MED12L;			IGSF10;MED12L;	IGSF10;	IGSF10;MED12L;	IGSF10;
314	3	152587995	152619775	Deletion	0	NoVar	0	NoVar	2093	Homozygous									MBNL1-P2RY1;
315	3	152667326	152698315	Insertion	4535	Homozygous	4386	Homozygous	4637	Homozygous									MBNL1-P2RY1;
316	3	154140431	154184477	Insertion	0	NoVar	2645	Homozygous	0	NoVar		ARHGEF26;
317	3	162807722	162835195	Deletion	20503	Homozygous	0	NoVar	19872	Heterozygous									OTOL1-LINC01192;
318	3	162953892	163023650	Deletion	7147	Homozygous	6637	Homozygous	6234	Homozygous									OTOL1-LINC01192;
319	3	163026702	163053464	Deletion	4276	Homozygous	3447	Homozygous	3274	Homozygous									OTOL1-LINC01192;
320	3	174760171	174781265	Insertion	0	NoVar	2083	Homozygous	0	NoVar									NLGN1-NAALADL2;
321	3	175359869	175433101	Insertion	5650	Homozygous	0	NoVar	0	NoVar			NAALADL2;PG-MIR4789;	PG-MIR4789;	PG-MIR4789;
322	3	177263993	177291784	Insertion	0	NoVar	0	NoVar	3365	Heterozygous					PG-LINC00501;				TBL1XR1-LINC00501;
323	3	177560075	177586561	Deletion	3190	Heterozygous	0	NoVar	3284	Heterozygous			PG-LINC00578;
324	3	177663073	177683861	Deletion	4368	Homozygous	0	NoVar	0	NoVar		PG-LINC00578;
325	3	181471021	181475088	Insertion	3234	Homozygous	0	NoVar	0	NoVar		PG-SOX2-OT;
326	3	184431292	184467712	Insertion	5133	Heterozygous	0	NoVar	4325	Homozygous									CHRD-EIF2B5-AS1;
327	3	186651337	186654710	Insertion	0	NoVar	0	NoVar	6127	Homozygous	FETUB;			FETUB;		FETUB;			FETUB-HRG;
328	3	186862278	186870493	Deletion	4155	Homozygous	4176	Homozygous	4105	Homozygous				ADIPOQ;					ADIPOQ-ST6GAL1;
329	3	190013138	190051513	Deletion	0	NoVar	3121	Homozygous	0	NoVar		P3H2;
330	3	193151688	193169978	Deletion	10125	Heterozygous	10164	Heterozygous	9864	Heterozygous									MB21D2-HRASLS;
331	3	194654131	194700426	Deletion	2402	Homozygous	0	NoVar	2412	Homozygous	FAM43A;LSG1;			FAM43A;	FAM43A;LSG1;	FAM43A;	FAM43A;LSG1;		FAM43A-LOC100507391;LSG1-FAM43A;
332	3	195628043	195644278	Insertion	0	NoVar	0	NoVar	59982	Heterozygous									APOD-SDHAP2.7;
333	3	195704768	195716598	Insertion	5217	Heterozygous	4733	Heterozygous	0	NoVar	PG-LINC00969;			PG-LINC00969;	MUC20;				LINC00969-MUC20.3;
334	3	195760673	195785240	Insertion	3076	NoVar	7552	Heterozygous	0	NoVar	MUC4;
335	3	195764014	195789845	Deletion	3076	Homozygous	6712	NoVar	0	NoVar	MUC4;
336	3	196798055	196837698	Insertion	0	NoVar	2705	Homozygous	0	NoVar	PAK2;			PAK2;		PAK2;			PAK2-SENP5;
337	3	197381564	197394910	Insertion	5772	Homozygous	5702	Homozygous	5907	Homozygous									DLG1-AS1-BDH1;
338	3	197443108	197470209	Insertion	2666	Homozygous	2787	Homozygous	2789	Homozygous									DLG1-AS1-BDH1;
339	3	198088867	198114629	Deletion	0	NoVar	2833	Homozygous	0	NoVar									ANKRD18DP-FAM157A.2;
340	4	126300	149334	Deletion	6600	Homozygous	6482	Heterozygous	6813	Heterozygous			ZNF718;		ZNF718;
341	4	545064	569896	Insertion	2493	Homozygous	2500	Homozygous	6523	Heterozygous									PIGG-PDE6B;
342	4	688321	721396	Insertion	0	NoVar	0	NoVar	2076	Homozygous	MFSD7;PCGF3;				MFSD7;PCGF3;		MFSD7;PCGF3;		MFSD7-PCGF3;
343	4	741903	768868	Deletion	0	NoVar	0	NoVar	2131	Homozygous	PCGF3;					PCGF3;
344	4	2294624	2300898	Insertion	2088	Heterozygous	0	NoVar	0	NoVar		ZFYVE28;
345	4	3810995	3824914	Insertion	2914	Heterozygous	2828	Heterozygous	2079	Homozygous									ADRA2C-FAM86EP;
346	4	4108176	4144136	Deletion	30317	Heterozygous	0	NoVar	30486	Homozygous									FAM86EP-OTOP1;
347	4	5680872	5707039	Insertion	3290	Heterozygous	2870	Homozygous	2264	Homozygous	EVC2;				EVC;		EVC2;
348	4	6495748	6521864	Insertion	2079	Homozygous	0	NoVar	0	NoVar		PPP2R2C;
349	4	6894080	6919009	Deletion	3064	Homozygous	2965	Heterozygous	2819	Homozygous	TBC1D14;				TBC1D14;		TBC1D14;		KIAA0232-TBC1D14;
350	4	8621450	8628938	Insertion	0	NoVar	0	NoVar	9175	Homozygous				CPZ;					CPZ-HMX1;
351	4	9156793	9212770	Deletion	40202	Homozygous	43581	Homozygous	43171	Homozygous	USP17L10;			USP17L10;	USP17L10;USP17L11;USP17L18;USP17L20;				LOC650293-USP17L10;USP17L10-USP17L11;
352	4	10207440	10250132	Deletion	22581	Heterozygous	23262	Heterozygous	22775	Homozygous									WDR1-ZNF518B;
353	4	14904063	14965039	Insertion	0	NoVar	3945	Homozygous	2329	Homozygous	PG-CPEB2-AS1;			PG-CPEB2-AS1;					LINC00504-CPEB2-AS1;
354	4	21137226	21206721	Deletion	0	NoVar	0	NoVar	6829	Homozygous		KCNIP4;
355	4	21593405	21611345	Insertion	7055	Heterozygous	0	NoVar	0	NoVar		KCNIP4;
356	4	26181042	26210877	Insertion	2629	Heterozygous	0	NoVar	0	NoVar									SMIM20-RBPJ;
357	4	30513451	30554780	Insertion	0	NoVar	2298	Homozygous	0	NoVar									MIR4275-PCDH7;
358	4	34772964	34873863	Deletion	0	NoVar	49795	Heterozygous	50291	Heterozygous									LOC101928622-ARAP2;
359	4	37576847	37613322	Insertion	0	NoVar	4761	Heterozygous	0	NoVar	RELL1;		C4orf19;	C4orf19;RELL1;	C4orf19;	RELL1;
360	4	40283323	40317525	Insertion	3386	Homozygous	3106	Homozygous	3495	Homozygous	PG-LOC101060498;				PG-LOC101060498;				RHOH-LOC101060498;
361	4	42314825	42348421	Deletion	0	NoVar	2044	Homozygous	0	NoVar									BEND4-SHISA3;
362	4	46045921	46070120	Deletion	2563	Homozygous	0	NoVar	2569	Homozygous	GABRG1;
363	4	49083235	49161472	Deletion	21136	Homozygous	0	NoVar	0	NoVar									CWH43-DCUN1D4;
364	4	49556820	49603049	Deletion	2997	Homozygous	2559	Homozygous	2767	Homozygous									CWH43-DCUN1D4;
365	4	55725585	55748842	Insertion	3813	Homozygous	2991	Homozygous	3574	Homozygous									NMU-LOC644145;
366	4	56848078	56877152	Insertion	0	NoVar	2965	Homozygous	0	NoVar									SPINK2-REST;
367	4	59070942	59105035	Deletion	6816	Heterozygous	6309	Homozygous	6606	Heterozygous									LOC101928851-MIR548AG1;
368	4	63915094	63952564	Deletion	0	NoVar	2063	Homozygous	0	NoVar									ADGRL3-AS1-TECRL;
369	4	68190425	68225908	Deletion	2474	Homozygous	3289	Homozygous	2617	Homozygous	PG-FTLP10;PG-TMPRSS11BNL;			PG-FTLP10;TMPRSS11B;	PG-TMPRSS11BNL;				TMPRSS11BNL-TMPRSS11B;
370	4	68688548	68725415	Insertion	0	NoVar	5270	Heterozygous	0	NoVar									UGT2B15-UGT2B10;
371	4	70066422	70114851	Insertion	3666	Homozygous	0	NoVar	0	NoVar	PG-CSN1S2AP;			PG-CSN1S2AP;	PG-CSN1S2AP;				CSN1S2AP-CSN1S2BP;HTN1-CSN1S2AP;
372	4	70312767	70344040	Deletion	0	NoVar	6033	Heterozygous	0	NoVar	CABS1;			CABS1;	CABS1;	CABS1;	CABS1;		CABS1-SMR3A;CSN3-CABS1;
373	4	72957011	72989798	Deletion	2249	Homozygous	0	NoVar	0	NoVar									ADAMTS3-COX18;
374	4	73264122	73272426	Insertion	0	NoVar	3719	Homozygous	0	NoVar									ANKRD17-ALB;
375	4	73362548	73393246	Insertion	2564	Heterozygous	2603	Heterozygous	0	NoVar									ANKRD17-ALB;
376	4	74703537	74724651	Deletion	5808	Homozygous	5608	Homozygous	5822	Heterozygous									AREG-BTC;
377	4	78347610	78360141	Deletion	6215	Homozygous	6254	Homozygous	6208	Homozygous			FRAS1;
378	4	79958832	79979249	Deletion	3894	Homozygous	6135	Homozygous	0	NoVar	ANTXR2;			ANTXR2;		ANTXR2;
379	4	81200223	81237997	Deletion	2032	Homozygous	2309	Homozygous	0	NoVar	PRKG2;				PRKG2;		PRKG2;		PRKG2-RASGEF1B;
380	4	86032438	86061367	Deletion	3778	Heterozygous	3695	Heterozygous	0	NoVar		MAPK10;
381	4	87339366	87378129	Deletion	6845	Heterozygous	6489	Homozygous	0	NoVar	HSD17B11;
382	4	87869896	87894467	Deletion	2087	Homozygous	0	NoVar	0	NoVar									MEPE-SPP1;
383	4	87908217	87926488	Insertion	0	NoVar	0	NoVar	4095	Heterozygous									MEPE-SPP1;
384	4	88163549	88205279	Insertion	4090	Homozygous	0	NoVar	3731	Homozygous		ABCG2;			ABCG2;
385	4	90625157	90696345	Deletion	0	NoVar	5686	Homozygous	5416	Homozygous			CCSER1;
386	4	91037181	91049565	Insertion	5568	Homozygous	5708	Homozygous	5804	Homozygous		CCSER1;
387	4	91238094	91282511	Deletion	2874	Homozygous	0	NoVar	2335	Homozygous		CCSER1;
388	4	92643849	92649851	Insertion	0	NoVar	0	NoVar	2115	Homozygous			GRID2;
389	4	93618175	93664852	Deletion	0	NoVar	0	NoVar	6791	Heterozygous		GRID2;
390	4	98602557	98614675	Deletion	0	NoVar	2056	Heterozygous	0	NoVar		TSPAN5;
391	4	102946118	102970159	Deletion	2678	Homozygous	2599	Homozygous	2713	Homozygous	SLC9B1;	SLC9B1;
392	4	106470055	106500879	Deletion	2173	Homozygous	2070	Homozygous	2110	Homozygous									GIMD1-DKK2;
393	4	106636248	106688566	Deletion	5449	Heterozygous	5986	Heterozygous	0	NoVar									GIMD1-DKK2;
394	4	107188323	107215340	Deletion	0	NoVar	3374	Homozygous	3906	Heterozygous									DKK2-PAPSS1;
395	4	107301585	107373025	Deletion	4095	Homozygous	4053	Homozygous	0	NoVar									DKK2-PAPSS1;
396	4	110325537	110349154	Deletion	0	NoVar	0	NoVar	7337	Heterozygous									ELOVL6-ENPEP;
397	4	111700268	111711100	Insertion	0	NoVar	0	NoVar	5864	Heterozygous									MIR297-C4orf32;
398	4	112555120	112577719	Deletion	2710	Homozygous	2580	Heterozygous	2589	Homozygous	ZGRF1;
399	4	114961806	115020175	Deletion	0	NoVar	3812	Homozygous	0	NoVar	NDST4;
400	4	115238681	115298722	Deletion	0	NoVar	0	NoVar	11588	Heterozygous									NDST4-MIR1973;
401	4	129138459	129159684	Deletion	2164	Heterozygous	2172	Heterozygous	0	NoVar									C4orf33-LOC101927282;
402	4	129291105	129320567	Deletion	0	NoVar	0	NoVar	3102	Heterozygous									C4orf33-LOC101927282;
403	4	132237003	132266555	Deletion	2329	Heterozygous	0	NoVar	2153	Homozygous									LOC101927305-LINC01256;
404	4	137885038	137902639	Insertion	4010	Heterozygous	4253	Homozygous	0	NoVar									PCDH18-LINC00616;
405	4	138547123	138561940	Deletion	4342	Heterozygous	5597	Heterozygous	5683	Heterozygous									LINC00499-NOCT;
406	4	144393968	144419281	Deletion	3713	Homozygous	0	NoVar	3362	Heterozygous									GYPA-HHIP-AS1;
407	4	144770980	144794017	Deletion	0	NoVar	0	NoVar	9699	Heterozygous									HHIP-ANAPC10;
408	4	146280916	146314533	Insertion	0	NoVar	0	NoVar	4996	Homozygous	SLC10A7;
409	4	150247864	150258545	Insertion	7316	Heterozygous	7431	Heterozygous	2153	Heterozygous	DCLK2;			DCLK2;		DCLK2;			DCLK2-LRBA;
410	4	151809866	151842609	Insertion	0	NoVar	6661	Heterozygous	0	NoVar									GATB-LOC100996286;
411	4	151863481	151875670	Deletion	0	NoVar	0	NoVar	4605	Heterozygous									GATB-LOC100996286;
412	4	154141228	154166947	Insertion	7388	Heterozygous	6918	Homozygous	0	NoVar									SFRP2-DCHS2;
413	4	155953347	155964750	Insertion	12439	Homozygous	12103	Homozygous	12615	Homozygous	CTSO;				CTSO;		CTSO;		CTSO-PDGFC;
414	4	160116472	160183025	Deletion	0	NoVar	31094	Heterozygous	0	NoVar									RAPGEF2-FSTL5;
415	4	160944753	160978017	Deletion	6393	Heterozygous	0	NoVar	0	NoVar									RAPGEF2-FSTL5;
416	4	162458219	162488121	Deletion	2585	Homozygous	0	NoVar	0	NoVar									FSTL5-MIR4454.5;
417	4	165058880	165086790	Deletion	2692	Homozygous	2776	Homozygous	2675	Homozygous	TMEM192;			TMEM192;		TMEM192;			TRIM60-TMEM192;
418	4	166549677	166583927	Insertion	10858	Heterozygous	12866	Heterozygous	11519	Homozygous									TLL1-SPOCK3;
419	4	172066600	172114307	Deletion	0	NoVar	0	NoVar	4577	Homozygous			GALNTL6;
420	4	172457649	172514775	Deletion	9335	Heterozygous	9008	Homozygous	8899	Homozygous			GALNTL6;
421	4	177064137	177096878	Deletion	0	NoVar	2934	Homozygous	0	NoVar									VEGFC-NEIL3;
422	4	180362095	180400603	Insertion	0	NoVar	2445	Homozygous	0	NoVar									LINC01098-LINC00290;
423	4	181238751	181245113	Insertion	19438	Heterozygous	3610	Heterozygous	19328	Heterozygous									LINC00290-LOC90768;
424	4	182827329	182850268	Insertion	2509	Homozygous	0	NoVar	2659	Homozygous									TENM3-DCTD;
425	4	185518715	185536932	Deletion	2369	Homozygous	2321	Homozygous	2392	Homozygous	PDLIM3;				PDLIM3;		PDLIM3;		PDLIM3-SORBS2;
426	4	186163085	186178997	Deletion	4517	Heterozygous	4253	Heterozygous	4676	Heterozygous	FAM149A;			FAM149A;		FAM149A;			FAM149A-FLJ38576;
427	4	186400324	186438617	Deletion	17600	NoVar	3254	Homozygous	15362	NoVar		PG-F11-AS1;
428	4	186418310	186438617	Insertion	17600	Heterozygous	3254	NoVar	15362	Homozygous		PG-F11-AS1;
429	4	186956237	186979867	Insertion	7914	NoVar	2146	Homozygous	7715	NoVar									FAT1-LOC339975;
430	4	186956237	187000979	Deletion	7914	Homozygous	2146	NoVar	7715	Homozygous									FAT1-LOC339975;
431	4	188415336	188459108	Deletion	2760	Homozygous	2819	Homozygous	2057	Homozygous	PG-LINC01060;				PG-LINC01060;				TRIML1-LINC01060;
432	4	188502726	188518627	Insertion	5655	Heterozygous	5831	Homozygous	0	NoVar			PG-LINC01060;
433	4	189224891	189245331	Insertion	0	NoVar	69427	Homozygous	0	NoVar									LINC01060-LINC01262;
434	4	189305700	189314111	Insertion	0	NoVar	4749	Heterozygous	0	NoVar									LINC01060-LINC01262;
435	4	189551222	189560086	Insertion	4538	Homozygous	3939	Homozygous	4864	Homozygous									LINC01060-LINC01262;
436	4	189822550	189882021	Insertion	10607	Heterozygous	12699	Heterozygous	7220	Homozygous	PG-LINC01596;				PG-LINC01596;				LINC01262-LINC01596;
437	4	189901029	189917457	Insertion	0	NoVar	0	NoVar	2003	Heterozygous									LINC01596-FRG1;
438	5	203811	227765	Deletion	0	NoVar	2504	Heterozygous	0	NoVar	CCDC127;SDHA;			CCDC127;	CCDC127;SDHA;	CCDC127;	CCDC127;SDHA;		CCDC127-SDHA;LRRC14B-CCDC127;
439	5	254594	283919	Deletion	2079	Homozygous	2553	Homozygous	0	NoVar	PDCD6;PG-HRAT5;SDHA;			PDCD6;PG-HRAT5;SDHA;	PDCD6;PG-HRAT5;	SDHA;	PDCD6;	PDCD6;	HRAT5-PDCD6;SDHA-HRAT5;
440	5	694112	696148	Insertion	2006	Homozygous	0	NoVar	0	NoVar					TPPP;				TPPP-ZDHHC11;
441	5	1057378	1080665	Deletion	0	NoVar	2045	Homozygous	0	NoVar	PG-MIR4635;SLC12A7;			PG-MIR4635;	PG-MIR4635;
442	5	1177855	1218990	Deletion	2155	Homozygous	3315	Homozygous	2270	Homozygous	PG-CTD-3080P12.3;SLC6A19;				PG-CTD-3080P12.3;SLC6A19;		SLC6A19;		CTD-3080P12.3-SLC6A19;
443	5	1270656	1296376	Insertion	0	NoVar	0	NoVar	2222	Homozygous	TERT;				TERT;		TERT;	TERT;	TERT-MIR4457;
444	5	1331824	1342492	Insertion	5033	Heterozygous	0	NoVar	3412	Homozygous	CLPTM1L;
445	5	1409770	1416587	Insertion	2061	Homozygous	3823	Homozygous	0	NoVar	SLC6A3;
446	5	1626128	1652952	Deletion	2046	Heterozygous	2253	Homozygous	0	NoVar	PG-LOC728613;				PG-LOC728613;				LOC728613-MIR4277;
447	5	1842731	1846868	Insertion	2402	Heterozygous	0	NoVar	0	NoVar									NDUFS6-LOC101929034;
448	5	1955109	1976127	Deletion	3054	Heterozygous	2388	Heterozygous	2573	Homozygous									CTD-2194D22.4-LOC100506858;
449	5	2132977	2147882	Insertion	4418	Heterozygous	4227	Homozygous	4105	Homozygous									CTD-2194D22.4-LOC100506858;
450	5	3273535	3277205	Insertion	2402	Homozygous	0	NoVar	2117	Homozygous									LINC01377-LINC01019;
451	5	3319942	3325010	Insertion	2643	Homozygous	4096	Homozygous	2482	Heterozygous									LINC01377-LINC01019;
452	5	4189067	4205428	Insertion	2311	Homozygous	2346	Homozygous	2033	Homozygous									IRX1-LOC101929153;
453	5	5296537	5319232	Insertion	0	NoVar	2543	Heterozygous	0	NoVar		ADAMTS16;
454	5	6565551	6586200	Insertion	0	NoVar	2514	Heterozygous	0	NoVar	PG-LINC01018;				PG-LINC01018;				UBE2QL1-LINC01018;
455	5	7259613	7271758	Insertion	5180	Homozygous	5369	Homozygous	5178	Heterozygous	PG-MIR4454;			PG-MIR4454;	PG-MIR4454;				MIR4278-MIR4454.4;MIR4454.4-LOC442132;
456	5	10266231	10289079	Deletion	2002	Homozygous	2039	Heterozygous	2041	Heterozygous	CCT5;CMBL;			CCT5;CMBL;		CCT5;CMBL;			CCT5-CMBL;
457	5	12746861	12796589	Deletion	0	NoVar	0	NoVar	2507	Homozygous		PG-LINC01194;
458	5	12810240	12825737	Deletion	9584	Heterozygous	9539	Homozygous	0	NoVar									LINC01194-DNAH5;
459	5	13352289	13383280	Deletion	2077	Homozygous	2008	Homozygous	6921	Heterozygous									LINC01194-DNAH5;
460	5	13406701	13426739	Deletion	0	NoVar	6036	Homozygous	5808	Heterozygous									LINC01194-DNAH5;
461	5	14633847	14645791	Insertion	0	NoVar	0	NoVar	2477	Heterozygous									FAM105A-SNORD141A;
462	5	21197711	21214962	Insertion	6152	Homozygous	0	NoVar	0	NoVar									CDH18-GUSBP1;
463	5	21441921	21471613	Deletion	0	NoVar	2388	Homozygous	0	NoVar	PG-GUSBP1;				PG-GUSBP1;				CDH18-GUSBP1;
464	5	21480997	21496651	Insertion	0	NoVar	19855	Heterozygous	0	NoVar			PG-GUSBP1;
465	5	23902224	23954728	Deletion	2978	Homozygous	3047	Homozygous	2888	Homozygous	PG-C5orf17;				PG-C5orf17;				PRDM9-C5orf17;
466	5	24334554	24384724	Deletion	2789	Heterozygous	4103	Homozygous	2006	Homozygous									C5orf17-CDH10;
467	5	25311838	25345536	Deletion	0	NoVar	0	NoVar	2154	Homozygous									LOC340107-CDH9;
468	5	27973819	28002248	Deletion	0	NoVar	0	NoVar	2935	Heterozygous									LINC01021-LSP1P3;
469	5	29065894	29071801	Insertion	8804	Homozygous	0	NoVar	8543	Homozygous			PG-LOC101929645;
470	5	33624275	33643275	Insertion	0	NoVar	5148	Heterozygous	5169	Homozygous	ADAMTS12;
471	5	33796765	33821892	Insertion	5936	Heterozygous	0	NoVar	5828	Heterozygous		ADAMTS12;
472	5	37239157	37270157	Deletion	0	NoVar	3413	Heterozygous	0	NoVar	C5orf42;				C5orf42;		C5orf42;		C5orf42-NUP155;
473	5	39619496	39658145	Deletion	0	NoVar	0	NoVar	2035	Homozygous									LOC101926940-LINC00603;
474	5	46254335	46314649	Deletion	6404	Homozygous	0	NoVar	0	NoVar									HCN1-EMB;
475	5	50232532	50261467	Insertion	2592	Homozygous	0	NoVar	2462	Homozygous									HCN1-EMB;
476	5	51925192	51951771	Insertion	2191	Homozygous	2169	Homozygous	2221	Homozygous									ISL1-PELO;
477	5	52512642	52534895	Insertion	2383	Homozygous	2444	Homozygous	2349	Homozygous									ISL1-PELO;
478	5	56370103	56381825	Insertion	2714	Heterozygous	0	NoVar	0	NoVar									ANKRD55-LOC102467147;
479	5	58022412	58044271	Deletion	10429	Homozygous	10250	Homozygous	10284	Heterozygous									LOC101928539-LOC101928569;
480	5	58376065	58393231	Deletion	6705	Heterozygous	6192	Heterozygous	6086	Homozygous									LOC101928569-PLK2;
481	5	61280110	61310917	Insertion	2274	Homozygous	2715	Homozygous	2210	Homozygous									CTC-436P18.1-ZSWIM6;
482	5	64372302	64409324	Deletion	0	NoVar	0	NoVar	2015	Homozygous	RNF180;			RNF180;		RNF180;			RNF180-RGS7BP;
483	5	71175598	71216808	Insertion	24164	Heterozygous	24728	Heterozygous	0	NoVar				PG-GUSBP9;					NAIP-GUSBP9.7;
484	5	74228331	74267395	Deletion	0	NoVar	2040	Homozygous	0	NoVar									ARHGEF28-LINC01335;
485	5	79126616	79132272	Insertion	0	NoVar	0	NoVar	2580	Heterozygous	BHMT;					BHMT;		BHMT;
486	5	83059449	83066798	Insertion	2760	Heterozygous	3368	Homozygous	3330	Heterozygous	PG-SCARNA18;TMEM167A;			PG-SCARNA18;	PG-SCARNA18;
487	5	84645803	84662464	Deletion	7110	Homozygous	7063	Homozygous	7096	Homozygous									EDIL3-NBPF22P;
488	5	86261910	86271606	Deletion	0	NoVar	5043	Heterozygous	0	NoVar									EDIL3-NBPF22P;
489	5	86662736	86700412	Deletion	0	NoVar	2267	Homozygous	0	NoVar									COX7C-LOC100505878;
490	5	86817363	86824596	Deletion	2370	Heterozygous	0	NoVar	2257	Heterozygous									LOC100505878-MIR4280;
491	5	87009323	87041517	Deletion	0	NoVar	0	NoVar	2018	Homozygous									LOC100505878-MIR4280;
492	5	90149179	90160892	Insertion	6253	Heterozygous	6216	Homozygous	6208	Homozygous	PG-LINC01339;			PG-LINC01339;					MIR3660-LINC01339;
493	5	91175251	91216167	Deletion	2811	Homozygous	2560	Homozygous	3050	Homozygous									ADGRV1-LUCAT1;
494	5	95210391	95211161	Insertion	16441	Homozygous	16442	Homozygous	16535	Homozygous		MCTP1;
495	5	95227942	95233841	Insertion	16504	Heterozygous	15740	Heterozygous	16332	Heterozygous		MCTP1;
496	5	98200588	98233406	Insertion	2496	Homozygous	2201	Homozygous	2673	Homozygous									LINC01340-RGMB;
497	5	99000498	99015359	Deletion	2433	Homozygous	2339	Homozygous	2443	Homozygous									LOC100289230-CTD-2151A2.1;
498	5	99490459	99508790	Deletion	3151	Homozygous	3017	Homozygous	3163	Heterozygous									LOC100289230-CTD-2151A2.1;
499	5	99862830	99874669	Insertion	6823	Heterozygous	0	NoVar	6977	Heterozygous									CTD-2151A2.1-LOC100133050;
500	5	99980772	99982090	Insertion	2868	Heterozygous	0	NoVar	2974	Homozygous									CTD-2151A2.1-LOC100133050;
501	5	104469099	104520120	Deletion	6605	Heterozygous	6575	Homozygous	6766	Heterozygous									NUDT12-RAB9BP1;
502	5	105091295	105183406	Deletion	72525	Heterozygous	0	NoVar	72410	Heterozygous	PG-RAB9BP1;			PG-RAB9BP1;	PG-RAB9BP1;				NUDT12-RAB9BP1;RAB9BP1-LOC102467213;
503	5	106170327	106218817	Deletion	0	NoVar	0	NoVar	2607	Homozygous									RAB9BP1-LOC102467213;
504	5	110142195	110179322	Insertion	5562	Heterozygous	5458	Homozygous	0	NoVar									LOC100289673-TMEM232;
505	5	114937139	115008556	Deletion	0	NoVar	10563	Heterozygous	0	NoVar									LOC101927078-TRIM36;
506	5	115399461	115427110	Deletion	0	NoVar	2080	Homozygous	0	NoVar									CCDC112-FEM1C;
507	5	118046742	118074444	Deletion	7996	Homozygous	0	NoVar	7169	Heterozygous			PG-LOC102467224;
508	5	120041203	120066375	Deletion	2864	Homozygous	2630	Homozygous	2819	Homozygous									FAM170A-PRR16;
509	5	125554809	125568637	Deletion	7581	Heterozygous	0	NoVar	0	NoVar		PG-LOC101927460;
510	5	133559869	133594501	Deletion	0	NoVar	0	NoVar	5922	Heterozygous	FSTL4;
511	5	134432651	134443718	Insertion	0	NoVar	23624	Heterozygous	0	NoVar	PG-LOC102546229;				PG-LOC102546229;				LOC102546229-LOC101927934;
512	5	135776965	135813764	Deletion	4845	Homozygous	4314	Homozygous	4501	Homozygous	PG-MIR5692C1;			PG-MIR5692C1;	PG-MIR5692C1;				LOC340074-MIR5692C1;MIR5692C1-SLC25A48;
513	5	137496594	137526104	Deletion	2052	Homozygous	2022	Homozygous	2175	Homozygous	SPOCK1;				SPOCK1;		SPOCK1;		SPOCK1-KLHL3;
514	5	140364170	140382578	Insertion	0	NoVar	6296	Homozygous	6455	Heterozygous	SLC4A9;			SLC4A9;		SLC4A9;			SLC4A9-ANKHD1;
515	5	141180134	141187934	Insertion	0	NoVar	10180	Heterozygous	4810	Heterozygous	PCDHB16;PCDHB8;PCDHB9;			PCDHB16;PCDHB7;PCDHB8;	PCDHB10;PCDHB16;PCDHB9;	PCDHB16;PCDHB8;	PCDHB16;PCDHB9;		PCDHB16-PCDHB9;PCDHB8-PCDHB16;
516	5	141983173	142009928	Insertion	3124	Homozygous	0	NoVar	3170	Homozygous	GNPDA1;RNF14;			GNPDA1;RNF14;		GNPDA1;RNF14;		GNPDA1;	RNF14-GNPDA1;
517	5	152074118	152091698	Deletion	0	NoVar	6125	Heterozygous	7025	Heterozygous			PG-CTB-12O2.1;
518	5	157775692	157805808	Insertion	3011	Homozygous	3338	Homozygous	2961	Homozygous	CLINT1;			CLINT1;		CLINT1;			LSM11-CLINT1;
519	5	162485677	162532165	Deletion	5384	NoVar	5105	Heterozygous	4273	Homozygous									GABRG2-CCNG1;
520	5	162527571	162532165	Insertion	5384	Heterozygous	5105	NoVar	4273	NoVar									GABRG2-CCNG1;
521	5	169068323	169069065	Insertion	0	NoVar	0	NoVar	33336	Homozygous		SLIT3;
522	5	174725736	174745430	Insertion	2022	Homozygous	0	NoVar	2528	Homozygous	MSX2;			MSX2;		MSX2;			MSX2-MIR4634;
523	5	176589527	176608562	Insertion	0	NoVar	0	NoVar	2071	Homozygous	CDHR2;GPRIN1;			CDHR2;GPRIN1;		CDHR2;GPRIN1;	GPRIN1;		CDHR2-GPRIN1;
524	5	177908894	177928564	Insertion	0	NoVar	4159	Homozygous	4283	Heterozygous									LOC728554-PROP1;
525	5	177957549	177989157	Insertion	0	NoVar	0	NoVar	2233	Homozygous				PROP1;					LOC728554-PROP1;
526	5	178390426	178419300	Deletion	2067	Homozygous	2008	Homozygous	0	NoVar		COL23A1;
527	5	178583020	178617429	Insertion	2250	Homozygous	2748	Homozygous	9988	Heterozygous	CLK4;COL23A1;			CLK4;	COL23A1;	CLK4;	COL23A1;		COL23A1-CLK4;
528	5	178671486	178691737	Deletion	0	NoVar	0	NoVar	4871	Homozygous									CLK4-ZNF354A;
529	5	181032276	181049054	Insertion	4869	Homozygous	4896	Homozygous	5006	Homozygous	BTNL9;PG-MIR8089;			PG-MIR8089;	BTNL9;PG-MIR8089;		BTNL9;		BTNL3-BTNL9;
530	5	181308807	181327212	Insertion	6451	Homozygous	6420	Homozygous	6652	Heterozygous	PG-LOC100132062;PG-LOC100132287;				PG-LOC100132062;PG-LOC100132287;				TRIM52-AS1-LOC100132062.2;
531	6	364330	387561	Insertion	5393	Heterozygous	0	NoVar	0	NoVar					IRF4;				DUSP22-IRF4;
532	6	664120	680939	Deletion	2471	Homozygous	2387	Homozygous	0	NoVar		EXOC2;
533	6	5036318	5059628	Deletion	2080	Homozygous	2072	Homozygous	2111	Homozygous			PG-LYRM4-AS1;	PG-LYRM4-AS1;
534	6	13122406	13134963	Insertion	4765	Homozygous	4788	Homozygous	4791	Homozygous		PHACTR1;
535	6	13184573	13207459	Insertion	0	NoVar	0	NoVar	5684	Heterozygous		PHACTR1;
536	6	13499469	13514567	Insertion	6025	Heterozygous	5977	Heterozygous	6033	Heterozygous									GFOD1-SIRT5;
537	6	19012122	19069763	Deletion	0	NoVar	9062	Heterozygous	0	NoVar	PG-LOC101928519;			PG-LOC101928519;					MIR548A1-LOC101928519;
538	6	23736368	23761483	Deletion	2778	Homozygous	2994	Heterozygous	2617	Homozygous									HDGFL1-NRSN1;
539	6	24808175	24830679	Deletion	6162	Homozygous	5996	Homozygous	6126	Heterozygous	FAM65B;
540	6	25060202	25087495	Insertion	2973	Heterozygous	0	NoVar	0	NoVar	PG-CMAHP;			PG-CMAHP;					FAM65B-CMAHP;
541	6	26703236	26778386	Deletion	26706	Heterozygous	0	NoVar	23177	Heterozygous									ZNF322-GUSBP2;
542	6	29840962	29889813	Deletion	3560	Homozygous	2791	Homozygous	5727	Heterozygous	PG-HLA-H;				PG-HLA-H;				HLA-G-HLA-H;
543	6	29927805	29944606	Deletion	0	NoVar	2012	Homozygous	0	NoVar	HLA-A;				HLA-A;PG-HCG4B;		HLA-A;		HCG4B-HLA-A;
544	6	30464363	30491643	Insertion	0	NoVar	0	NoVar	2237	Heterozygous	HLA-E;				HLA-E;		HLA-E;		TRIM39-RPP21.7-HLA-E;
545	6	31038148	31067318	Insertion	2540	Homozygous	0	NoVar	2402	Homozygous	PG-HCG22;			MUC22;PG-HCG22;	PG-HCG22;				HCG22-C6orf15;MUC22-HCG22;
546	6	31216447	31249115	Deletion	2204	Homozygous	0	NoVar	2418	Homozygous									HCG27-HLA-C.4;
547	6	31290110	31324964	Deletion	2281	Homozygous	0	NoVar	2111	Homozygous									HLA-C.4-HLA-B.3;
548	6	31453431	31458149	Deletion	3479	Homozygous	0	NoVar	0	NoVar									MICA-HCP5;
549	6	31982792	32008385	Deletion	22569	Heterozygous	0	NoVar	0	NoVar	C4A;C4B;C4B_2;PG-CYP21A1P;			C4A;C4B;C4B_2;PG-TNXA;STK19;TNXB;	PG-CYP21A1P;STK19;	C4A;C4B;C4B_2;			C4B-CYP21A1P;
550	6	32012410	32026323	Deletion	13345	Heterozygous	13295	Heterozygous	0	NoVar	C4B;C4B_2;PG-TNXA;STK19;TNXB;			PG-CYP21A1P;STK19;	C4B;C4B_2;PG-TNXA;STK19;TNXB;	STK19;	C4B;C4B_2;STK19;TNXB;		STK19.2-C4B.2;
551	6	32383843	32388120	Insertion	0	NoVar	0	NoVar	16768	Homozygous					PG-HCG23;				C6orf10.6-HCG23.4;
552	6	32591521	32602983	Deletion	3098	Homozygous	0	NoVar	2632	Heterozygous					HLA-DRB1;				HLA-DRB1-HLA-DQA1;
553	6	32808066	32849403	Deletion	2254	Homozygous	0	NoVar	2408	Homozygous	HLA-DOB;PG-PSMB8-AS1;PSMB8;TAP1;TAP2;			HLA-DOB;PG-PSMB8-AS1;PSMB8;TAP1;TAP2;	HLA-DOB;PG-PSMB8-AS1;PSMB8;PSMB9;TAP2;	HLA-DOB;PSMB8;TAP1;TAP2;	HLA-DOB;PSMB8;TAP2;		HLA-DOB-TAP2.4;HLA-DQB2.6-HLA-DOB;TAP2.4-PSMB8.2;
554	6	33603921	33624861	Deletion	2444	Heterozygous	2787	Heterozygous	0	NoVar	ITPR3;				ITPR3;		ITPR3;		LINC00336-ITPR3;
555	6	33963080	33976973	Deletion	4698	Heterozygous	4946	Heterozygous	0	NoVar									MIR7159-MIR1275;
556	6	34063620	34099130	Insertion	2620	Homozygous	2484	Homozygous	2795	Homozygous	GRM4;	GRM4;
557	6	35647573	35688026	Deletion	0	NoVar	3638	Heterozygous	3548	Heterozygous	PG-MIR5690;	FKBP5;		PG-MIR5690;	PG-MIR5690;
558	6	36086719	36110579	Deletion	0	NoVar	2023	Homozygous	2065	Homozygous	MAPK14;			MAPK14;		MAPK14;		MAPK14;
559	6	39843496	39850211	Insertion	2841	Heterozygous	2609	Homozygous	2933	Heterozygous			DAAM2;
560	6	43803472	43824476	Deletion	0	NoVar	2028	Homozygous	0	NoVar									VEGFA-LINC01512;
561	6	43961809	43966384	Insertion	2326	Homozygous	0	NoVar	0	NoVar									LINC01512-LOC101929705;
562	6	44040742	44060364	Insertion	2139	Homozygous	2175	Homozygous	0	NoVar		PG-LOC101929705;
563	6	44475153	44499034	Insertion	0	NoVar	2305	Heterozygous	0	NoVar									CDC5L-SUPT3H;
564	6	47445134	47478414	Insertion	3339	Homozygous	3287	Homozygous	2746	Homozygous	CD2AP;				CD2AP;		CD2AP;	CD2AP;	TNFRSF21-CD2AP;
565	6	51855207	51897184	Deletion	6758	Homozygous	0	NoVar	6972	Heterozygous	PKHD1;
566	6	54052662	54072823	Deletion	5953	Homozygous	5939	Homozygous	6040	Homozygous			MLIP;
567	6	55938580	55983360	Deletion	20584	Heterozygous	0	NoVar	0	NoVar									BMP5-COL21A1;
568	6	57772623	57851631	Deletion	23230	Heterozygous	22865	Heterozygous	0	NoVar									PRIM2-GUSBP4;
569	6	58086965	58110901	Deletion	5273	Heterozygous	0	NoVar	0	NoVar									LINC00680-GUSBP4-MTRNR2L9;
570	6	60393044	60427983	Deletion	0	NoVar	0	NoVar	4737	Homozygous									LINC00680-GUSBP4-MTRNR2L9;
571	6	60634275	60662436	Deletion	5866	Heterozygous	5973	Heterozygous	0	NoVar									LINC00680-GUSBP4-MTRNR2L9;
572	6	64291061	64299891	Insertion	0	NoVar	5304	Homozygous	0	NoVar		EYS;
573	6	64626189	64657841	Deletion	0	NoVar	3851	Heterozygous	0	NoVar	EYS;
574	6	65540139	65570265	Deletion	2583	Homozygous	2516	Homozygous	2605	Homozygous		EYS;
575	6	66277741	66334977	Deletion	40849	Heterozygous	0	NoVar	40714	Heterozygous									SLC25A51P1-LOC102723883;
576	6	69562912	69569905	Insertion	2285	Heterozygous	0	NoVar	0	NoVar									ADGRB3-LMBRD1;
577	6	72087831	72100103	Insertion	0	NoVar	6038	Heterozygous	0	NoVar			RIMS1;
578	6	72149277	72165966	Deletion	9348	Heterozygous	9412	Heterozygous	9872	Heterozygous			RIMS1;
579	6	73882867	73910822	Deletion	6083	Homozygous	6973	Heterozygous	7076	Homozygous									CD109-LOC101928516;
580	6	76384061	76411555	Deletion	6162	Heterozygous	5619	Homozygous	0	NoVar									IMPG1-HTR1B;
581	6	79366613	79377104	Insertion	27521	Heterozygous	26501	Heterozygous	26417	Homozygous									LCAL1-LCA5;
582	6	79896289	79910882	Insertion	2851	Homozygous	3144	Heterozygous	2177	Heterozygous				ELOVL4;					LINC01621-ELOVL4;
583	6	82231931	82281778	Insertion	10120	Heterozygous	10502	Heterozygous	9877	Heterozygous	IBTK;				IBTK;		IBTK;		IBTK-TPBG;
584	6	84600312	84616454	Deletion	6795	Homozygous	5886	Heterozygous	2293	Homozygous									LINC01611-TBX18-AS1;
585	6	85970693	86007304	Deletion	6240	Homozygous	6422	Homozygous	6264	Homozygous									SNHG5-HTR1E;
586	6	94029938	94079186	Insertion	2609	Homozygous	2959	Homozygous	0	NoVar									TSG1-MANEA-AS1;
587	6	99810698	99838675	Deletion	0	NoVar	3251	Heterozygous	0	NoVar									PRDM13-MCHR2;
588	6	100931413	100972975	Deletion	0	NoVar	0	NoVar	2341	Homozygous									ASCC3-GRIK2;
589	6	101475625	101533217	Deletion	4255	Heterozygous	3384	Homozygous	0	NoVar			GRIK2;
590	6	103460582	103500930	Deletion	0	NoVar	0	NoVar	2096	Homozygous									GRIK2-HACE1;
591	6	104802157	104830184	Deletion	2800	Heterozygous	0	NoVar	0	NoVar	HACE1;
592	6	106977226	107007235	Insertion	2658	Homozygous	0	NoVar	0	NoVar					CD24;				CD24-C6orf203;
593	6	111900053	111919429	Deletion	0	NoVar	5069	Heterozygous	5065	Heterozygous									FYN-WISP3;
594	6	114465647	114505315	Deletion	0	NoVar	0	NoVar	2136	Homozygous									LOC101927768-FRK;
595	6	122882317	122928298	Deletion	0	NoVar	0	NoVar	2603	Homozygous									SMPDL3A-CLVS2;
596	6	123524599	123540277	Insertion	5627	Heterozygous	6728	Heterozygous	0	NoVar	TRDN;			TRDN;		TRDN;
597	6	126250622	126288989	Deletion	2088	Homozygous	0	NoVar	0	NoVar									TRMT11-CENPW;
598	6	127999358	128011380	Insertion	3000	Homozygous	4049	Homozygous	2921	Homozygous	PTPRK;			PTPRK;		PTPRK;
599	6	128984943	129011992	Deletion	7696	Heterozygous	6384	Heterozygous	0	NoVar			LAMA2;
600	6	132366573	132391892	Deletion	5565	Heterozygous	0	NoVar	0	NoVar	MOXD1;
601	6	133013780	133037132	Deletion	0	NoVar	6256	Heterozygous	6311	Heterozygous									MIR4459.3-LINC00326;
602	6	139502826	139521704	Insertion	2598	Homozygous	0	NoVar	2510	Homozygous									LINC01625-LOC100132735;
603	6	141213941	141253657	Deletion	2097	Homozygous	0	NoVar	0	NoVar									MIR4465-NMBR;
604	6	143710745	143743799	Deletion	0	NoVar	0	NoVar	2033	Homozygous		PHACTR2;
605	6	148715612	148740378	Insertion	3108	Homozygous	2801	Homozygous	2739	Homozygous									SASH1-UST;
606	6	152702157	152721835	Deletion	4011	Homozygous	3927	Homozygous	3965	Homozygous	MYCT1;					MYCT1;
607	6	157533988	157553647	Insertion	6044	Heterozygous	0	NoVar	6281	Heterozygous			ZDHHC14;	PG-MIR3692;
608	6	158120804	158167180	Deletion	2378	Homozygous	0	NoVar	0	NoVar	SERAC1;				GTF2H5;		SERAC1;
609	6	160213213	160220735	Insertion	2881	Homozygous	3864	Heterozygous	4061	Heterozygous	SLC22A2;			SLC22A2;		SLC22A2;			SLC22A1-SLC22A2;
610	6	161753940	161763503	Insertion	3789	Heterozygous	4113	Homozygous	0	NoVar		PARK2;
611	6	166281148	166323537	Insertion	0	NoVar	0	NoVar	5449	Heterozygous	PRR18;SFT2D1;			PRR18;SFT2D1;	PRR18;	PRR18;SFT2D1;	PRR18;		LOC101929297-PRR18;PRR18-SFT2D1;
612	6	167061001	167085426	Deletion	2180	Homozygous	0	NoVar	2135	Homozygous									FGFR1OP-CCR6;
613	6	167412912	167445250	Insertion	0	NoVar	2089	Homozygous	0	NoVar									TCP10-LOC401286;
614	6	167974009	168005299	Insertion	0	NoVar	0	NoVar	2739	Homozygous	HGC6.3;PG-KIF25-AS1;			HGC6.3;MLLT4;PG-KIF25-AS1;	HGC6.3;PG-KIF25-AS1;	HGC6.3;	HGC6.3;		HGC6.3-KIF25-AS1;KIF25-AS1-KIF25;MLLT4-HGC6.3;
615	6	168225504	168240490	Insertion	3518	Heterozygous	5783	Heterozygous	0	NoVar					PG-LOC101929420;				FRMD1-LOC101929420;
616	6	168558735	168600557	Deletion	0	NoVar	5641	NoVar	2381	Homozygous		SMOC2;
617	6	168583741	168612305	Insertion	0	NoVar	5641	Homozygous	2475	NoVar		SMOC2;
618	6	168635085	168663663	Insertion	2442	Homozygous	2376	Homozygous	2260	Homozygous		SMOC2;
619	6	168925962	168939229	Insertion	0	NoVar	2189	Homozygous	0	NoVar									SMOC2-LINC01615;
620	6	170084269	170097575	Insertion	2034	Homozygous	0	NoVar	2391	Heterozygous									LOC100131532-LOC102724511;
621	6	170139862	170148997	Insertion	0	NoVar	3784	Heterozygous	3225	Homozygous									LOC100131532-LOC102724511;
622	6	170213137	170221855	Deletion	2614	Homozygous	2687	Heterozygous	2478	Homozygous									LOC102724511-LOC154449;
623	6	170397873	170402448	Insertion	19854	Homozygous	14564	Homozygous	22675	Heterozygous		FAM120B;
624	6	170479462	170505614	Insertion	2136	Homozygous	2316	Homozygous	2455	Homozygous									FAM120B-PSMB1;
625	6	170647591	170676874	Deletion	2480	Homozygous	2305	Homozygous	2215	Homozygous
626	6	170709153	170729502	Insertion	0	NoVar	0	NoVar	5447	Heterozygous
627	7	219755	227943	Deletion	0	NoVar	2288	Homozygous	0	NoVar			FAM20C;
628	7	327544	363613	Insertion	0	NoVar	0	NoVar	2253	Homozygous									WI2-2373I1.2-LOC442497;
629	7	903196	927587	Insertion	4920	Homozygous	3476	Homozygous	6808	Heterozygous	ADAP1;				ADAP1;		ADAP1;	ADAP1;
630	7	1132080	1151423	Deletion	0	NoVar	2337	Heterozygous	0	NoVar	C7orf50;			ZFAND2A;	C7orf50;		C7orf50;		C7orf50-ZFAND2A;
631	7	1193613	1197327	Insertion	3677	Homozygous	5810	Homozygous	3068	Homozygous									LOC101927021-UNCX;
632	7	1271955	1277783	Insertion	4551	Homozygous	4465	Homozygous	4901	Heterozygous									UNCX-MICALL2;
633	7	1816091	1836994	Deletion	7415	Heterozygous	7496	Heterozygous	0	NoVar	MAD1L1;							MAD1L1;
634	7	1874611	1914139	Insertion	0	NoVar	2807	Homozygous	0	NoVar	MAD1L1;							MAD1L1;
635	7	4579167	4597088	Deletion	0	NoVar	0	NoVar	9023	Heterozygous									SDK1-FOXK1;
636	7	5835416	5861544	Deletion	0	NoVar	5944	Heterozygous	0	NoVar	PG-ZNF815P;			PG-ZNF815P;					ZNF815P-OCM;
637	7	7529445	7568267	Deletion	2093	Homozygous	0	NoVar	0	NoVar	COL28A1;MIOS;PG-LOC101927391;			PG-LOC101927391;	COL28A1;MIOS;PG-LOC101927391;		COL28A1;MIOS;		COL28A1-LOC101927391;LOC101927391-MIOS;
638	7	7964483	7975100	Insertion	5283	Heterozygous	0	NoVar	0	NoVar	PG-LOC100505921;		GLCCI1;		GLCCI1;PG-LOC100505921;
639	7	9022635	9082381	Insertion	4908	Homozygous	5690	Homozygous	5191	Homozygous									NXPH1-PER4;
640	7	10434962	10480355	Deletion	2529	Homozygous	0	NoVar	0	NoVar									PER4-NDUFA4;
641	7	12953357	13020501	Deletion	7180	Heterozygous	7415	Heterozygous	0	NoVar									ARL4A-ETV1;
642	7	13235336	13259971	Deletion	0	NoVar	2032	Homozygous	0	NoVar									ARL4A-ETV1;
643	7	16126201	16145957	Deletion	0	NoVar	2112	Homozygous	0	NoVar		ISPD;
644	7	19430188	19488514	Insertion	3911	Homozygous	0	NoVar	0	NoVar									FERD3L-TWISTNB;
645	7	22366952	22397213	Deletion	2266	Homozygous	2334	Homozygous	0	NoVar									RAPGEF5-STEAP1B;
646	7	23482217	23530976	Insertion	0	NoVar	2472	Homozygous	2503	Homozygous	PG-RPS2P32;TRA2A;			PG-RPS2P32;TRA2A;	PG-RPS2P32;	TRA2A;	TRA2A;		IGF2BP3-RPS2P32;RPS2P32-TRA2A;
647	7	25003676	25036864	Deletion	3289	Homozygous	2578	Homozygous	0	NoVar									OSBPL3-CYCS;
648	7	26074783	26117482	Deletion	8647	Heterozygous	0	NoVar	8834	Heterozygous									MIR148A-NFE2L3;
649	7	26729037	26769999	Deletion	0	NoVar	0	NoVar	2368	Homozygous	SKAP2;						SKAP2;
650	7	31272095	31281855	Deletion	3483	Heterozygous	3487	Heterozygous	3375	Homozygous									ADCYAP1R1-NEUROD6;
651	7	32345314	32354628	Deletion	2986	Homozygous	2987	Homozygous	3006	Homozygous									PDE1C-LOC100130673;
652	7	46094461	46135015	Deletion	0	NoVar	2161	Homozygous	0	NoVar									IGFBP3-TNS3;
653	7	49669461	49684762	Deletion	6364	Heterozygous	6332	Homozygous	6549	Homozygous									CDC14C-VWC2;
654	7	51524941	51531645	Deletion	4732	Homozygous	4901	Heterozygous	4742	Homozygous									COBL-POM121L12;
655	7	54220546	54296195	Deletion	64333	Heterozygous	0	NoVar	0	NoVar									HPVC1-LINC01445;
656	7	55213754	55233921	Deletion	2175	Heterozygous	2217	Homozygous	2281	Heterozygous				PG-ELDR;					EGFR-ELDR;
657	7	56144704	56199125	Deletion	0	NoVar	0	NoVar	3030	Homozygous									NUPR2-LOC650226;
658	7	56554141	56598591	Deletion	0	NoVar	7142	Heterozygous	0	NoVar									LOC101928401-LOC401357;
659	7	56692264	56757323	Deletion	7911	Homozygous	0	NoVar	0	NoVar									LOC101928401-LOC401357;
660	7	57038837	57071019	Insertion	0	NoVar	0	NoVar	5730	Heterozygous									MIR4283-1-ZNF479;
661	7	63023646	63035649	Insertion	2736	Homozygous	0	NoVar	0	NoVar									ZNF716-ZNF733P;
662	7	64834574	64863370	Deletion	2453	Homozygous	2232	Homozygous	2311	Homozygous	ZNF138;			ZNF138;					ZNF138-ZNF273;
663	7	65481931	65530747	Insertion	21877	Heterozygous	0	NoVar	0	NoVar									ZNF92-LOC441242;
664	7	66386014	66411625	Deletion	2742	Homozygous	2645	Heterozygous	2636	Homozygous	PG-LINC00174;				PG-LINC00174;				LINC00174-GS1-124K5.11;
665	7	67125176	67135706	Insertion	6009	Heterozygous	6088	Heterozygous	0	NoVar			TYW1;
666	7	67229839	67267977	Deletion	2259	Homozygous	2114	Homozygous	0	NoVar	TYW1;			TYW1;		TYW1;			TYW1-PMS2P4;
667	7	68738648	68761867	Insertion	2551	Homozygous	2357	Homozygous	2516	Homozygous									LOC102723427-LOC100507468;
668	7	70953963	70975510	Deletion	5041	Homozygous	4948	Homozygous	5052	Heterozygous									AUTS2-WBSCR17;
669	7	71676694	71688269	Insertion	4402	Heterozygous	4596	Heterozygous	0	NoVar		WBSCR17;
670	7	71743539	71783655	Deletion	0	NoVar	0	NoVar	2043	Homozygous	CALN1;			CALN1;		CALN1;			WBSCR17-CALN1;
671	7	72791213	72806996	Insertion	0	NoVar	5459	Homozygous	0	NoVar	TYW1B;
672	7	73697751	73739400	Deletion	2147	Homozygous	0	NoVar	2119	Homozygous	ABHD11;PG-ABHD11-AS1;PG-MIR4284;PG-WBSCR22;STX1A;			ABHD11;PG-ABHD11-AS1;PG-MIR4284;PG-WBSCR22;STX1A;	ABHD11;PG-ABHD11-AS1;PG-MIR4284;STX1A;	ABHD11;PG-WBSCR22;STX1A;	ABHD11;STX1A;		ABHD11-AS1-ABHD11;ABHD11-CLDN3;STX1A-ABHD11-AS1;WBSCR22-STX1A;
673	7	74378921	74438779	Deletion	3406	Homozygous	3334	Homozygous	2999	Homozygous	CLIP2;			CLIP2;		CLIP2;			CLIP2-GTF2IRD1;
674	7	75270960	75309222	Deletion	0	NoVar	29088	Heterozygous	0	NoVar	PG-SPDYE8P;				PG-SPDYE8P;				GTF2IP1.2-SPDYE8P;
675	7	76494140	76500339	Insertion	3299	Homozygous	3474	Homozygous	3593	Heterozygous		DTX2;
676	7	84196901	84233890	Deletion	0	NoVar	0	NoVar	2001	Homozygous					SEMA3A;				SEMA3A-LOC101927378;
677	7	91576512	91596858	Deletion	5906	Homozygous	0	NoVar	6605	Heterozygous									FZD1-MTERF1;
678	7	93778063	93796681	Deletion	6262	Homozygous	6084	Homozygous	6156	Homozygous									MIR4652-TFPI2;
679	7	93893997	93923361	Deletion	2035	Homozygous	0	NoVar	2119	Homozygous	GNG11;GNGT1;			GNGT1;	GNG11;GNGT1;TFPI2;	GNGT1;	GNG11;GNGT1;		GNGT1-GNG11;TFPI2-GNGT1;
680	7	96838782	96860728	Deletion	6481	Heterozygous	6374	Homozygous	6503	Homozygous									SHFM1-DLX6-AS1;
681	7	97762850	97773481	Deletion	8555	Heterozygous	0	NoVar	7101	Heterozygous									TAC1-ASNS;
682	7	98807508	98840158	Insertion	2100	Homozygous	2194	Homozygous	0	NoVar									NPTX2-TMEM130;
683	7	99200358	99233703	Insertion	5592	Heterozygous	5249	Homozygous	5614	Homozygous	KPNA7;				KPNA7;				KPNA7-MYH16;
684	7	107721621	107728596	Insertion	2908	Heterozygous	2311	Homozygous	2739	Heterozygous				SLC26A4;					SLC26A4-CBLL1;
685	7	108184460	108189032	Insertion	5836	Heterozygous	6074	Heterozygous	6028	Heterozygous	NRCAM;
686	7	110538108	110552481	Deletion	6495	Heterozygous	0	NoVar	0	NoVar									EIF3IP1-IMMP2L;
687	7	113770749	113791390	Deletion	6299	Homozygous	6224	Homozygous	6240	Homozygous									LINC00998-PPP1R3A;
688	7	126394371	126411839	Deletion	5624	Homozygous	0	NoVar	0	NoVar									LOC101928283-GRM8;
689	7	127571922	127595147	Deletion	2769	Heterozygous	0	NoVar	2749	Heterozygous	ARF5;FSCN3;GCC1;			ARF5;GCC1;	ARF5;FSCN3;GCC1;	ARF5;GCC1;	ARF5;FSCN3;GCC1;	ARF5;	ARF5-FSCN3;GCC1-ARF5;LOC100506682-GCC1;
690	7	132555329	132585736	Deletion	0	NoVar	0	NoVar	26854	Heterozygous	PLXNA4;	PLXNA4;			PLXNA4;		PLXNA4;
691	7	138197969	138230924	Insertion	2265	Homozygous	0	NoVar	0	NoVar									MIR4468-TRIM24;
692	7	142066836	142113140	Deletion	29286	Heterozygous	0	NoVar	29351	Heterozygous	MGAM;MGAM2;			MGAM;	MGAM2;	MGAM;	MGAM2;	MGAM;	MGAM-MGAM2;
693	7	142343716	142355487	Insertion	0	NoVar	21734	Heterozygous	0	NoVar									TRY2P-MTRNR2L6.2;
694	7	142474938	142519698	Insertion	20424	Heterozygous	20310	Heterozygous	20726	Heterozygous									TRY2P-MTRNR2L6.2;
695	7	142757956	142774909	Insertion	20309	Heterozygous	20428	Heterozygous	0	NoVar	PRSS2;			PRSS1;PRSS2;	PRSS2;	PRSS2;	PRSS2;		PRSS1-PRSS2.2;PRSS2.2-EPHB6;
696	7	144318208	144342147	Deletion	2232	Homozygous	0	NoVar	2265	Homozygous		PG-OR2A1-AS1;	OR2A1;OR2A42;	OR2A1;OR2A42;
697	7	148326780	148338369	Insertion	3063	Homozygous	3307	Homozygous	0	NoVar		CNTNAP2;
698	7	148358954	148400465	Deletion	3906	Homozygous	4219	Heterozygous	0	NoVar		CNTNAP2;
699	7	152580245	152601567	Deletion	0	NoVar	0	NoVar	2414	Heterozygous									LINC01003-XRCC2;
700	7	154447968	154482232	Deletion	2002	Homozygous	2391	Homozygous	2012	Homozygous			DPP6;					DPP6;
701	7	154590481	154650003	Deletion	0	NoVar	10469	Heterozygous	2322	Homozygous		DPP6;		DPP6;				DPP6;
702	7	155313831	155340069	Insertion	4721	Homozygous	5253	Heterozygous	5317	Homozygous				INSIG1;					INSIG1-BLACE;
703	7	155784409	155796628	Insertion	2135	Homozygous	2395	Homozygous	0	NoVar				RBM33;SHH;					RBM33-SHH;
704	7	155890777	155893413	Insertion	3872	Homozygous	3314	Homozygous	3893	Homozygous									SHH-LOC389602;
705	7	156585615	156602754	Deletion	7816	Heterozygous	0	NoVar	0	NoVar		PG-LINC01006;
706	7	157754145	157784578	Insertion	0	NoVar	2285	Homozygous	0	NoVar		PTPRN2;
707	7	158143103	158160589	Insertion	0	NoVar	35794	Heterozygous	28181	Heterozygous		PTPRN2;
708	7	158496842	158534494	Insertion	0	NoVar	2178	Homozygous	0	NoVar	PG-MIR595;	PTPRN2;		PG-MIR595;	PG-MIR595;
709	7	158583654	158596917	Insertion	0	NoVar	15830	Homozygous	13139	Homozygous	PG-LINC01022;PG-MIR5707;PTPRN2;			PG-LINC01022;PG-MIR5707;	PG-LINC01022;PG-MIR5707;PTPRN2;		PTPRN2;		LINC01022-NCAPG2;PTPRN2-LINC01022;
710	7	158603153	158604500	Insertion	5779	Homozygous	5870	Homozygous	13139	Homozygous									LINC01022-NCAPG2;
711	7	158646545	158672691	Insertion	2757	Homozygous	0	NoVar	0	NoVar	NCAPG2;
712	7	159194140	159205819	Insertion	3379	Homozygous	0	NoVar	4565	Heterozygous
713	8	133246	159033	Deletion	3080	Homozygous	3216	Homozygous	2821	Homozygous									OR4F21;
714	8	621551	648691	Deletion	4361	Homozygous	0	NoVar	4116	Homozygous		ERICH1;
715	8	977303	982096	Insertion	4323	Heterozygous	2547	Heterozygous	2211	Homozygous		PG-ERICH1-AS1;
716	8	989573	1005042	Deletion	2071	Homozygous	2032	Heterozygous	0	NoVar		PG-ERICH1-AS1;
717	8	1223522	1244159	Deletion	2009	Homozygous	2382	Homozygous	2042	Homozygous									ERICH1-AS1-LOC286083;
718	8	1390126	1413734	Deletion	9919	Homozygous	9601	Heterozygous	11990	Heterozygous									LOC286083-DLGAP2;
719	8	1835261	1869992	Insertion	2072	Homozygous	2155	Homozygous	2435	Homozygous			ARHGEF10;
720	8	2184621	2194509	Insertion	3603	Homozygous	4520	Homozygous	8876	Heterozygous									MYOM2-LOC101927815.2;
721	8	2464906	2480998	Insertion	6489	Heterozygous	0	NoVar	0	NoVar									MYOM2-LOC101927815.2;
722	8	4265096	4297077	Deletion	0	NoVar	2347	Homozygous	2870	Homozygous		CSMD1;
723	8	6988109	7016368	Deletion	19228	Heterozygous	19018	Heterozygous	0	NoVar	DEFA1;DEFA1B;DEFA3;PG-DEFT1P;PG-DEFT1P2;			DEFA1;DEFA1B;DEFA3;PG-DEFT1P;PG-DEFT1P2;	DEFA1;DEFA1B;PG-DEFT1P;PG-DEFT1P2;	DEFA1;DEFA1B;DEFA3;	DEFA1;DEFA1B;		DEFA1-DEFT1P.2;DEFT1P-DEFA1;DEFT1P.2-DEFA3;
724	8	7151558	7211903	Deletion	9110	Heterozygous	8910	Heterozygous	0	NoVar									DEFA5-LINC00965;
725	8	7224554	7274945	Deletion	0	NoVar	24869	Homozygous	0	NoVar	PG-LINC00965;			PG-LINC00965;	PG-LINC00965;				DEFA5-LINC00965;LINC00965-LINC00965.2;LINC00965.2-LINC00965.3;
726	8	7683150	7711632	Insertion	0	NoVar	0	NoVar	20850	Heterozygous									FAM90A7P.3-FAM90A10P;
727	8	8063298	8135496	Deletion	0	NoVar	4662	Homozygous	0	NoVar	PG-MIR548I3;			PG-MIR548I3;	PG-MIR548I3;				FAM66E-MIR548I3;MIR548I3-FAM86B3P;
728	8	9770112	9773789	Insertion	2509	Homozygous	2653	Homozygous	2822	Heterozygous		TNKS;						TNKS;
729	8	11360400	11390479	Deletion	2048	Homozygous	0	NoVar	0	NoVar			PG-FAM167A-AS1;PG-TDH;	PG-TDH;	PG-FAM167A-AS1;
730	8	21043017	21050939	Insertion	2925	Homozygous	2599	Homozygous	3259	Homozygous									LOC286114-LOC101929172;
731	8	21765511	21771265	Insertion	2453	Homozygous	2648	Homozygous	3476	Homozygous		GFRA2;
732	8	25113427	25134582	Deletion	18871	Heterozygous	18892	Heterozygous	18931	Heterozygous									NEFL-DOCK5;
733	8	25189761	25218938	Deletion	4057	Heterozygous	0	NoVar	3883	Homozygous			DOCK5;
734	8	32773026	32855019	Deletion	11525	Homozygous	11625	Homozygous	10922	Homozygous									NRG1-FUT10;
735	8	34440191	34447939	Insertion	3137	Homozygous	4066	Homozygous	3151	Homozygous									DUSP26-LINC01288;
736	8	37188275	37194968	Deletion	2114	Heterozygous	0	NoVar	0	NoVar									KCNU1-LINC01605.2;
737	8	40022341	40044568	Deletion	0	NoVar	5565	Heterozygous	0	NoVar									IDO2-C8orf4;
738	8	40912672	40925555	Deletion	5653	Homozygous	5955	Homozygous	4384	Homozygous									ZMAT4-SFRP1;
739	8	42313781	42349908	Deletion	3889	Homozygous	3773	Homozygous	2264	Homozygous	IKBKB;POLB;			IKBKB;	POLB;	IKBKB;	POLB;	IKBKB;POLB;	IKBKB-POLB;
740	8	43207705	43253844	Insertion	4400	Homozygous	4287	Homozygous	0	NoVar				HGSNAT;					HGSNAT-POTEA;
741	8	46631424	46638396	Insertion	0	NoVar	0	NoVar	19970	Heterozygous									POTEA-LINC00293;
742	8	49711307	49754360	Insertion	0	NoVar	0	NoVar	2329	Homozygous									C8orf22-SNTG1;
743	8	51771764	51807317	Insertion	0	NoVar	2554	Homozygous	0	NoVar		PXDNL;
744	8	57067558	57077027	Insertion	5692	Homozygous	5636	Homozygous	5513	Homozygous									IMPAD1-LINC01606.2;
745	8	60914176	60939224	Deletion	0	NoVar	0	NoVar	2376	Homozygous									CHD7-LOC100130298;
746	8	61190950	61217404	Insertion	4430	Homozygous	6265	Homozygous	4188	Homozygous									LOC100130298-CLVS1;
747	8	63794845	63801899	Deletion	2958	Heterozygous	0	NoVar	0	NoVar									LINC01289-LOC102724623;
748	8	72872702	72890493	Deletion	5917	Homozygous	6102	Heterozygous	0	NoVar		KCNB2;
749	8	74429995	74452624	Deletion	4058	Homozygous	3253	Heterozygous	3240	Homozygous									GDAP1-MIR5681A;
750	8	87227727	87266782	Insertion	2008	Homozygous	0	NoVar	0	NoVar		CNBD1;
751	8	91516594	91530512	Deletion	0	NoVar	0	NoVar	8618	Heterozygous									SLC26A7-RUNX1T1;
752	8	93033564	93070939	Deletion	0	NoVar	0	NoVar	5027	Homozygous				PG-MIR8084;					MIR8084-C8orf87;
753	8	95838753	95870168	Deletion	4499	Heterozygous	4592	Homozygous	0	NoVar									C8orf37-AS1-LOC100500773;
754	8	102538489	102578533	Insertion	0	NoVar	2025	Homozygous	0	NoVar	ODF1;			ODF1;	ODF1;	ODF1;	ODF1;		ODF1-KLF10;UBR5-ODF1;
755	8	111280523	111312846	Deletion	3486	Homozygous	0	NoVar	0	NoVar									LINC01609-CSMD3;
756	8	119120956	119163885	Deletion	8376	Heterozygous	0	NoVar	0	NoVar									COLEC10-MAL2;
757	8	120913953	120921083	Insertion	4303	Heterozygous	4327	Heterozygous	0	NoVar									SNTB1-HAS2;
758	8	125571737	125590494	Deletion	6559	Homozygous	6219	Homozygous	5565	Homozygous									TRIB1-LINC00861;
759	8	126175255	126200033	Deletion	2548	Homozygous	2213	Homozygous	0	NoVar									LINC00861-LOC101927657;
760	8	128443916	128457481	Deletion	6124	Homozygous	6056	Homozygous	6570	Heterozygous		PG-LINC00824;
761	8	128716661	128734124	Insertion	3474	Heterozygous	0	NoVar	0	NoVar									LINC00824-LINC00977;
762	8	130827215	130865883	Deletion	2370	Homozygous	0	NoVar	2012	Homozygous	ADCY8;
763	8	131252762	131273753	Deletion	3028	Heterozygous	2798	Heterozygous	2801	Homozygous									ADCY8-EFR3A;
764	8	134061472	134078717	Deletion	6584	Heterozygous	6378	Heterozygous	0	NoVar									LOC101927822-ZFAT;
765	8	134595947	134612822	Deletion	0	NoVar	2163	Homozygous	0	NoVar	ZFAT;		PG-ZFAT-AS1;	PG-ZFAT-AS1;	PG-ZFAT-AS1;
766	8	136138496	136152294	Deletion	3598	Heterozygous	3558	Homozygous	3681	Heterozygous									KHDRBS3-LOC101927915;
767	8	137781988	137814546	Deletion	0	NoVar	0	NoVar	2677	Homozygous									LOC101927915-FAM135B;
768	8	141414607	141424738	Insertion	6042	Homozygous	6026	Homozygous	6245	Homozygous	PTP4A3;				PTP4A3;		PTP4A3;		GPR20.2-PTP4A3;
769	8	141630340	141638024	Insertion	3328	Homozygous	3319	Homozygous	0	NoVar									MROH5-MIR1302-7.3;
770	8	141772332	141779870	Insertion	4253	Homozygous	4345	Homozygous	4026	Homozygous									MROH5-MIR1302-7.3;
771	8	141843705	141879610	Insertion	2553	Homozygous	2281	Homozygous	2544	Homozygous									MIR1302-7.3-MIR4472-1;
772	8	142153238	142192649	Insertion	2487	Homozygous	0	NoVar	0	NoVar	PG-MIR4472-1;			PG-MIR4472-1;	PG-MIR4472-1;				MIR1302-7.3-MIR4472-1;MIR4472-1-LINC00051;
773	8	142236676	142275703	Insertion	2020	Homozygous	2092	Homozygous	0	NoVar	TSNARE1;			TSNARE1;		TSNARE1;
774	8	143610534	143670279	Deletion	2666	NoVar	2116	NoVar	10097	Homozygous	TSTA3;ZNF623;			TSTA3;ZNF623;	PYCRL;TSTA3;ZNF623;	TSTA3;ZNF623;	TSTA3;ZNF623;	TSTA3;	PYCRL-TSTA3;TSTA3-ZNF623;ZNF623-ZNF707;
775	8	143631858	143670279	Insertion	2666	Homozygous	2116	Homozygous	10097	NoVar	ZNF623;			ZNF623;	ZNF623;	ZNF623;	ZNF623;		TSTA3-ZNF623;ZNF623-ZNF707;
776	8	143856843	143872031	Insertion	0	NoVar	6850	Homozygous	0	NoVar	EPPK1;			EPPK1;		EPPK1;			NRBP2-EPPK1;
777	8	144115589	144128984	Insertion	6196	Homozygous	6243	Homozygous	6470	Homozygous	WDR97;			WDR97;		WDR97;			WDR97-HGH1;
778	8	144650327	144691084	Insertion	3994	Homozygous	3522	Homozygous	2758	Homozygous	ARHGAP39;				ARHGAP39;		ARHGAP39;		ARHGAP39-ZNF251;
779	9	304743	328799	Deletion	0	NoVar	2275	Heterozygous	0	NoVar			DOCK8;
780	9	1155760	1171414	Insertion	0	NoVar	21288	Heterozygous	0	NoVar									DMRT2-SMARCA2;
781	9	4254519	4289563	Insertion	0	NoVar	5170	Heterozygous	0	NoVar	GLIS3;						GLIS3;
782	9	6366020	6405678	Insertion	3523	Heterozygous	3239	Homozygous	0	NoVar									TPD52L3-UHRF2;
783	9	8984104	9018403	Insertion	3861	Homozygous	4149	Homozygous	3986	Homozygous		PTPRD;
784	9	15115239	15133723	Insertion	2120	Homozygous	2111	Homozygous	2497	Homozygous									LOC389705-TTC39B;
785	9	15805973	15828409	Deletion	7009	Heterozygous	6063	Heterozygous	0	NoVar		CCDC171;
786	9	17903677	17930194	Deletion	0	NoVar	3436	Homozygous	0	NoVar									SH3GL2-ADAMTSL1;
787	9	22494932	22507353	Deletion	7862	Homozygous	7792	Homozygous	7815	Heterozygous									DMRTA1-LINC01239;
788	9	28167084	28194471	Insertion	0	NoVar	2003	Homozygous	0	NoVar		LINGO2;
789	9	29035534	29127175	Deletion	5338	Homozygous	0	NoVar	0	NoVar		LINGO2;
790	9	34685103	34718902	Insertion	0	NoVar	2072	Homozygous	0	NoVar	CCL19;CCL21;			CCL19;CCL21;FAM205A;	CCL19;CCL21;	CCL19;CCL21;	CCL19;CCL21;		CCL19-CCL21;CCL21-FAM205A;CCL27-CCL19;
791	9	39457418	39518285	Deletion	0	NoVar	0	NoVar	38963	Heterozygous	PG-ZNF658B;				PG-ZNF658B;				ZNF658B-GLIDR;
792	9	39629786	39636731	Insertion	0	NoVar	2553	Heterozygous	0	NoVar									ZNF658B-GLIDR;
793	9	39814487	39900829	Deletion	52528	Heterozygous	0	NoVar	0	NoVar	PG-KGFLP2;PG-LOC102724238;PG-LOC554249;			PG-LOC102724238;PG-LOC554249;	PG-GLIDR;PG-KGFLP2;PG-LOC102724238;PG-LOC554249;				LOC102724238-ANKRD20A2;
794	9	39914373	39956800	Deletion	2179	Homozygous	0	NoVar	0	NoVar									LOC102724238-ANKRD20A2;
795	9	40812477	40876207	Insertion	0	NoVar	8393	Heterozygous	0	NoVar									AQP7P3-MIR1299;
796	9	41609159	41644888	Insertion	0	NoVar	2550	Homozygous	0	NoVar					PG-FAM27E2;				MIR4477A.2-FAM27E2;
797	9	42329029	42349392	Insertion	2539	Homozygous	2081	Homozygous	2218	Heterozygous									FAM74A7-LOC103908605;
798	9	42340492	42357240	Deletion	2539	NoVar	9031	Heterozygous	2218	NoVar									FAM74A7-LOC103908605;
799	9	63380825	63414593	Deletion	0	NoVar	0	NoVar	2890	Homozygous									AQP7P1-MIR4477A;
800	9	63779480	63787301	Insertion	4143	Heterozygous	0	NoVar	0	NoVar									AQP7P1-MIR4477A;
801	9	66035218	66087598	Deletion	9362	Heterozygous	9708	Heterozygous	0	NoVar	PG-FAM95B1;			PG-FAM95B1;	PG-FAM95B1;				FAM95B1.3-ANKRD20A3;GXYLT1P3-FAM95B1.3;
802	9	66729038	66773515	Insertion	2634	Heterozygous	2323	Homozygous	0	NoVar									LOC642929-ZNF658;
803	9	66906596	66948077	Deletion	38496	Heterozygous	38452	Heterozygous	0	NoVar	ZNF658;			ZNF658;		ZNF658;			ZNF658-FAM74A3;
804	9	69102762	69144850	Deletion	5545	Homozygous	0	NoVar	5650	Homozygous	TJP2;			FXN;	TJP2;		TJP2;		FXN-TJP2;
805	9	70220327	70236438	Insertion	3847	Homozygous	4018	Homozygous	0	NoVar	PG-SMC5-AS1;		MAMDC2;	MAMDC2;
806	9	70680857	70721291	Deletion	18135	Heterozygous	19177	Heterozygous	17883	Heterozygous	TRPM3;
807	9	74965485	74994204	Insertion	0	NoVar	2934	Homozygous	0	NoVar	CARNMT1;		PG-C9orf41-AS1;	CARNMT1;		CARNMT1;
808	9	76302168	76318108	Deletion	2236	Homozygous	2324	Heterozygous	0	NoVar		PCSK5;
809	9	77153743	77166700	Insertion	7488	Homozygous	0	NoVar	0	NoVar									FOXB2-VPS13A-AS1;
810	9	79449413	79474638	Insertion	0	NoVar	2912	Heterozygous	0	NoVar									LOC101927450-TLE4;
811	9	80642698	80662667	Deletion	0	NoVar	2133	Heterozygous	0	NoVar									LINC01507-TLE1;
812	9	81342571	81359396	Deletion	0	NoVar	2742	Homozygous	0	NoVar									LINC01507-TLE1;
813	9	81703149	81717859	Deletion	2203	Homozygous	2001	Homozygous	2182	Homozygous			PG-LOC101927502;
814	9	86525399	86549776	Deletion	2017	Homozygous	0	NoVar	0	NoVar									ZCCHC6-GAS1;
815	9	87910643	87918101	Deletion	0	NoVar	3613	Homozygous	0	NoVar	SPATA31C1;				SPATA31C1;		SPATA31C1;		SPATA31E1-SPATA31C1;
816	9	88193934	88211143	Insertion	11158	Heterozygous	11129	Heterozygous	11257	Heterozygous									SPATA31C2-SPIN1;
817	9	88241167	88270667	Deletion	2048	Homozygous	2017	Homozygous	0	NoVar									SPATA31C2-SPIN1;
818	9	88656524	88664534	Insertion	6023	Homozygous	6040	Homozygous	6053	Homozygous					LOC286238;				LOC286238-MIR4289;
819	9	91641731	91655475	Insertion	6125	Homozygous	0	NoVar	6182	Homozygous									MIR3910-1-ROR2;
820	9	98533330	98564389	Deletion	2489	Homozygous	2353	Homozygous	0	NoVar	GABBR2;							GABBR2;
821	9	101946360	101963451	Deletion	9870	Heterozygous	0	NoVar	0	NoVar									GRIN3A-LINC00587;
822	9	107253692	107273834	Deletion	2201	Homozygous	2213	Homozygous	2132	Homozygous									LOC340512-RAD23B;
823	9	107765142	107778739	Deletion	3141	Homozygous	2730	Heterozygous	2998	Homozygous									KLF4-ACTL7B;
824	9	113046716	113063848	Insertion	0	NoVar	15746	Heterozygous	0	NoVar	ZFP37;				ZFP37;		ZFP37;		ZFP37-FAM225B;
825	9	114315287	114326569	Insertion	0	NoVar	0	NoVar	13287	Heterozygous	ORM1;			COL27A1;ORM1;	ORM1;ORM2;	ORM1;	ORM1;		COL27A1-ORM1;ORM1-ORM2;
826	9	125806207	125816295	Insertion	5572	Homozygous	5647	Homozygous	5641	Homozygous			PG-PBX3;
827	9	130264470	130282097	Deletion	4266	Heterozygous	5054	Heterozygous	4922	Heterozygous	HMCN2;				HMCN2;				NCS1-HMCN2;
828	9	130956712	130960940	Insertion	2790	Homozygous	2550	Homozygous	3540	Homozygous									FIBCD1-LAMC3;
829	9	131356504	131383119	Insertion	0	NoVar	2291	Homozygous	0	NoVar									PLPP7-PRRC2B;
830	9	131406288	131416081	Insertion	3439	Heterozygous	0	NoVar	4623	Homozygous									PLPP7-PRRC2B;
831	9	132949685	132956524	Insertion	0	NoVar	4416	Heterozygous	0	NoVar			GFI1B;	PG-MIR548AW;
832	9	133577747	133598224	Insertion	2269	Homozygous	2578	Homozygous	2326	Homozygous	FAM163B;			ADAMTSL2;FAM163B;	FAM163B;	FAM163B;	FAM163B;		ADAMTSL2-FAM163B;FAM163B-DBH;
833	9	134096810	134127803	Deletion	2004	Homozygous	2045	Homozygous	0	NoVar									BRD3-WDR5;
834	9	135312606	135333853	Deletion	3072	NoVar	2918	NoVar	2317	Homozygous									LOC401557-C9orf62;
835	9	135333853	135371614	Insertion	3072	Homozygous	2918	Homozygous	2317	NoVar	C9orf62;			C9orf62;	C9orf62;	C9orf62;	C9orf62;		C9orf62-PPP1R26-AS1;LOC401557-C9orf62;
836	9	135393469	135429527	Insertion	0	NoVar	0	NoVar	2179	Homozygous									C9orf62-PPP1R26-AS1;
837	9	135566512	135605251	Deletion	0	NoVar	0	NoVar	2934	Homozygous	PAEP;PG-LINC01502;			PAEP;PG-LINC01502;	PG-LINC01502;	PAEP;			LINC01502-GLT6D1;PAEP-LINC01502;
838	9	137017537	137047338	Insertion	2179	Homozygous	0	NoVar	0	NoVar	ABCA2;C9orf139;FUT7;NPDC1;			C9orf139;ENTPD2;FUT7;NPDC1;	ABCA2;C9orf139;FUT7;NPDC1;	C9orf139;FUT7;NPDC1;	ABCA2;C9orf139;FUT7;NPDC1;		C9orf139-NPDC1;NPDC1-ENTPD2;
839	9	137097878	137108501	Insertion	2257	Homozygous	0	NoVar	0	NoVar	PG-MAN1B1;			DPP7;				PG-MAN1B1;
840	9	137325289	137334650	Insertion	7830	Homozygous	6339	Heterozygous	8734	Homozygous		EXD3;
841	9	137491970	137521642	Insertion	2051	Homozygous	2995	Homozygous	2357	Homozygous	PNPLA7;
842	9	137712196	137724336	Insertion	2641	Homozygous	6444	Homozygous	4146	Homozygous			EHMT1;
843	9	138179640	138202992	Deletion	2164	Homozygous	2310	Homozygous	2330	Homozygous				PG-TUBBP5;					TUBBP5-FAM157B;
844	9	138274566	138279726	Insertion	5747	Homozygous	9093	Homozygous	0	NoVar
845	10	474817	488341	Insertion	2252	Homozygous	2360	Homozygous	2165	Heterozygous	DIP2C;
846	10	1225133	1244692	Insertion	0	NoVar	2581	NoVar	13531	Homozygous	ADARB2;
847	10	1225896	1254714	Deletion	0	NoVar	2581	Heterozygous	13531	NoVar	ADARB2;
848	10	1688207	1723220	Deletion	2602	Homozygous	2335	Homozygous	2311	Homozygous		ADARB2;
849	10	3380352	3414890	Insertion	0	NoVar	0	NoVar	2226	Homozygous			PG-LOC105376360;
850	10	4240756	4249430	Deletion	2796	Homozygous	2398	Homozygous	2344	Homozygous	PG-LINC00702;				PG-LINC00702;				LINC00702-LINC00703;
851	10	5844539	5856047	Deletion	3607	Heterozygous	3649	Heterozygous	3661	Homozygous									GDI2-ANKRD16;
852	10	6097271	6136108	Deletion	0	NoVar	2002	Homozygous	0	NoVar	RBM17;			RBM17;		RBM17;		RBM17;	RBM17-PFKFB3;
853	10	6369395	6382666	Deletion	6168	Homozygous	6124	Homozygous	6044	Homozygous									LOC399715-PRKCQ;
854	10	12499631	12521176	Deletion	0	NoVar	2483	Heterozygous	0	NoVar			CAMK1D;
855	10	12772891	12776318	Insertion	3647	Homozygous	0	NoVar	0	NoVar		CAMK1D;
856	10	15190387	15210783	Insertion	3257	Homozygous	4143	Homozygous	3137	Homozygous				FAM171A1;					NMT2-FAM171A1;
857	10	20545620	20569170	Deletion	0	NoVar	10515	Heterozygous	0	NoVar	PG-MIR4675;			PG-MIR4675;	PG-MIR4675;				MIR4675-NEBL;PLXDC2-MIR4675;
858	10	25266418	25289418	Deletion	0	NoVar	2326	Homozygous	0	NoVar			GPR158;
859	10	25385442	25450293	Insertion	0	NoVar	0	NoVar	4292	Homozygous		GPR158;
860	10	26708004	26755510	Deletion	0	NoVar	2604	Homozygous	0	NoVar	ABI1;		PDSS1;	ABI1;PDSS1;		ABI1;
861	10	26892789	26900799	Insertion	8263	Heterozygous	7686	Homozygous	7449	Homozygous									ABI1-LINC00202-1;
862	10	30949687	30965256	Deletion	5225	Heterozygous	4557	Homozygous	0	NoVar		ZNF438;
863	10	31131467	31176363	Deletion	0	NoVar	0	NoVar	2888	Homozygous									ZNF438-ZEB1-AS1;
864	10	31963430	31991699	Deletion	2909	Homozygous	2741	Homozygous	2559	Homozygous									ARHGAP12-KIF5B;
865	10	39693256	39711822	Deletion	0	NoVar	2970	Heterozygous	0	NoVar									ACTR3BP5-LOC441666;
866	10	45338337	45343900	Insertion	16053	Heterozygous	0	NoVar	0	NoVar									OR13A1-ALOX5;
867	10	46270479	46286951	Insertion	5430	Heterozygous	5458	Heterozygous	5723	Homozygous					ANTXRL;PG-ANTXRLP1;				ANTXRLP1-ANTXRL;
868	10	48052162	48073911	Insertion	19138	Heterozygous	0	NoVar	0	NoVar									AGAP12P-FRMPD2;
869	10	50150831	50191674	Deletion	2082	Homozygous	0	NoVar	2124	Homozygous	ASAH2;			ASAH2;		ASAH2;			FAM21A-ASAH2;
870	10	51398907	51457751	Deletion	10618	Heterozygous	0	NoVar	11165	Heterozygous			PRKG1;
871	10	54917280	54954453	Deletion	0	NoVar	0	NoVar	2002	Homozygous									PCDH15-MTRNR2L5;
872	10	56768390	56807967	Insertion	0	NoVar	3401	Homozygous	0	NoVar									ZWINT-MIR3924;
873	10	57447179	57484761	Deletion	0	NoVar	2023	Homozygous	2783	Homozygous									MIR3924-IPMK;
874	10	65519415	65530624	Insertion	3593	Heterozygous	0	NoVar	0	NoVar									ANXA2P3-LINC01515;
875	10	65536325	65590811	Deletion	0	NoVar	0	NoVar	8903	Heterozygous	PG-LINC01515;				PG-LINC01515;				ANXA2P3-LINC01515;
876	10	70684772	70692256	Deletion	2741	Heterozygous	0	NoVar	0	NoVar			ADAMTS14;
877	10	76489573	76511723	Deletion	6016	Homozygous	6293	Homozygous	5994	Homozygous		C10orf11;
878	10	79718843	79751547	Deletion	31355	Heterozygous	0	NoVar	13785	Homozygous		PG-NUTM2B-AS1;
879	10	81199733	81246267	Insertion	2455	Homozygous	0	NoVar	2390	Homozygous									SH2D4B-NRG3;
880	10	83127888	83180511	Insertion	0	NoVar	3295	Homozygous	0	NoVar									NRG3-GHITM;
881	10	83206191	83219312	Insertion	0	NoVar	4548	Heterozygous	0	NoVar									NRG3-GHITM;
882	10	86479597	86505818	Insertion	3413	Homozygous	2944	Homozygous	2829	Homozygous	WAPL;
883	10	89030298	89051675	Insertion	6844	Heterozygous	0	NoVar	0	NoVar									FAS-MIR4679-2;
884	10	92331251	92385203	Deletion	3518	Homozygous	3648	Homozygous	3429	Homozygous	MARCH5;			MARCH5;		MARCH5;			MARCH5-MARK2P9;
885	10	97257739	97286747	Deletion	0	NoVar	2905	Homozygous	2336	Homozygous	ARHGAP19;PG-ARHGAP19-SLIT1;				ARHGAP19;		ARHGAP19;
886	10	98920270	98959255	Deletion	0	NoVar	14044	Heterozygous	14226	Homozygous	PG-MIR6507;	HPSE2;		PG-MIR6507;	PG-MIR6507;
887	10	102621677	102647618	Insertion	0	NoVar	2088	Homozygous	0	NoVar	SUFU;TRIM8;			SUFU;	TRIM8;	SUFU;	TRIM8;	SUFU;	SUFU-TRIM8;
888	10	106260262	106278777	Deletion	2899	Homozygous	0	NoVar	2877	Homozygous									LOC101927549-SORCS1;
889	10	106587885	106620596	Deletion	0	NoVar	2075	Homozygous	2115	Homozygous	SORCS1;
890	10	109198786	109215909	Insertion	0	NoVar	7875	Heterozygous	0	NoVar									LINC01435-XPNPEP1;
891	10	109799247	109820653	Deletion	6796	Homozygous	6709	Homozygous	6783	Homozygous									LINC01435-XPNPEP1;
892	10	112339075	112385287	Deletion	4797	Homozygous	0	NoVar	0	NoVar	ACSL5;PG-GUCY2GP;				ACSL5;PG-GUCY2GP;		ACSL5;		GUCY2GP-ACSL5;
893	10	114058289	114088316	Insertion	2273	Homozygous	2551	Homozygous	2448	Homozygous									ADRB1-CCDC186;
894	10	119522699	119551272	Insertion	2016	Homozygous	2054	Homozygous	2164	Homozygous	RGS10;				RGS10;		RGS10;		RGS10-TIAL1;
895	10	120461053	120475504	Deletion	2477	Homozygous	2381	Homozygous	2409	Homozygous			PLPP4;
896	10	122601344	122613521	Deletion	4525	Homozygous	4150	Homozygous	4477	Heterozygous			DMBT1;
897	10	122689239	122699452	Insertion	6089	Homozygous	5992	Heterozygous	6170	Homozygous	C10orf120;			C10orf120;		C10orf120;			DMBT1-C10orf120;
898	10	123241150	123263144	Insertion	5137	Homozygous	3347	Homozygous	4941	Homozygous									BUB3-GPR26;
899	10	124495988	124513120	Insertion	0	NoVar	0	NoVar	2075	Homozygous			LHPP;					LHPP;
900	10	126939190	126956197	Insertion	10690	Homozygous	10397	Homozygous	10931	Homozygous			DOCK1;
901	10	127784938	127806210	Insertion	0	NoVar	2012	Homozygous	0	NoVar									FOXI2-CLRN3;
902	10	128434459	128464756	Insertion	12400	Homozygous	2692	Homozygous	19612	Homozygous									LINC01163-MGMT;
903	10	130831592	130844317	Deletion	2776	Heterozygous	0	NoVar	2991	Heterozygous									GLRX3-MIR378C;
904	10	131848850	131888064	Insertion	0	NoVar	6552	Heterozygous	2009	Homozygous									LINC01164-PPP2R2D;
905	10	132151511	132175328	Insertion	2635	Heterozygous	3930	Homozygous	3691	Homozygous		JAKMIP3;
906	10	132355848	132375328	Insertion	0	NoVar	0	NoVar	7476	Homozygous		LRRC27;		LRRC27;
907	10	132385372	132395517	Insertion	2175	Homozygous	2489	Heterozygous	0	NoVar				LRRC27;	PWWP2B;				LRRC27-PWWP2B;
908	10	133118592	133148313	Deletion	2789	Homozygous	0	NoVar	0	NoVar	ADGRA1;			ADGRA1;		ADGRA1;			ADGRA1-KNDC1;
909	10	133468013	133490203	Deletion	2667	Heterozygous	2552	Homozygous	0	NoVar	PG-SCART1;			PG-SCART1;					SCART1-CYP2E1;
910	11	85849	104469	Insertion	0	NoVar	0	NoVar	4650	Heterozygous									LINC01001;
911	11	174006	184906	Insertion	6549	Homozygous	5904	Heterozygous	11888	Homozygous									LINC01001-SCGB1C1;
912	11	336372	366388	Insertion	3347	Homozygous	3832	Homozygous	3258	Homozygous					B4GALNT4;				IFITM3-B4GALNT4;
913	11	399027	407456	Insertion	3954	Heterozygous	0	NoVar	4192	Heterozygous	PKP3;SIGIRR;			PKP3;SIGIRR;		PKP3;SIGIRR;			PKP3-SIGIRR;
914	11	581475	585983	Insertion	4849	Homozygous	0	NoVar	4935	Homozygous			PHRF1;
915	11	637571	671911	Insertion	0	NoVar	0	NoVar	2145	Homozygous	DEAF1;DRD4;			DEAF1;DRD4;		DEAF1;DRD4;			DRD4-DEAF1.2;
916	11	947423	970218	Insertion	0	NoVar	0	NoVar	2033	Homozygous			AP2A2;
917	11	995232	1019624	Insertion	13829	Heterozygous	11328	Heterozygous	10625	Heterozygous	AP2A2;MUC6;			AP2A2;MUC6;		AP2A2;MUC6;			AP2A2.3-MUC6;
918	11	1092262	1102584	Insertion	3101	Homozygous	3181	Homozygous	0	NoVar		MUC2;
919	11	1536352	1541923	Insertion	6129	Heterozygous	0	NoVar	6507	Heterozygous									MOB2-DUSP8;
920	11	1876466	1918408	Deletion	22308	Heterozygous	0	NoVar	27179	Heterozygous	LSP1;PG-LINC01150;PG-MIR7847;			LSP1;PG-LINC01150;PG-MIR7847;	PG-LINC01150;PG-MIR7847;TNNT3;	LSP1;	LSP1;		LINC01150-TNNT3;LSP1-LINC01150;
921	11	1927077	1943801	Insertion	24661	Heterozygous	3928	Homozygous	3999	Homozygous	TNNT3;			TNNT3;	MRPL23;	TNNT3;			TNNT3-MRPL23;
922	11	3461773	3497436	Deletion	0	NoVar	4262	Heterozygous	4513	Heterozygous									TSSC2-LOC101927708;
923	11	3642907	3658522	Insertion	19488	Heterozygous	21557	Heterozygous	0	NoVar	ART1;				ART1;ART5;		ART1;		ART5-ART1;
924	11	4931191	4972994	Deletion	8968	Heterozygous	0	NoVar	8469	Heterozygous	OR51A2;OR51A4;			OR51A2;OR51A4;	OR51A2;OR51A4;				OR51A2-MMP26;OR51A4-OR51A2;OR51G1-OR51A4;
925	11	7766578	7813635	Deletion	2377	Homozygous	2454	NoVar	0	NoVar	OR5P2;			OR5P2;	OR5P2;				OR5P2-OR5P3;OVCH2-OR5P2;
926	11	7813635	7838292	Insertion	9930	Heterozygous	2454	Homozygous	0	NoVar	OR5P3;			OR5P3;	OR5P3;				OR5P2-OR5P3;OR5P3-OR5E1P;
927	11	8816634	8819620	Insertion	2340	Homozygous	2459	Homozygous	2292	Heterozygous		ST5;
928	11	9499668	9540126	Deletion	0	NoVar	0	NoVar	2128	Homozygous	ZNF143;			ZNF143;		ZNF143;			ZNF143-WEE1;
929	11	10939293	10965682	Deletion	0	NoVar	0	NoVar	2040	Homozygous									ZBED5-AS1-GALNT18;
930	11	11235386	11249520	Insertion	4241	Homozygous	6077	Homozygous	4772	Homozygous									ZBED5-AS1-GALNT18;
931	11	12611092	12641630	Insertion	3742	Homozygous	3128	Homozygous	3940	Heterozygous									PARVA-TEAD1;
932	11	14260402	14292505	Insertion	2711	Homozygous	2878	Homozygous	2365	Homozygous	RRAS2;SPON1;			RRAS2;SPON1;		RRAS2;SPON1;		RRAS2;	SPON1-RRAS2;
933	11	22431688	22453287	Deletion	2274	Heterozygous	0	NoVar	0	NoVar	PG-LINC01495;			PG-LINC01495;					SLC17A6-LINC01495;
934	11	23322629	23367042	Insertion	2583	Homozygous	2880	Homozygous	2449	Homozygous									CCDC179-MIR8054;
935	11	24901588	24932720	Insertion	0	NoVar	2202	Homozygous	0	NoVar		LUZP2;
936	11	25177274	25250231	Insertion	3652	Homozygous	0	NoVar	0	NoVar									LUZP2-ANO3;
937	11	27598971	27639911	Deletion	0	NoVar	0	NoVar	2090	Homozygous	PG-LINC00678;		PG-BDNF-AS;	PG-LINC00678;	PG-LINC00678;
938	11	28945051	29004044	Deletion	6431	Homozygous	5758	Homozygous	6488	Homozygous									MIR8068-LINC01616;
939	11	31359835	31395981	Deletion	4245	Heterozygous	0	NoVar	4266	Heterozygous	DCDC1;DNAJC24;				DCDC1;DNAJC24;		DCDC1;DNAJC24;		DCDC1-DNAJC24;
940	11	36281230	36311115	Insertion	2572	Homozygous	2392	Homozygous	2549	Homozygous	COMMD9;PRR5L;				COMMD9;PRR5L;		COMMD9;PRR5L;		COMMD9-PRR5L;
941	11	36721447	36739648	Insertion	0	NoVar	20301	Homozygous	0	NoVar									C11orf74-LOC103312105;
942	11	42944631	42974363	Insertion	0	NoVar	8170	Heterozygous	0	NoVar									LOC100507205-HNRNPKP3;
943	11	45376437	45416087	Deletion	0	NoVar	0	NoVar	3606	Homozygous	PG-LOC399886;			PG-LOC399886;					LOC399886-CHST1;
944	11	47014816	47046528	Deletion	6375	Homozygous	6039	Homozygous	6446	Heterozygous			C11orf49;
945	11	47611459	47646702	Insertion	4555	Homozygous	4298	Homozygous	4227	Homozygous	MTCH2;			MTCH2;	MTCH2;	MTCH2;	MTCH2;		C1QTNF4-MTCH2;MTCH2-AGBL2;
946	11	47889153	47894048	Insertion	4181	Homozygous	4374	Homozygous	4831	Homozygous									NUP160-PTPRJ;
947	11	48570185	48593942	Deletion	2796	Homozygous	3317	Homozygous	3713	Homozygous									OR4A47-TRIM49B;
948	11	48909340	48948355	Insertion	7700	Heterozygous	4384	Homozygous	7645	Heterozygous									OR4A47-TRIM49B;
949	11	54735177	54797641	Deletion	0	NoVar	23433	Homozygous	0	NoVar									OR4A5-TRIM48;
950	11	56373561	56390187	Insertion	7323	Homozygous	7952	Heterozygous	7297	Homozygous	OR8U1;OR8U8;			OR8U1;OR8U8;	OR8U1;OR8U8;				OR8J1-OR8U8;OR8U1-OR5R1;
951	11	56694059	56698202	Insertion	11033	Heterozygous	11082	Heterozygous	10950	Heterozygous					OR9G1;OR9G9;				OR5AR1-OR9G1;
952	11	58818388	58864661	Deletion	0	NoVar	2871	Homozygous	0	NoVar	GLYATL2;			GLYATL2;	GLYATL2;	GLYATL2;	GLYATL2;		GLYAT-GLYATL2;GLYATL2-GLYATL1;
953	11	59287359	59296175	Insertion	0	NoVar	2018	Heterozygous	2009	Heterozygous									MPEG1-OR5AN1;
954	11	60031511	60061239	Insertion	0	NoVar	4248	Heterozygous	3484	Homozygous	MS4A3;OOSP2;			OOSP2;	MS4A3;OOSP2;	OOSP2;	MS4A3;OOSP2;		OOSP1-OOSP2;OOSP2-MS4A3;
955	11	61199184	61219081	Deletion	18207	Heterozygous	16819	Heterozygous	0	NoVar	PGA3;			PGA3;	PGA3;PGA4;	PGA3;	PGA3;		PGA3-PGA4;VPS37C-PGA3;
956	11	64535380	64560160	Insertion	2852	Homozygous	2845	Homozygous	2856	Homozygous	SLC22A11;				SLC22A11;		SLC22A11;		LOC100996455-SLC22A11;
957	11	66388848	66409098	Insertion	2160	Homozygous	2373	Homozygous	2416	Homozygous									SLC29A2-NPAS4;
958	11	68869976	68898521	Insertion	2926	Homozygous	3017	Homozygous	3166	Homozygous	MRPL21;			MRPL21;		MRPL21;	MRPL21;		CPT1A-MRPL21;
959	11	69173822	69187527	Insertion	3477	Homozygous	3471	Homozygous	3446	Homozygous					PG-LOC338694;				LOC338694-MYEOV;
960	11	72586638	72602834	Insertion	2233	Homozygous	0	NoVar	2001	Homozygous	PDE2A;
961	11	75544375	75565933	Deletion	2021	Homozygous	0	NoVar	0	NoVar	SERPINH1;				SERPINH1;		SERPINH1;		GDPD5-SERPINH1;
962	11	77177468	77183091	Insertion	2423	Homozygous	0	NoVar	2156	Homozygous		MYO7A;
963	11	88083731	88108336	Deletion	2055	Homozygous	0	NoVar	0	NoVar				RAB38;					TMEM135-RAB38;
964	11	92306681	92332036	Insertion	3672	Homozygous	3914	Homozygous	3641	Homozygous									DISC1FP1-FAT3;
965	11	93134902	93177680	Deletion	7503	Homozygous	6862	Homozygous	4047	Homozygous	SLC36A4;			SLC36A4;		SLC36A4;			MTNR1B-SLC36A4;
966	11	93419293	93443529	Deletion	6327	Heterozygous	6242	Heterozygous	0	NoVar	CCDC67;			CCDC67;		CCDC67;			CCDC67-SMCO4;
967	11	93944908	93960465	Deletion	0	NoVar	2276	Heterozygous	0	NoVar									VSTM5-HEPHL1;
968	11	94236234	94237004	Insertion	0	NoVar	16603	Homozygous	9687	Homozygous									PANX1-IZUMO1R;
969	11	94249704	94257028	Insertion	0	NoVar	13427	Homozygous	0	NoVar									PANX1-IZUMO1R;
970	11	95434653	95446392	Deletion	6128	Homozygous	6104	Heterozygous	6143	Homozygous									LOC100129203-FAM76B;
971	11	98889955	98941748	Deletion	0	NoVar	41877	Heterozygous	0	NoVar									JRKL-AS1-CNTN5;
972	11	99540671	99577357	Deletion	2016	Homozygous	0	NoVar	0	NoVar			CNTN5;		CNTN5;
973	11	99803336	99834648	Insertion	0	NoVar	0	NoVar	2077	Homozygous		CNTN5;
974	11	101671032	101691298	Deletion	8618	Homozygous	7771	Homozygous	0	NoVar									TRPC6-ANGPTL5;
975	11	104356044	104409672	Deletion	6245	Homozygous	6014	Homozygous	3605	Homozygous									MIR7641-1-LOC102723895;
976	11	107464224	107494077	Insertion	0	NoVar	18192	Heterozygous	0	NoVar									CWF19L2-ALKBH8;
977	11	110492238	110511273	Insertion	5297	Heterozygous	0	NoVar	0	NoVar									FDX1-ARHGAP20;
978	11	118406309	118432384	Insertion	0	NoVar	2040	Homozygous	2324	Homozygous	PG-ATP5L;PG-LOC100131626;			PG-ATP5L;	KMT2A;PG-LOC100131626;	PG-ATP5L;			LOC100131626-KMT2A;
979	11	119355602	119364607	Insertion	0	NoVar	2017	Heterozygous	0	NoVar	USP2;				USP2;	USP2;	USP2;	USP2;
980	11	122456136	122494135	Deletion	2097	Homozygous	2003	Homozygous	2164	Homozygous									MIR100HG-UBASH3B;
981	11	126274744	126278500	Insertion	2414	Homozygous	2391	Homozygous	2360	Heterozygous	FOXRED1;			FOXRED1;	TIRAP;	FOXRED1;			FOXRED1-TIRAP;
982	11	128853973	128871943	Insertion	2071	Homozygous	2316	Homozygous	2237	Heterozygous	KCNJ1;				KCNJ1;		KCNJ1;		KCNJ1-KCNJ5;
983	11	134719956	134745566	Deletion	5451	Heterozygous	0	NoVar	5415	Heterozygous
984	11	134836336	134857803	Insertion	2104	Homozygous	0	NoVar	2087	Homozygous
985	11	134922354	134942467	Deletion	0	NoVar	2229	Heterozygous	0	NoVar
986	12	177231	202109	Deletion	4744	Heterozygous	0	NoVar	0	NoVar	IQSEC3;SLC6A12;			IQSEC3;SLC6A12;	PG-LOC101929384;	IQSEC3;SLC6A12;			IQSEC3-SLC6A12;
987	12	250639	277381	Deletion	7412	Heterozygous	7400	Heterozygous	0	NoVar	PG-LOC102723544;SLC6A13;			KDM5A;PG-LOC102723544;SLC6A13;	PG-LOC102723544;SLC6A13;	SLC6A13;	SLC6A13;		SLC6A13-KDM5A;
988	12	1077353	1100583	Deletion	2461	Homozygous	0	NoVar	2035	Homozygous			PG-ERC1;
989	12	2254969	2257962	Insertion	5474	Homozygous	5516	Homozygous	5689	Heterozygous			CACNA1C;
990	12	2526924	2543726	Insertion	0	NoVar	0	NoVar	2349	Heterozygous		CACNA1C;
991	12	5908535	5934840	Insertion	2773	Homozygous	2631	Homozygous	2954	Homozygous	ANO2;
992	12	6116619	6140344	Insertion	0	NoVar	2887	Heterozygous	0	NoVar	VWF;				VWF;		VWF;		VWF-CD9;
993	12	6292571	6307290	Insertion	2164	Homozygous	0	NoVar	2033	Heterozygous					PLEKHG6;				CD9-PLEKHG6;
994	12	6955355	6956692	Insertion	2529	Homozygous	2655	Homozygous	2641	Homozygous		PTPN6;						PTPN6;
995	12	9478805	9570342	Deletion	89493	Homozygous	89464	Heterozygous	89460	Homozygous									DDX12P-KLRB1;
996	12	10394564	10461803	Deletion	0	NoVar	15526	Heterozygous	0	NoVar	KLRC1;KLRC2;KLRC3;KLRC4;KLRC4-KLRK1;PG-LOC101928100;			KLRC1;KLRC2;KLRC3;KLRC4;PG-LOC101928100;	KLRC1;KLRC2;KLRC3;KLRC4;KLRC4-KLRK1;KLRK1;	KLRC1;KLRC2;KLRC3;KLRC4;	KLRC1;KLRC2;KLRC3;KLRC4;KLRC4-KLRK1;	KLRC1;	KLRC1-KLRAP1;KLRC2-KLRC1;KLRC3-KLRC2;KLRC4-KLRK1-KLRC3;
997	12	11002265	11111093	Insertion	0	NoVar	30968	Heterozygous	0	NoVar	PG-PRH1-PRR4;PRH1;PRH1-TAS2R14;TAS2R19;TAS2R31;TAS2R43;TAS2R46;			TAS2R19;TAS2R31;TAS2R43;TAS2R46;	TAS2R19;TAS2R20;TAS2R31;TAS2R43;TAS2R46;	TAS2R19;TAS2R31;TAS2R43;	PRH1;PRH1-TAS2R14;TAS2R19;TAS2R31;TAS2R43;
998	12	14169936	14183446	Insertion	0	NoVar	0	NoVar	2590	Heterozygous									GRIN2B-ATF7IP;
999	12	22415799	22431905	Deletion	6774	Homozygous	6731	Homozygous	6626	Homozygous									ST8SIA1-C2CD5;
1000	12	23763037	23812754	Deletion	2616	Homozygous	0	NoVar	0	NoVar		SOX5;
1001	12	26395848	26421731	Deletion	0	NoVar	0	NoVar	2217	Homozygous	ITPR2;
1002	12	28062106	28082859	Insertion	0	NoVar	0	NoVar	5690	Homozygous									PTHLH-CCDC91;
1003	12	29070160	29094314	Deletion	0	NoVar	0	NoVar	2002	Homozygous									CCDC91-FAR2;
1004	12	30080950	30094840	Deletion	0	NoVar	6394	Heterozygous	0	NoVar									TMTC1-IPO8;
1005	12	33230158	33281190	Deletion	0	NoVar	0	NoVar	13685	Heterozygous									PKP2-SYT10;
1006	12	33850433	33865597	Insertion	6409	Homozygous	6398	Homozygous	6224	Heterozygous									SYT10-ALG10;
1007	12	37586609	37664306	Deletion	12054	Homozygous	0	NoVar	2608	NoVar									ALG10-ALG10B;
1008	12	37602861	37629964	Insertion	12054	NoVar	0	NoVar	2608	Homozygous									ALG10-ALG10B;
1009	12	40494443	40513773	Insertion	0	NoVar	6082	Heterozygous	0	NoVar		MUC19;
1010	12	42292957	42313009	Deletion	0	NoVar	0	NoVar	2310	Heterozygous	ZCRB1;			ZCRB1;		ZCRB1;			YAF2-ZCRB1;
1011	12	43568889	43594079	Deletion	2641	Homozygous	2604	Homozygous	2270	Homozygous									ADAMTS20-PUS7L;
1012	12	45507445	45518813	Deletion	6844	Heterozygous	6937	Heterozygous	0	NoVar									ANO6-LINC00938;
1013	12	50800662	50828605	Deletion	2350	Heterozygous	0	NoVar	2197	Heterozygous	ATF1;			ATF1;		ATF1;			ATF1-TMPRSS12;
1014	12	55318233	55336910	Insertion	0	NoVar	0	NoVar	7399	Heterozygous	OR6C1;OR6C3;			OR6C1;OR6C3;	OR6C1;OR6C3;				OR6C1-OR6C3;OR6C3-OR6C75;OR6C6-OR6C1;
1015	12	55345784	55354526	Insertion	7167	Heterozygous	0	NoVar	8834	Heterozygous									OR6C3-OR6C75;
1016	12	55485543	55516214	Deletion	9010	Homozygous	0	NoVar	0	NoVar	OR6C68;			OR6C68;	OR6C68;				OR6C68-OR6C4;OR6C70-OR6C68;
1017	12	58074483	58076955	Insertion	8798	Homozygous	8832	Homozygous	8869	Homozygous									XRCC6BP1-LOC101927653;
1018	12	58325913	58339245	Deletion	0	NoVar	8545	Heterozygous	0	NoVar									XRCC6BP1-LOC101927653;
1019	12	58609089	58635796	Insertion	0	NoVar	2659	Homozygous	0	NoVar	PG-LOC101927653;		PG-LOC100506869;
1020	12	59497392	59571632	Deletion	0	NoVar	13089	Heterozygous	0	NoVar									LRIG3-SLC16A7;
1021	12	60112405	60140052	Deletion	0	NoVar	3296	Heterozygous	3539	Heterozygous									SLC16A7-FAM19A2;
1022	12	62123007	62157110	Deletion	2008	Homozygous	0	NoVar	0	NoVar		FAM19A2;
1023	12	66130140	66156275	Deletion	0	NoVar	2524	Heterozygous	0	NoVar	LLPH;PG-LLPH-AS1;TMBIM4;			PG-LLPH-AS1;TMBIM4;	LLPH;PG-LLPH-AS1;	TMBIM4;	LLPH;		LLPH-AS1-TMBIM4;
1024	12	70190654	70223110	Deletion	2984	Heterozygous	3023	Homozygous	0	NoVar	PG-LINC01481;			PG-LINC01481;					MYRFL-LINC01481;
1025	12	70933732	70963372	Insertion	0	NoVar	0	NoVar	12705	Homozygous									PTPRR-TSPAN8;
1026	12	76118227	76135035	Insertion	2794	Homozygous	2202	Homozygous	2161	Homozygous									NAP1L1-BBS10;
1027	12	79700331	79769683	Insertion	0	NoVar	0	NoVar	7217	Homozygous				PPP1R12A;					PAWR-PPP1R12A;
1028	12	84143209	84174867	Deletion	0	NoVar	0	NoVar	2122	Homozygous									TMTC2-SLC6A15;
1029	12	84190376	84225380	Deletion	3260	Homozygous	2941	Homozygous	0	NoVar									TMTC2-SLC6A15;
1030	12	86246134	86263158	Insertion	7003	Heterozygous	7305	Heterozygous	0	NoVar		MGAT4C;
1031	12	88416695	88440532	Deletion	2043	Homozygous	0	NoVar	0	NoVar									TMTC3-KITLG;
1032	12	90081865	90098202	Deletion	4491	Heterozygous	4164	Homozygous	0	NoVar									LINC00936-LINC00615;
1033	12	92910660	92950095	Insertion	0	NoVar	0	NoVar	2912	Homozygous	EEA1;				EEA1;		EEA1;		EEA1-LOC643339;
1034	12	95828907	95855241	Deletion	2857	Heterozygous	2587	Heterozygous	2555	Homozygous					SNRPF;				NTN4-SNRPF;
1035	12	95916218	95950360	Deletion	0	NoVar	2926	Homozygous	2359	Homozygous	AMDHD1;CCDC38;				AMDHD1;CCDC38;		AMDHD1;CCDC38;		CCDC38-AMDHD1;
1036	12	98274769	98296307	Deletion	2356	Heterozygous	2328	Heterozygous	0	NoVar									MIR4303-SLC9A7P1;
1037	12	98546999	98581179	Deletion	3658	Heterozygous	0	NoVar	0	NoVar	TMPO;			TMPO;		TMPO;			TMPO-SLC25A3;
1038	12	99395409	99413758	Deletion	7881	Heterozygous	0	NoVar	0	NoVar	ANKS1B;
1039	12	99889955	99921282	Deletion	3904	Heterozygous	3391	Heterozygous	0	NoVar		ANKS1B;
1040	12	101147571	101157445	Insertion	5740	Homozygous	0	NoVar	0	NoVar	SLC5A8;			SLC5A8;		SLC5A8;			ANO4-SLC5A8.2;
1041	12	101703523	101715813	Deletion	5495	Heterozygous	5551	Heterozygous	0	NoVar			CHPT1;
1042	12	107912984	107916022	Insertion	4027	Homozygous	4047	Heterozygous	4098	Heterozygous									LOC728739-WSCD2;
1043	12	108577946	108582891	Insertion	5040	Homozygous	4815	Homozygous	4628	Homozygous									ISCU-TMEM119;
1044	12	117184123	117208237	Deletion	0	NoVar	0	NoVar	2487	Heterozygous	FBXO21;NOS1;			NOS1;	FBXO21;	NOS1;	FBXO21;		FBXO21-NOS1;
1045	12	123908421	123931125	Insertion	2138	Homozygous	0	NoVar	2225	Homozygous		DNAH10;
1046	12	124435979	124441224	Insertion	2375	Homozygous	2327	Homozygous	2443	Homozygous	NCOR2;
1047	12	124971523	125003304	Insertion	2458	Heterozygous	2139	Homozygous	2648	Homozygous	BRI3BP;DHX37;				BRI3BP;DHX37;		BRI3BP;DHX37;		DHX37-BRI3BP;
1048	12	125312911	125325027	Insertion	3508	Heterozygous	0	NoVar	0	NoVar					TMEM132B;				AACS-TMEM132B;
1049	12	126322874	126333634	Insertion	6143	Heterozygous	5742	Heterozygous	0	NoVar									LOC101927464-LOC100128554;
1050	12	126823263	126843639	Insertion	2526	Homozygous	2659	Homozygous	2808	Homozygous									LINC00944-LOC440117;
1051	12	127149743	127166801	Insertion	0	NoVar	0	NoVar	13964	Heterozygous									LOC101927592-LOC101927616;
1052	12	130376032	130414979	Insertion	2088	Homozygous	2773	Homozygous	3076	Homozygous	RIMBP2;			PIWIL1;RIMBP2;		RIMBP2;			PIWIL1-RIMBP2;
1053	12	130636986	130650386	Insertion	0	NoVar	4856	Heterozygous	0	NoVar									RIMBP2-STX2;
1054	12	131391387	131403624	Insertion	0	NoVar	0	NoVar	2373	Heterozygous									LOC338797-SFSWAP;
1055	12	131575288	131586492	Insertion	3761	Homozygous	3523	Heterozygous	0	NoVar									LOC338797-SFSWAP;
1056	12	131920526	131921754	Insertion	2750	Heterozygous	2114	Homozygous	2192	Heterozygous		ULK1;
1057	12	132147379	132155124	Insertion	2464	Heterozygous	5986	Heterozygous	2683	Homozygous	NOC4L;			NOC4L;	DDX51;	NOC4L;			NOC4L-GALNT9;
1058	12	132949971	132967479	Insertion	3713	Heterozygous	3813	Homozygous	0	NoVar	ZNF605;				ZNF605;		ZNF605;		ZNF605-ZNF26;
1059	13	19127992	19152884	Insertion	0	NoVar	2016	Heterozygous	0	NoVar									LINC00442-TUBA3C;
1060	13	21369771	21381557	Insertion	3097	Heterozygous	0	NoVar	3245	Homozygous	ZDHHC20;		PG-MIPEPP3;	ZDHHC20;		ZDHHC20;
1061	13	21724343	21730375	Insertion	2884	Homozygous	2931	Heterozygous	2878	Homozygous									FGF9-LINC00424;
1062	13	23055560	23073364	Deletion	5275	Homozygous	0	NoVar	5492	Homozygous									BASP1P1-SGCG;
1063	13	25799617	25850245	Insertion	3378	Homozygous	3368	Homozygous	0	NoVar		ATP8A2;
1064	13	27060305	27066359	Insertion	0	NoVar	2657	Heterozygous	4674	Heterozygous	USP12;			USP12;		USP12;			GPR12-USP12;
1065	13	29637953	29655467	Deletion	5942	Heterozygous	5858	Heterozygous	5857	Heterozygous									SLC7A1-UBL3;
1066	13	31952874	31968065	Deletion	0	NoVar	0	NoVar	6266	Heterozygous	PG-EEF1DP3;			PG-EEF1DP3;					EEF1DP3-FRY-AS1;
1067	13	32063858	32076043	Deletion	0	NoVar	0	NoVar	2305	Heterozygous			FRY;
1068	13	35950827	35967132	Insertion	0	NoVar	2641	Homozygous	2453	Heterozygous		DCLK1;
1069	13	38686085	38727525	Deletion	0	NoVar	0	NoVar	2401	Homozygous	FREM2;PG-LINC00437;				FREM2;PG-LINC00437;		FREM2;		LINC00437-FREM2;
1070	13	38955355	38958112	Insertion	2532	Homozygous	2533	Homozygous	2446	Homozygous									FREM2-STOML3;
1071	13	48951298	48975998	Deletion	0	NoVar	3607	Heterozygous	0	NoVar	FNDC3A;				FNDC3A;		FNDC3A;		CYSLTR2-FNDC3A;
1072	13	50474543	50507054	Deletion	5994	Homozygous	0	NoVar	6080	Homozygous		PG-DLEU1;
1073	13	60878775	60889510	Insertion	5874	Homozygous	5942	Homozygous	5614	Heterozygous									LINC00378-MIR3169;
1074	13	63236882	63270978	Deletion	0	NoVar	0	NoVar	2099	Homozygous	PG-LINC00376;
1075	13	63353205	63388602	Insertion	2653	Homozygous	0	NoVar	0	NoVar									LINC00376-LINC00395;
1076	13	65416592	65437823	Deletion	0	NoVar	0	NoVar	2022	Homozygous									LOC102723968-LINC01052;
1077	13	71890045	71913299	Deletion	3553	Homozygous	3530	Homozygous	3469	Homozygous									DACH1-MZT1;
1078	13	72231843	72242540	Deletion	4699	Heterozygous	5291	Heterozygous	0	NoVar									DACH1-MZT1;
1079	13	72262197	72277798	Deletion	4556	Heterozygous	4013	Heterozygous	3761	Homozygous									DACH1-MZT1;
1080	13	77629357	77663585	Deletion	0	NoVar	2231	Homozygous	0	NoVar	LOC100129307;SCEL;			LOC100129307;SCEL;	LOC100129307;	LOC100129307;SCEL;	LOC100129307;		LOC100129307-SLAIN1;SCEL-LOC100129307;
1081	13	81906207	81941298	Deletion	0	NoVar	0	NoVar	2235	Homozygous									LINC00564-SLITRK1;
1082	13	83373406	83401311	Deletion	2186	Homozygous	2312	Homozygous	2351	Homozygous									LINC00564-SLITRK1;
1083	13	84326446	84408682	Insertion	0	NoVar	9267	Homozygous	0	NoVar			PG-LINC00333;
1084	13	89648423	89686861	Insertion	3125	Homozygous	3524	Homozygous	3456	Homozygous									LINC00353-LINC00559;
1085	13	97333234	97342380	Insertion	2007	Homozygous	2081	Homozygous	2097	Homozygous		MBNL2;
1086	13	98601618	98646719	Deletion	4540	Heterozygous	4479	Heterozygous	0	NoVar									STK24-SLC15A1;
1087	13	101228957	101252525	Deletion	2496	Homozygous	0	NoVar	2596	Homozygous	NALCN;
1088	13	106781964	106782734	Insertion	5486	Homozygous	5481	Homozygous	5552	Homozygous									LINC00443-FAM155A;
1089	13	108681325	108711108	Insertion	3824	Homozygous	0	NoVar	0	NoVar			MYO16;
1090	13	112275337	112327618	Insertion	16909	Heterozygous	10726	Heterozygous	11948	NoVar	PG-LINC01044;			PG-LINC01044;	PG-LOC101928730;				LOC101928730-LINC01044;
1091	13	112275337	112327618	Deletion	16909	NoVar	10726	NoVar	11948	Heterozygous	PG-LINC01044;			PG-LINC01044;	PG-LOC101928730;				LOC101928730-LINC01044;
1092	13	112857072	112874023	Insertion	0	NoVar	0	NoVar	2081	Homozygous		ATP11A;
1093	13	113416788	113458484	Insertion	2125	Homozygous	2415	Homozygous	2172	Homozygous	ADPRHL1;DCUN1D2;			ADPRHL1;DCUN1D2;	ADPRHL1;LOC101928841;	ADPRHL1;DCUN1D2;	ADPRHL1;		ADPRHL1-DCUN1D2;LOC101928841-ADPRHL1;
1094	13	113979265	113990347	Deletion	4109	Homozygous	4015	Heterozygous	3896	Homozygous	RASA3;					RASA3;
1095	14	19186901	19187671	Insertion	0	NoVar	25710	Homozygous	25837	Heterozygous									LINC01296-DUXAP10.2;
1096	14	20707483	20717611	Insertion	2407	Heterozygous	2384	Heterozygous	0	NoVar									RNASE4-EDDM3A;
1097	14	21269060	21303446	Insertion	0	NoVar	3563	Homozygous	0	NoVar	HNRNPC;RPGRIP1;				HNRNPC;RPGRIP1;		HNRNPC;		HNRNPC-RPGRIP1;
1098	14	22905614	22945071	Insertion	0	NoVar	0	NoVar	2201	Homozygous	PG-LOC101926933;PG-PRMT5-AS1;PRMT5;RBM23;			HAUS4;PG-PRMT5-AS1;PRMT5;	PG-LOC101926933;PG-PRMT5-AS1;PRMT5;RBM23;	PRMT5;	PRMT5;RBM23;	PRMT5;	PRMT5-LOC101926933;RBM23-PRMT5-AS1;
1099	14	23971408	23973691	Insertion	5349	Homozygous	5377	Homozygous	5389	Heterozygous			DHRS4L2;	DHRS4;
1100	14	24000821	24016173	Deletion	7556	Heterozygous	7456	Homozygous	5733	Heterozygous	DHRS4L2;PG-DHRS4L1;			DHRS4L2;	PG-DHRS4L1;	DHRS4L2;	PG-DHRS4L1;		DHRS4L2-DHRS4L1;
1101	14	40130822	40151437	Deletion	7818	Homozygous	0	NoVar	8224	Homozygous									FBXO33-LOC644919;
1102	14	48992365	49032991	Deletion	2658	Homozygous	0	NoVar	2995	Homozygous									LINC00648-RPS29;
1103	14	49753405	49784603	Insertion	7477	Heterozygous	7556	Heterozygous	7936	Heterozygous	KLHDC2;NEMF;			KLHDC1;KLHDC2;NEMF;	KLHDC2;	KLHDC2;NEMF;	KLHDC2;		KLHDC1-KLHDC2;KLHDC2-NEMF;
1104	14	52186061	52204420	Insertion	6850	Heterozygous	6899	Heterozygous	6754	Heterozygous									NID2-PTGDR;
1105	14	52209799	52231174	Insertion	0	NoVar	5269	Heterozygous	0	NoVar									NID2-PTGDR;
1106	14	56438903	56448205	Deletion	3209	Heterozygous	0	NoVar	3147	Heterozygous									PELI2-TMEM260;
1107	14	57523312	57558099	Deletion	0	NoVar	0	NoVar	2015	Homozygous									C14orf105-SLC35F4;
1108	14	58745377	58767580	Insertion	5845	Heterozygous	0	NoVar	0	NoVar									DACT1-LINC01500;
1109	14	59354673	59379150	Deletion	2016	Homozygous	0	NoVar	2093	Homozygous	DAAM1;			DAAM1;		DAAM1;		DAAM1;	DAAM1-GPR135;
1110	14	59873385	59900976	Deletion	0	NoVar	2050	Homozygous	0	NoVar					RTN1;				RTN1-LRRC9;
1111	14	63789364	63806553	Insertion	6035	Homozygous	6242	Homozygous	0	NoVar									SGPP1-SYNE2;
1112	14	64878273	64904425	Deletion	0	NoVar	2885	Homozygous	2833	Heterozygous									SPTB-CHURC1;
1113	14	65041081	65079302	Deletion	2037	Homozygous	0	NoVar	0	NoVar	MAX;	CHURC1-FNTB;FNTB;MAX;	PG-MIR4706;	CHURC1-FNTB;FNTB;MAX;PG-MIR4706;	PG-MIR4706;	MAX;		FNTB;
1114	14	65789674	65801375	Insertion	2347	Homozygous	2318	Homozygous	2408	Homozygous									FUT8-LINC00238;
1115	14	68843994	68878757	Insertion	2159	Homozygous	2025	Homozygous	2303	Homozygous	ACTN1;			ACTN1;		ACTN1;			ZFP36L1-ACTN1;
1116	14	73523334	73569867	Deletion	0	NoVar	27712	Heterozygous	27307	Heterozygous	ACOT1;ACOT2;HEATR4;			ACOT1;	ACOT1;ACOT2;HEATR4;	ACOT1;	ACOT1;ACOT2;HEATR4;	ACOT2;	HEATR4-ACOT2;
1117	14	73765790	73786620	Deletion	0	NoVar	7247	Heterozygous	0	NoVar		ELMSAN1;			PG-LOC100506476;
1118	14	81302354	81324570	Insertion	2728	Heterozygous	2180	Homozygous	0	NoVar		STON2;
1119	14	82023876	82057943	Deletion	4387	Homozygous	4211	Homozygous	3910	Homozygous									LINC01467-LINC00911;
1120	14	85079589	85117933	Deletion	0	NoVar	0	NoVar	2461	Homozygous									LINC01467-LINC00911;
1121	14	88677468	88719499	Insertion	0	NoVar	0	NoVar	3471	Homozygous	EML5;
1122	14	91631155	91640037	Insertion	3480	Homozygous	3603	Heterozygous	0	NoVar	CATSPERB;
1123	14	103872649	103897119	Deletion	0	NoVar	0	NoVar	2292	Heterozygous									LINC00637-C14orf2;
1124	14	104220012	104260505	Insertion	2189	Homozygous	0	NoVar	0	NoVar									KIF26A-C14orf180;
1125	14	104288107	104304131	Insertion	0	NoVar	8768	Heterozygous	4972	Heterozygous									KIF26A-C14orf180;
1126	14	104444018	104449419	Insertion	2223	Homozygous	2459	Heterozygous	2456	Heterozygous									KIF26A-C14orf180;
1127	14	104496071	104499324	Insertion	7100	Homozygous	7064	Homozygous	7129	Homozygous									KIF26A-C14orf180;
1128	14	104940678	104975088	Deletion	2125	Homozygous	0	NoVar	0	NoVar	AHNAK2;							AHNAK2;
1129	14	105085222	105117755	Deletion	2683	Homozygous	2209	NoVar	0	NoVar	PG-LOC102723354;			PG-LOC102723354;	PG-LOC102723354;				GPR132-LOC102723354;LOC102723354-JAG2;
1130	14	105098241	105122976	Insertion	2683	NoVar	2209	Heterozygous	0	NoVar	PG-LOC102723354;			PG-LOC102723354;					LOC102723354-JAG2;
1131	14	105226516	105262417	Insertion	0	NoVar	4103	Homozygous	0	NoVar	BRF1;		BTBD6;	BRF1;BTBD6;	BRF1;BTBD6;	BRF1;	BRF1;
1132	14	105472996	105480272	Insertion	2979	Homozygous	2858	Homozygous	3095	Homozygous	CRIP2;			CRIP2;MTA1;	CRIP2;	CRIP2;	CRIP2;		CRIP2-CRIP1;
1133	14	105550624	105587714	Insertion	0	NoVar	0	NoVar	2023	Homozygous									TMEM121-MIR8071-1;
1134	14	105848740	105908211	Deletion	0	NoVar	43547	Heterozygous	0	NoVar	PG-MIR4507;PG-MIR4537;PG-MIR4538;PG-MIR4539;			PG-MIR4507;PG-MIR4537;PG-MIR4538;PG-MIR4539;	PG-MIR4507;PG-MIR4537;PG-MIR4538;PG-MIR4539;				ELK2AP-MIR4539;MIR4537-MIR4537.2;MIR4537.2-KIAA0125;MIR4538-MIR4537;MIR4539-MIR4507.2;
1135	14	106322895	106369198	Deletion	25781	Homozygous	0	NoVar	3079	Homozygous									LINC00226-LINC00221.2;
1136	14	106715401	106759765	Insertion	48077	NoVar	3989	Homozygous	0	NoVar									MIR7641-2.14-MIR5195;
1137	14	106745274	106801711	Deletion	48077	Heterozygous	3989	NoVar	0	NoVar									MIR7641-2.14-MIR5195;
1138	15	20090577	20120289	Insertion	2688	Homozygous	2689	Homozygous	0	NoVar									CHEK2P2;
1139	15	20335244	20348914	Insertion	8405	NoVar	12992	Homozygous	0	NoVar									CHEK2P2-HERC2P3;
1140	15	20348914	20384863	Deletion	8405	Heterozygous	12992	NoVar	0	NoVar									CHEK2P2-HERC2P3;
1141	15	21097691	21126827	Insertion	0	NoVar	67724	Heterozygous	0	NoVar									LINC01193-LOC646214;
1142	15	23029900	23063601	Insertion	2634	Homozygous	2668	Homozygous	2377	Homozygous	TUBGCP5;				TUBGCP5;		TUBGCP5;		TUBGCP5-GOLGA6L1.5;
1143	15	23424865	23442548	Deletion	3019	Homozygous	3139	Heterozygous	3330	Homozygous	GOLGA6L2;			GOLGA6L2;		GOLGA6L2;			GOLGA8S-GOLGA6L2;
1144	15	28404963	28506689	Insertion	0	NoVar	20632	Heterozygous	0	NoVar	PG-MIR1268A;PG-MIR4509-1;PG-MIR4509-2;PG-MIR4509-3;			PG-MIR4509-1;PG-MIR4509-2;PG-MIR4509-3;	PG-MIR1268A;PG-MIR4509-1;PG-MIR4509-2;PG-MIR4509-3;				MIR1268A.2-GOLGA8G;
1145	15	29550872	29561055	Insertion	8575	Homozygous	8827	Homozygous	8284	Homozygous		FAM189A1;
1146	15	30144271	30179117	Insertion	0	NoVar	2069	Homozygous	2300	Homozygous	PG-GOLGA8T;			PG-GOLGA8T;					GOLGA8T.4-DKFZP434L187;
1147	15	32359543	32390212	Insertion	2007	Homozygous	0	NoVar	0	NoVar	GOLGA8H;GOLGA8K;	PG-LOC100288637;		GOLGA8H;GOLGA8K;PG-GOLGA8T;		GOLGA8H;GOLGA8K;
1148	15	33738531	33740694	Insertion	5852	Heterozygous	5804	Homozygous	5605	Homozygous		RYR3;						RYR3;
1149	15	34314421	34349692	Insertion	0	NoVar	2059	Homozygous	0	NoVar	NOP10;NUTM1;SLC12A6;			NOP10;	NOP10;NUTM1;SLC12A6;	NOP10;	NOP10;NUTM1;SLC12A6;		NOP10-NUTM1;SLC12A6-NOP10;
1150	15	34374148	34378163	Insertion	5342	Homozygous	5304	Homozygous	5371	Homozygous				GOLGA8A;PG-MIR1233-1;PG-MIR1233-2;					LPCAT4-GOLGA8A;
1151	15	45673108	45705843	Insertion	0	NoVar	2976	Homozygous	0	NoVar	SQRDL;			SQRDL;		SQRDL;			SQRDL-SEMA6D;
1152	15	54923312	54943467	Deletion	6406	Homozygous	6450	Homozygous	6605	Heterozygous									UNC13C-RSL24D1;
1153	15	55945681	55959074	Insertion	5640	Heterozygous	0	NoVar	5714	Heterozygous	PG-NEDD4;
1154	15	56092187	56139102	Deletion	0	NoVar	0	NoVar	2481	Homozygous	RFX7;					RFX7;
1155	15	59415999	59438646	Deletion	0	NoVar	2039	Homozygous	0	NoVar	FAM81A;				FAM81A;		FAM81A;		MYO1E-FAM81A;
1156	15	66101187	66107335	Insertion	12159	Heterozygous	11302	Heterozygous	12347	Heterozygous		MEGF11;
1157	15	66126771	66132805	Insertion	0	NoVar	0	NoVar	19501	Heterozygous	MEGF11;						MEGF11;
1158	15	68086663	68164345	Deletion	4648	Homozygous	0	NoVar	4009	Homozygous			PIAS1;
1159	15	68391387	68401959	Insertion	4519	Heterozygous	4565	Heterozygous	3768	Heterozygous		ITGA11;
1160	15	70541817	70563301	Insertion	2399	Homozygous	2334	Heterozygous	2818	Heterozygous									TLE3-SALRNA3;
1161	15	71402947	71417711	Deletion	4555	Heterozygous	0	NoVar	4443	Homozygous			THSD4;
1162	15	72088819	72130171	Deletion	2819	Homozygous	2860	Homozygous	2362	Homozygous	MYO9A;	SENP8;			MYO9A;SENP8;		MYO9A;
1163	15	74542318	74562665	Insertion	2392	Homozygous	2146	Homozygous	2413	Homozygous			ARID3B;
1164	15	76594498	76611504	Deletion	14509	Homozygous	13571	Heterozygous	14116	Heterozygous		SCAPER;
1165	15	77028085	77067517	Insertion	0	NoVar	0	NoVar	5602	Heterozygous	PSTPIP1;TSPAN3;			PSTPIP1;TSPAN3;		PSTPIP1;TSPAN3;			PSTPIP1-TSPAN3;
1166	15	77689302	77702759	Insertion	2166	Homozygous	2296	Homozygous	2832	Heterozygous	LINGO1;	LINGO1;			LINGO1;		LINGO1;
1167	15	82260415	82302400	Deletion	0	NoVar	0	NoVar	2348	Homozygous	EFTUD1;PG-ADAMTS7P1;SAXO2;			SAXO2;	EFTUD1;PG-ADAMTS7P1;SAXO2;	SAXO2;	EFTUD1;SAXO2;		EFTUD1-SAXO2;SAXO2-ADAMTS7P1.2;
1168	15	82871030	82880847	Deletion	5389	Homozygous	5744	Homozygous	6769	Heterozygous	HOMER2;
1169	15	83872212	83876134	Deletion	2706	Heterozygous	0	NoVar	2962	Homozygous		ADAMTSL3;
1170	15	85505844	85523740	Deletion	0	NoVar	2283	Homozygous	0	NoVar			AKAP13;
1171	15	85987736	86020032	Insertion	0	NoVar	0	NoVar	2044	Homozygous									MIR548AP-LINC01584;
1172	15	90645122	90666451	Insertion	2232	Homozygous	2296	Homozygous	2190	Homozygous		PG-CRTC3-AS1;	CRTC3;PG-LINC01585;	CRTC3;PG-LINC01585;	PG-LINC01585;
1173	15	92115264	92140696	Deletion	0	NoVar	2864	Heterozygous	0	NoVar		SLCO3A1;
1174	15	99916264	99928756	Deletion	0	NoVar	2896	NoVar	2109	Homozygous									DNM1P46-ADAMTS17;
1175	15	99926252	99928756	Insertion	0	NoVar	2896	Homozygous	2109	NoVar									DNM1P46-ADAMTS17;
1176	15	100554196	100565347	Deletion	3760	Heterozygous	3833	Heterozygous	4112	Heterozygous	PG-PRKXP1;			LINS1;	PG-PRKXP1;				PRKXP1-LINS1;
1177	15	100705854	100711842	Insertion	0	NoVar	2754	Heterozygous	2095	Homozygous									ASB7-ALDH1A3;
1178	15	101535150	101549949	Insertion	6104	Heterozygous	0	NoVar	6324	Heterozygous									PCSK6-TM2D3;
1179	15	101747832	101769186	Deletion	2674	Homozygous	12602	NoVar	2698	Homozygous									TARSL2-OR4F6;
1180	15	101747832	101769186	Insertion	2674	NoVar	12602	Homozygous	2698	NoVar									TARSL2-OR4F6;
1181	15	101883941	101906637	Insertion	0	NoVar	0	NoVar	2437	Heterozygous									OR4F13P-OR4F4;
1182	16	425215	474561	Insertion	2276	Homozygous	2488	Homozygous	2148	Homozygous	RAB11FIP3;				RAB11FIP3;		RAB11FIP3;	RAB11FIP3;	DECR2-RAB11FIP3;
1183	16	845823	882743	Insertion	0	NoVar	6050	Homozygous	5873	Homozygous	PG-LMF1;			PG-LMF1;		PG-LMF1;			PRR25-LMF1.2;
1184	16	913137	947697	Insertion	0	NoVar	2054	Homozygous	2422	Homozygous	PG-LMF1;	PG-LMF1;	PG-LMF1-AS1;	PG-LMF1-AS1;	PG-LMF1-AS1;
1185	16	1022828	1025835	Insertion	7171	Homozygous	6117	Homozygous	7798	Heterozygous									SOX8-SSTR5-AS1;
1186	16	1171855	1186785	Insertion	3273	Homozygous	0	NoVar	0	NoVar			CACNA1H;
1187	16	1228004	1242880	Insertion	5293	NoVar	0	NoVar	17110	Heterozygous	TPSAB1;TPSB2;			TPSAB1;TPSB2;	TPSAB1;TPSB2;TPSG1;	TPSAB1;TPSB2;	TPSAB1;TPSB2;	TPSAB1;	TPSAB1-TPSD1;TPSB2-TPSAB1;TPSG1-TPSB2;
1188	16	1239958	1281548	Deletion	5293	Homozygous	0	NoVar	17110	NoVar	TPSAB1;TPSD1;			TPSAB1;TPSD1;	TPSAB1;TPSD1;	TPSAB1;TPSD1;	TPSAB1;TPSD1;	TPSAB1;	TPSAB1-TPSD1;TPSB2-TPSAB1;TPSD1-UBE2I;
1189	16	2071809	2107621	Insertion	2723	Homozygous	2086	Homozygous	2196	Homozygous	PG-MIR1225;PG-MIR6511B1;PG-MIR6511B2;PKD1;		TSC2;	PG-MIR1225;PG-MIR6511B1;PG-MIR6511B2;PKD1;TSC2;	PG-MIR1225;PG-MIR6511B1;PG-MIR6511B2;	PKD1;
1190	16	2860675	2866455	Insertion	6250	Homozygous	6387	Homozygous	6319	Homozygous					PRSS22;				PRSS22-FLYWCH2;
1191	16	3367736	3374309	Insertion	2593	Heterozygous	0	NoVar	0	NoVar	MTRNR2L4;			MTRNR2L4;	MTRNR2L4;	MTRNR2L4;	MTRNR2L4;		MTRNR2L4-ZSCAN32;OR2C1-MTRNR2L4;
1192	16	14725133	14777904	Deletion	0	NoVar	40298	Heterozygous	0	NoVar	NPIPA2;NPIPA3;			NPIPA2;NPIPA3;	NPIPA2;NPIPA3;	NPIPA2;NPIPA3;			NPIPA3-NPIPA2;NPIPA3.4-ABCC6P2;
1193	16	14902976	14950865	Insertion	0	NoVar	3654	NoVar	2432	Homozygous	NPIPA1;PG-LOC100288162;PG-MIR3180-1;PG-MIR3180-2;PG-MIR3180-3;PG-MIR3670-1;PG-MIR3670-2;PG-MIR3670-3;PG-MIR3670-4;PG-MIR6511A1;P... <Preview truncated at 128 characters>			PG-LOC100288162;PG-MIR3179-1;PG-MIR3179-2;PG-MIR3179-3;PG-MIR3179-4;PG-MIR3180-1;PG-MIR3180-2;PG-MIR3180-3;PG-MIR3670-1;PG-MIR36... <Preview truncated at 128 characters>	NPIPA1;PG-LOC100288162;PG-MIR3180-1;PG-MIR3180-2;PG-MIR3180-3;PG-MIR3670-1;PG-MIR3670-2;PG-MIR3670-3;PG-MIR3670-4;PG-MIR6511A1;P... <Preview truncated at 128 characters>				LOC100288162.5-MIR6770-1.4;MIR3179-1.4-MIR3670-1.3;MIR3180-1.3-LOC100288162.5;MIR3670-1.3-MIR3180-1.3;MIR6770-1.4-NPIPA1.3;
1194	16	14902976	14950865	Deletion	0	NoVar	3654	Homozygous	2432	NoVar	NPIPA1;PG-LOC100288162;PG-MIR3180-1;PG-MIR3180-2;PG-MIR3180-3;PG-MIR3670-1;PG-MIR3670-2;PG-MIR3670-3;PG-MIR3670-4;PG-MIR6511A1;P... <Preview truncated at 128 characters>			PG-LOC100288162;PG-MIR3179-1;PG-MIR3179-2;PG-MIR3179-3;PG-MIR3179-4;PG-MIR3180-1;PG-MIR3180-2;PG-MIR3180-3;PG-MIR3670-1;PG-MIR36... <Preview truncated at 128 characters>	NPIPA1;PG-LOC100288162;PG-MIR3180-1;PG-MIR3180-2;PG-MIR3180-3;PG-MIR3670-1;PG-MIR3670-2;PG-MIR3670-3;PG-MIR3670-4;PG-MIR6511A1;P... <Preview truncated at 128 characters>				LOC100288162.5-MIR6770-1.4;MIR3179-1.4-MIR3670-1.3;MIR3180-1.3-LOC100288162.5;MIR3670-1.3-MIR3180-1.3;MIR6770-1.4-NPIPA1.3;
1195	16	16349342	16392706	Insertion	0	NoVar	32197	Heterozygous	3620	Heterozygous	NPIPA1;NPIPA7;NPIPA8;PG-MIR6511A1;PG-MIR6511A2;PG-MIR6511A3;PG-MIR6511A4;PG-PKD1P1;			NPIPA1;NPIPA7;NPIPA8;PG-MIR6511A1;PG-MIR6511A2;PG-MIR6511A3;PG-MIR6511A4;PG-PKD1P1;	NPIPA7;NPIPA8;PG-MIR6511A1;PG-MIR6511A2;PG-MIR6511A3;PG-MIR6511A4;	NPIPA1;NPIPA7;NPIPA8;			MIR6511A1.3-NPIPA7.2;PKD1P1.2-MIR6511A1.3;
1196	16	16830166	16868182	Deletion	6220	Heterozygous	6253	Heterozygous	6197	Heterozygous									NPIPA7.2-XYLT1;
1197	16	19928529	19962160	Deletion	21667	Heterozygous	0	NoVar	21642	Heterozygous									GPRC5B-GPR139;
1198	16	21174974	21223018	Insertion	0	NoVar	3727	Homozygous	0	NoVar	TMEM159;ZP2;			TMEM159;ZP2;	ZP2;	TMEM159;ZP2;	ZP2;		TMEM159-ZP2;ZP2-ANKS4B;
1199	16	23029680	23056528	Deletion	2132	Homozygous	2217	Homozygous	0	NoVar				USP31;					HS3ST2-USP31;
1200	16	24848111	24892299	Insertion	3083	Homozygous	2761	Homozygous	2825	Homozygous			SLC5A11;
1201	16	25316358	25340183	Deletion	3280	Heterozygous	3302	Heterozygous	0	NoVar									ZKSCAN2-HS3ST4;
1202	16	26171275	26179244	Insertion	4336	Homozygous	4331	Homozygous	0	NoVar									HS3ST4-C16orf82;
1203	16	30112238	30128284	Insertion	0	NoVar	0	NoVar	2038	Homozygous	GDPD3;MAPK3;			MAPK3;	GDPD3;MAPK3;	MAPK3;	GDPD3;MAPK3;	MAPK3;	GDPD3-MAPK3;MAPK3-CORO1A;
1204	16	32271993	32306977	Insertion	24253	Homozygous	36261	Heterozygous	31091	Heterozygous	PG-LOC390705;			PG-LOC390705;	PG-LOC390705;				LOC390705-TP53TG3.6;TP53TG3D.2-LOC390705;
1205	16	33444307	33516154	Deletion	70079	Heterozygous	0	NoVar	0	NoVar	PG-LOC390705;PG-TP53TG3;PG-TP53TG3B;PG-TP53TG3C;			PG-LOC390705;PG-TP53TG3;PG-TP53TG3B;PG-TP53TG3C;	PG-LOC390705;PG-TP53TG3;PG-TP53TG3B;PG-TP53TG3C;	PG-TP53TG3;PG-TP53TG3B;PG-TP53TG3C;	PG-TP53TG3;PG-TP53TG3B;PG-TP53TG3C;		LOC390705.2-ENPP7P13;TP53TG3.2-LOC390705.2;TP53TG3.3-TP53TG3.2;
1206	16	57288152	57313902	Deletion	0	NoVar	0	NoVar	2181	Homozygous					PLLP;				PLLP-CCL22;
1207	16	64650536	64671380	Deletion	0	NoVar	0	NoVar	2076	Homozygous									CDH8-CDH11;
1208	16	65127339	65130323	Insertion	3596	Homozygous	4334	Homozygous	4031	Homozygous									CDH11-LOC101927650;
1209	16	65319062	65326840	Insertion	0	NoVar	2680	Heterozygous	0	NoVar		PG-LINC00922;
[truncated: 323 more rows]

## Sheet: Combined multiple
ID	Chr	Start	End	Type	Size 1	Size 2	Supporting molecules	Sample
[truncated: 22 more rows]

[truncated: 2 more sheets: High-conf indels and non-indels, Complex SVs]
