# Supplementary material for: OMSV enables accurate and comprehensive identification of large structural variations from nanochannel-based single-molecule optical maps
Source: Genome Biol. 2017 Dec 1;18:230. doi: 10.1186/s13059-017-1356-2 (PMC5709945; doi:10.1186/s13059-017-1356-2)
Supplement: Supplementary file 3 — SV list from the C666-1 cell line. This file provides the SVs identified by OMSV from the C666-1 cell line. The first sheet lists the indels identified. The second sheet lists all the sites with multiple indels called at the same site (two insertions, two deletions, or one insertion and one deletion). The third sheet lists the complex SVs. (XLSX 110 kb) [file 13059_2017_1356_MOESM3_ESM.xlsx]

## Sheet: Indels
SV info									Annotation panel ('PG-' means pseudogene)									Detected by short read SV caller
ID	Chr	Start	End	Type	Size	Zygosity	Score	Supporting molecules	Exon	Intron	Gene	Downstream	Upstream	Utr3prime	Utr5prime	ProteinInteractionLocus	Intergenic	Manta	Pindel
1	1	135749	142869	Insertion	3739	Heterozygous	19700000000000	74	PG-LOC729737;				PG-LOC729737;				LOC729737-MIR6859-1.2;	FALSE	FALSE
2	1	137901	145502	Insertion	3914	Heterozygous	1.73e+19	68	PG-LOC729737;				PG-LOC729737;				LOC729737-MIR6859-1.2;	FALSE	FALSE
3	1	178811	188147	Insertion	12782	Heterozygous	7.49e+21	23	PG-MIR6859-1;PG-MIR6859-2;PG-MIR6859-3;PG-MIR6859-4;			PG-MIR6859-1;PG-MIR6859-2;PG-MIR6859-3;PG-MIR6859-4;	PG-MIR6859-1;PG-MIR6859-2;PG-MIR6859-3;PG-MIR6859-4;				LOC729737-MIR6859-1.2;MIR6859-1.2-FAM138D;	FALSE	FALSE
4	1	378155	385327	Insertion	5378	Heterozygous	1360000	21									FAM138D-OR4F16;	FALSE	FALSE
5	1	482259	501478	Insertion	3513	Heterozygous	353000000	17	PG-LOC100132062;PG-LOC100132287;			PG-LOC100132062;PG-LOC100132287;	PG-LOC100132062;PG-LOC100132287;				LOC100132062-LOC101928626;OR4F16-LOC100132062;	FALSE	FALSE
6	1	493103	501478	Insertion	4635	Heterozygous	67900000000	11	PG-LOC100132062;PG-LOC100132287;				PG-LOC100132062;PG-LOC100132287;				LOC100132062-LOC101928626;	FALSE	FALSE
7	1	655285	678662	Insertion	3651	Homozygous	23600000	10									MIR6723-OR4F16.2;	FALSE	FALSE
8	1	777088	801009	Insertion	2449	Homozygous	698000000	13	PG-LOC100288069;				PG-LOC100288069;				LOC100288069-FAM87B;	FALSE	FALSE
9	1	3458139	3502328	Insertion	4647	Homozygous	109000000000	22	ARHGEF16;MEGF6;			ARHGEF16;MEGF6;		ARHGEF16;MEGF6;	ARHGEF16;		ARHGEF16-MEGF6;	FALSE	FALSE
10	1	5378753	5388051	Insertion	5813	Homozygous	2.73e+23	17									AJAP1-MIR4417;	FALSE	FALSE
11	1	5383496	5395317	Insertion	5510	Homozygous	2.19e+19	16									AJAP1-MIR4417;	FALSE	FALSE
12	1	6734493	6742849	Insertion	2044	Homozygous	1.25e+17	22				PG-LOC100505887;					LOC100505887-CAMTA1;	FALSE	FALSE
13	1	9615159	9628763	Insertion	6361	Homozygous	4.01e+38	18				TMEM201;					TMEM201-PIK3CD;	TRUE	FALSE
14	1	10559252	10593890	Deletion	7396	Heterozygous	34200000	42		PEX14;								TRUE	FALSE
15	1	10969439	10971543	Insertion	2501	Homozygous	9.04e+17	11	C1orf127;									TRUE	FALSE
16	1	16564155	16570618	Insertion	20459	Homozygous	3.51e+17	12	NBPF1;									FALSE	FALSE
17	1	18039043	18063412	Insertion	4993	Homozygous	62700000000000	15					PG-LOC101927876;				ACTL8-LOC101927876;	FALSE	FALSE
18	1	19046768	19084845	Insertion	2281	Homozygous	1.07e+17	44	UBR4;			UBR4;		UBR4;			IFFO2-UBR4;	FALSE	FALSE
19	1	19061218	19084845	Insertion	2027	Homozygous	8.35e+24	38	UBR4;			UBR4;		UBR4;			IFFO2-UBR4;	FALSE	FALSE
20	1	23273395	23295959	Insertion	7392	Homozygous	983000000000000	14	PG-LINC01355;			PG-LINC01355;	PG-LINC01355;				HTR1D-LINC01355;LINC01355-HNRNPR;	FALSE	FALSE
21	1	23274746	23344007	Insertion	7620	Homozygous	40200000	13	HNRNPR;PG-LINC01355;			HNRNPR;PG-LINC01355;	PG-LINC01355;	HNRNPR;	HNRNPR;		HTR1D-LINC01355;LINC01355-HNRNPR;	FALSE	FALSE
22	1	23389855	23400612	Insertion	2028	Homozygous	47600000000	11	TCEA3;									FALSE	FALSE
23	1	27074447	27107670	Insertion	2900	Homozygous	1.72e+16	23	PG-SLC9A1;			PG-SLC9A1;		PG-SLC9A1;			FAM46B-SLC9A1;	FALSE	FALSE
24	1	30400027	30412448	Insertion	5013	Homozygous	3.86e+43	23									LOC101929406-MATN1;	FALSE	FALSE
25	1	30629130	30671011	Insertion	2154	Homozygous	578000000000	35									LOC101929406-MATN1;	FALSE	FALSE
26	1	30731168	30737997	Insertion	2769	Homozygous	6.26e+43	32	LAPTM5;			LAPTM5;PG-MATN1-AS1;PG-MIR4420;		LAPTM5;			MATN1-AS1-LAPTM5;	FALSE	FALSE
27	1	31429636	31486356	Insertion	4455	Homozygous	4310000	16	SERINC2;			SERINC2;		SERINC2;			SERINC2-LINC01225;	FALSE	FALSE
28	1	33181127	33193927	Insertion	2083	Homozygous	14100000000	15	TRIM62;				TRIM62;		TRIM62;		TRIM62-ZNF362;	FALSE	FALSE
29	1	34618593	34654670	Deletion	10233	Heterozygous	2450000	48									C1orf94-MIR552;	FALSE	FALSE
30	1	38945353	38959631	Insertion	2049	Homozygous	176000000000	13					RHBDL2;				RHBDL2-AKIRIN1;	FALSE	FALSE
31	1	45692284	45714139	Insertion	3937	Homozygous	2290000000000000	19	IPP;		TMEM69;	IPP;TMEM69;		IPP;				TRUE	FALSE
32	1	51903590	51919364	Insertion	4764	Homozygous	5.04e+16	14	RAB3B;			RAB3B;		RAB3B;			NRDC-RAB3B;	TRUE	FALSE
33	1	63234311	63247301	Deletion	2799	Homozygous	1.35e+18	24		PG-LINC00466;								TRUE	TRUE
34	1	64365550	64397020	Insertion	2382	Homozygous	4.02e+16	30									UBE2U-CACHD1;	FALSE	FALSE
35	1	65553202	65566776	Deletion	5787	Heterozygous	10500000000000	22		LEPR;								TRUE	TRUE
36	1	73085326	73153143	Insertion	8856	Homozygous	7540000	10									NEGR1-LINC01360;	FALSE	FALSE
37	1	83987476	84062167	Deletion	6729	Homozygous	84300000	11	TTLL7;				TTLL7;		TTLL7;		TTLL7-PRKACB;	TRUE	TRUE
38	1	93852120	93889124	Insertion	2298	Homozygous	1180000	14	DNTTIP2;GCLM;			DNTTIP2;GCLM;	BCAR3;DNTTIP2;	DNTTIP2;GCLM;	DNTTIP2;		BCAR3-DNTTIP2;DNTTIP2-GCLM;	FALSE	FALSE
39	1	102000000	102000000	Insertion	2766	Homozygous	1.24e+23	40									LINC01307-OLFM3;	FALSE	FALSE
40	1	104000000	104000000	Insertion	5349	Homozygous	2.51e+25	10									AMY1A-LOC100129138;	TRUE	FALSE
41	1	108000000	108000000	Insertion	2050	Homozygous	4.25e+35	33		VAV3;								TRUE	FALSE
42	1	110000000	110000000	Insertion	3016	Heterozygous	1980000000000000	31				UBL4B;					UBL4B-SLC6A17;	TRUE	FALSE
43	1	112000000	112000000	Deletion	12647	Heterozygous	11100000	48									LOC643355-CTTNBP2NL;	TRUE	FALSE
44	1	120000000	120000000	Deletion	6292	Homozygous	9540000000000000	13	PG-NBPF8;PG-PFN1P2;				PG-NBPF8;PG-PFN1P2;		PG-NBPF8;		PFN1P2-NBPF8;	FALSE	FALSE
45	1	147000000	147000000	Insertion	8374	Homozygous	147000000000000	34		NBPF12;								FALSE	FALSE
46	1	147000000	147000000	Insertion	18970	Heterozygous	365000000	10	NBPF12;			NBPF12;		NBPF12;			NBPF12-LOC728989;	FALSE	FALSE
47	1	153000000	153000000	Deletion	31853	Heterozygous	2710000	19	LCE3B;LCE3C;LCE3D;LCE3E;			LCE3A;LCE3B;LCE3C;LCE3D;LCE3E;	LCE3B;LCE3C;LCE3D;LCE3E;	LCE3C;LCE3D;LCE3E;	LCE3C;LCE3D;LCE3E;		CRCT1-LCE3E;LCE3B-LCE3A;LCE3C-LCE3B;LCE3D-LCE3C;LCE3E-LCE3D;	FALSE	FALSE
48	1	155000000	155000000	Insertion	2555	Homozygous	7.63e+34	25	KCNN3;					KCNN3;				FALSE	FALSE
49	1	159000000	159000000	Deletion	3469	Homozygous	5.47e+20	17									MNDA-PYHIN1;	TRUE	FALSE
50	1	166000000	166000000	Insertion	2324	Heterozygous	58700000000	15		UCK2;						UCK2;		FALSE	FALSE
51	1	166000000	166000000	Deletion	3903	Heterozygous	61600000	14									FAM78B-FMO9P;	FALSE	FALSE
52	1	167000000	167000000	Insertion	4367	Homozygous	1.42e+22	21	PG-LINC01363;				PG-LINC01363;				LINC01363-POU2F1;	FALSE	FALSE
53	1	167000000	167000000	Insertion	4151	Homozygous	2.2e+16	10	PG-LINC01363;				PG-LINC01363;				LINC01363-POU2F1;	FALSE	FALSE
54	1	167000000	167000000	Insertion	5119	Homozygous	20900000	11	POU2F1;				PG-LINC01363;POU2F1;		POU2F1;		LINC01363-POU2F1;	FALSE	FALSE
55	1	175000000	175000000	Deletion	5891	Homozygous	3.09e+24	23			TNN;							TRUE	FALSE
56	1	185000000	185000000	Deletion	6294	Heterozygous	65300000	28	FAM129A;									TRUE	FALSE
57	1	194000000	194000000	Deletion	2953	Homozygous	201000000000	12									LINC01031-KCNT2;	FALSE	FALSE
58	1	202000000	202000000	Insertion	3851	Homozygous	4.25e+47	74			LGR6;		LGR6;					FALSE	FALSE
59	1	206000000	206000000	Insertion	5830	Heterozygous	1110000	44	C1orf186;				C1orf186;		C1orf186;		CTSE-C1orf186;	FALSE	FALSE
60	1	208000000	208000000	Deletion	17948	Heterozygous	848000000000000	12			CR1;							FALSE	FALSE
61	1	213000000	213000000	Deletion	2968	Homozygous	3950000	13	FLVCR1;			FLVCR1;		FLVCR1;			FLVCR1-VASH2;	FALSE	FALSE
62	1	218000000	218000000	Deletion	6172	Homozygous	405000000000000	16									LINC00210-LOC101929631;	TRUE	TRUE
63	1	218000000	218000000	Deletion	5923	Homozygous	1.36e+18	15									LINC00210-LOC101929631;	TRUE	TRUE
64	1	220000000	220000000	Insertion	2013	Homozygous	2.23e+24	37	PG-SLC30A10;			PG-SLC30A10;		PG-SLC30A10;			LYPLAL1-SLC30A10;	FALSE	FALSE
65	1	223000000	223000000	Insertion	4614	Homozygous	4.98e+18	15									DISP1-TLR5;	TRUE	FALSE
66	1	223000000	223000000	Insertion	3117	Heterozygous	1.77e+18	53									CCDC185-CAPN8;	FALSE	FALSE
67	1	223000000	223000000	Insertion	2465	Heterozygous	393000000	41									CCDC185-CAPN8;	FALSE	FALSE
68	1	234000000	234000000	Insertion	2834	Homozygous	2.45e+47	28		SLC35F3;								TRUE	FALSE
69	1	234000000	234000000	Insertion	4117	Homozygous	7060000	11		SLC35F3;			SLC35F3;					TRUE	FALSE
70	1	236000000	236000000	Insertion	12251	Heterozygous	2.51e+24	13									NID1-GPR137B;	FALSE	FALSE
71	1	236000000	236000000	Deletion	2145	Homozygous	2260000000	10	EDARADD;				EDARADD;		EDARADD;		ERO1B-EDARADD;	TRUE	TRUE
72	1	237000000	237000000	Insertion	6007	Heterozygous	1.87e+19	39			ACTN2;							FALSE	FALSE
73	1	244000000	244000000	Insertion	4153	Homozygous	4.36e+28	22	AKT3;				AKT3;		AKT3;		AKT3-LOC339529;	FALSE	FALSE
74	1	246000000	246000000	Insertion	4105	Heterozygous	9.12e+21	31		KIF26B;								FALSE	FALSE
75	1	246000000	246000000	Insertion	2770	Homozygous	178000000	12		SMYD3;								FALSE	FALSE
76	1	247000000	247000000	Insertion	7411	Homozygous	241000000000000	12	PG-LINC01341;			PG-LINC01341;	PG-LINC01341;				LINC01341-AHCTF1;SCCPDH-LINC01341;	FALSE	FALSE
77	1	247000000	247000000	Insertion	7248	Homozygous	535000000000000	11									LINC01341-AHCTF1;	FALSE	FALSE
78	1	247000000	247000000	Insertion	7349	Heterozygous	6.84e+18	26									LINC01341-AHCTF1;	FALSE	FALSE
79	1	247000000	247000000	Insertion	4983	Heterozygous	2010000	30	C1orf229;ZNF124;			ZNF124;	C1orf229;	C1orf229;ZNF124;	C1orf229;		C1orf229-ZNF124;	FALSE	FALSE
80	1	248000000	248000000	Deletion	6056	Homozygous	6.37e+25	15	OR2W3;				OR2W3;				TRIM58-OR2W3;	TRUE	FALSE
81	1	248000000	248000000	Insertion	6659	Heterozygous	8.66e+23	14	OR2T1;			OR2T1;	OR2T1;				OR2T1-OR2T2;OR2T6-OR2T1;	FALSE	FALSE
82	1	249000000	249000000	Deletion	6213	Homozygous	6.55e+24	14	OR2G6;			OR2G6;	OR2G6;				OR2G6-OR2T29;OR2T5-OR2G6;	FALSE	FALSE
83	1	249000000	249000000	Deletion	6496	Homozygous	2.56e+30	17	OR2G6;			OR2G6;	OR2G6;				OR2G6-OR2T29;OR2T5-OR2G6;	FALSE	FALSE
84	2	177777	210503	Insertion	8624	Heterozygous	76800000	14									FAM110C-SH3YL1;	FALSE	FALSE
85	2	3171241	3181860	Insertion	7582	Heterozygous	1.96e+17	15									LINC01250-TSSC1;	FALSE	FALSE
86	2	3179097	3183838	Insertion	7274	Homozygous	1.04e+38	13									LINC01250-TSSC1;	FALSE	FALSE
87	2	4403701	4413096	Insertion	3174	Heterozygous	3240000000	19									LINC01304-LINC01249;	FALSE	FALSE
88	2	4732796	4751638	Deletion	6249	Homozygous	1.18e+24	13									LINC01249-LINC01248;	TRUE	TRUE
89	2	5022193	5044268	Insertion	6588	Heterozygous	3.24e+16	25									LINC01249-LINC01248;	FALSE	FALSE
90	2	10396820	10400450	Insertion	2731	Homozygous	8.35e+53	39		HPCAL1;								FALSE	FALSE
91	2	10951515	10961809	Insertion	3079	Heterozygous	1.78e+20	28									KCNF1-FLJ33534;	FALSE	FALSE
92	2	13035164	13051222	Insertion	3643	Heterozygous	10200000	30									LOC100506474-LINC00276;	TRUE	FALSE
93	2	21822547	21828616	Insertion	2425	Homozygous	1160000000000000	12									LOC645949-LOC102723362;	FALSE	FALSE
94	2	22930557	22969321	Insertion	6933	Heterozygous	10300000	36									LOC102723362-KLHL29;	FALSE	FALSE
95	2	22961852	22969321	Insertion	6180	Heterozygous	4.28e+34	69									LOC102723362-KLHL29;	FALSE	FALSE
96	2	23938874	23990317	Deletion	19888	Heterozygous	294000000000000	19	UBXN2A;				UBXN2A;		UBXN2A;		ATAD2B-UBXN2A;	FALSE	FALSE
97	2	26336929	26337687	Insertion	3850	Homozygous	1.56e+26	11		ADGRF3;								FALSE	FALSE
98	2	31806099	31854550	Insertion	3863	Homozygous	6950000	11									SRD5A2-MEMO1;	TRUE	FALSE
99	2	34281343	34305880	Deletion	2379	Homozygous	82300000	12	PG-LINC01317;			PG-LINC01317;					LINC01317-LINC01320;	TRUE	TRUE
100	2	35705031	35793926	Deletion	21226	Heterozygous	15300000	23									MIR548AD-LOC100288911;	FALSE	FALSE
101	2	49300144	49318399	Deletion	11827	Heterozygous	22500000000000	17									FSHR-NRXN1;	FALSE	FALSE
102	2	54908631	54945970	Insertion	3110	Homozygous	2.6e+19	28		EML6;								FALSE	FALSE
103	2	54927879	54945970	Insertion	3173	Homozygous	5.33e+28	28		EML6;								FALSE	FALSE
104	2	56423479	56440287	Deletion	3178	Homozygous	3060000000	12									CCDC85A-VRK2;	TRUE	TRUE
105	2	57793693	57836524	Insertion	3784	Homozygous	1.51e+20	32									CCDC85A-VRK2;	FALSE	FALSE
106	2	57827724	57836524	Insertion	4096	Homozygous	6.47e+59	30									CCDC85A-VRK2;	FALSE	FALSE
107	2	57829634	57846775	Insertion	4719	Homozygous	407000000000000	11									CCDC85A-VRK2;	FALSE	FALSE
108	2	64362302	64402410	Insertion	2478	Homozygous	31100000000	25									MIR4433B-LGALSL;	FALSE	FALSE
109	2	71603985	71620693	Insertion	2025	Homozygous	1160000000000	18		DYSF;								FALSE	FALSE
110	2	76535350	76561580	Deletion	2081	Homozygous	170000000	11									GCFC2-LRRTM4;	FALSE	FALSE
111	2	78848381	78865147	Deletion	4896	Heterozygous	3950000000	19									LOC101927967-REG3G;	TRUE	TRUE
112	2	81870669	81874554	Insertion	5883	Heterozygous	1910000	50									LOC100507201-LOC1720;	TRUE	FALSE
113	2	89649965	89651431	Insertion	41838	Homozygous	561000000000000	11									MIR4436A-LOC654342;	FALSE	FALSE
114	2	111000000	111000000	Insertion	2266	Heterozygous	66400000000	15									BCL2L11-MIR4435-1;	FALSE	FALSE
115	2	116000000	116000000	Insertion	5872	Heterozygous	430000000	12									DPP10-DDX18;	TRUE	FALSE
116	2	119000000	119000000	Deletion	5979	Homozygous	5.54e+47	37									EN1-MARCO;	TRUE	TRUE
117	2	126000000	126000000	Insertion	8425	Homozygous	2.45e+17	15									CNTNAP5-GYPC;	FALSE	FALSE
118	2	129000000	129000000	Insertion	4356	Heterozygous	80500000000	27									LOC101927881-LOC151121;	TRUE	FALSE
119	2	129000000	129000000	Insertion	3513	Heterozygous	1.77e+34	28									LOC101927881-LOC151121;	FALSE	FALSE
120	2	136000000	136000000	Insertion	4101	Homozygous	78200000000000	42	LCT;PG-LOC100507600;UBXN4;			LCT;MCM6;PG-LOC100507600;UBXN4;	LCT;PG-LOC100507600;	LCT;UBXN4;	LCT;		LCT-MCM6;UBXN4-LCT;	FALSE	FALSE
121	2	136000000	136000000	Insertion	4417	Homozygous	5.99e+51	55	LCT;PG-LOC100507600;			MCM6;PG-LOC100507600;	LCT;PG-LOC100507600;		LCT;		LCT-MCM6;	FALSE	FALSE
122	2	136000000	136000000	Insertion	4160	Homozygous	1.65e+73	48	LCT;			MCM6;	LCT;		LCT;		LCT-MCM6;	FALSE	FALSE
123	2	158000000	158000000	Insertion	3970	Homozygous	5.61e+57	32									ACVR1-UPP2;	FALSE	FALSE
124	2	158000000	158000000	Insertion	5945	Homozygous	5.73e+53	19		CCDC148;		CCDC148;						FALSE	FALSE
125	2	159000000	159000000	Deletion	2535	Homozygous	8270000000000000	15									WDSUB1-BAZ2B;	TRUE	TRUE
126	2	167000000	167000000	Deletion	6220	Homozygous	9.56e+18	16			XIRP2;							TRUE	TRUE
127	2	168000000	168000000	Insertion	2468	Heterozygous	6.58e+16	16									XIRP2-LOC105616981;	FALSE	FALSE
128	2	169000000	169000000	Insertion	17189	Heterozygous	62900000000	10	NOSTRIN;SPC25;			NOSTRIN;SPC25;	G6PC2;SPC25;	NOSTRIN;SPC25;	SPC25;		NOSTRIN.2-SPC25;SPC25-G6PC2;	FALSE	FALSE
129	2	170000000	170000000	Deletion	2527	Homozygous	4950000	11					SSB;				PHOSPHO2-KLHL23-SSB;	TRUE	FALSE
130	2	175000000	175000000	Deletion	6293	Heterozygous	5870000	32									ATP5G3-KIAA1715;	TRUE	TRUE
131	2	176000000	176000000	Deletion	6405	Homozygous	7.14e+19	13									MTX2-MIR1246;	TRUE	TRUE
132	2	194000000	194000000	Deletion	9402	Homozygous	4830000000000000	11									PCGEM1-LOC101927406;	TRUE	TRUE
133	2	201000000	201000000	Deletion	2735	Homozygous	2.55e+19	17		CASP8;		ALS2CR12;CASP8;				CASP8;		TRUE	TRUE
134	2	205000000	205000000	Insertion	3481	Homozygous	7e+20	13		PARD3B;								FALSE	FALSE
135	2	206000000	206000000	Insertion	5074	Homozygous	2.32e+34	18	GPR1;		PG-GPR1-AS;		GPR1;		GPR1;			FALSE	FALSE
136	2	213000000	213000000	Insertion	3810	Homozygous	38000000000	35	LOC100130451;SPAG16;			LOC100130451;SPAG16;	LOC100130451;SPAG16;	LOC100130451;SPAG16;	LOC100130451;SPAG16;		IKZF2-LOC100130451;LOC100130451-SPAG16;	TRUE	FALSE
137	2	239000000	239000000	Insertion	3140	Homozygous	2.75e+27	19			TWIST2;							FALSE	FALSE
138	2	242000000	242000000	Insertion	4129	Homozygous	6.78e+51	48	BOK;THAP4;			BOK;THAP4;		BOK;THAP4;		THAP4;	BOK-THAP4;	FALSE	FALSE
139	2	242000000	242000000	Insertion	5242	Homozygous	3.73e+18	22	PDCD1;PG-LINC01237;RTP5;			RTP5;	PDCD1;PG-LINC01237;RTP5;	RTP5;	PDCD1;RTP5;		PDCD1-RTP5;RTP5-LINC01237;	FALSE	FALSE
140	2	242000000	242000000	Insertion	4478	Homozygous	4150000000000000	12			PG-LINC01237;							FALSE	FALSE
141	2	242000000	242000000	Insertion	3470	Heterozygous	1450000	10			PG-LINC01237;							FALSE	FALSE
142	3	184236	194107	Deletion	5703	Heterozygous	2.87e+38	58					CHL1;				LOC102723448-CHL1;	FALSE	TRUE
143	3	4023814	4043211	Deletion	2519	Homozygous	1.12e+24	21									LRRN1-SETMAR;	TRUE	TRUE
144	3	11062842	11076921	Deletion	4482	Heterozygous	191000000000000	20									SLC6A1-HRH1;	FALSE	TRUE
145	3	12634716	12663211	Insertion	3028	Homozygous	7.09e+22	35		RAF1;								FALSE	FALSE
146	3	20288131	20305090	Insertion	4767	Heterozygous	67000000	10									SGOL1-LOC101927829;	FALSE	FALSE
147	3	22207035	22268464	Deletion	7817	Homozygous	1360000000	12									ZNF385D-AS2-UBE2E2;	TRUE	TRUE
148	3	32668628	32675054	Insertion	2418	Homozygous	9.03e+16	14									DYNC1LI1-CNOT10;	TRUE	FALSE
149	3	32926061	32946550	Insertion	3795	Homozygous	118000000000000	11									TRIM71-CCR4;	TRUE	FALSE
150	3	32932769	32953830	Insertion	3582	Homozygous	261000000000	20	CCR4;				CCR4;		CCR4;		TRIM71-CCR4;	TRUE	FALSE
151	3	37644186	37709589	Insertion	3350	Homozygous	6360000	20			ITGA9;							FALSE	FALSE
152	3	37706852	37709589	Insertion	4425	Homozygous	6.27e+47	38		ITGA9;								FALSE	FALSE
153	3	38080665	38088054	Insertion	4060	Heterozygous	1570000000	10			DLEC1;							FALSE	FALSE
154	3	42747198	42804039	Deletion	3210	Homozygous	555000000	19	CCDC13;HIGD1A;PG-LOC729083;			HIGD1A;PG-CCDC13-AS1;PG-LOC729083;	CCDC13;PG-LOC729083;	HIGD1A;	CCDC13;HIGD1A;		LOC729083-HIGD1A;	TRUE	TRUE
155	3	47782114	47804224	Insertion	7956	Homozygous	634000000000000	10	PG-DHX30;				PG-DHX30;SMARCC1;		PG-DHX30;		SMARCC1-DHX30;	FALSE	FALSE
156	3	51687594	51718264	Insertion	2295	Homozygous	5710000000	17	GRM2;TEX264;			TEX264;	GRM2;	GRM2;TEX264;	GRM2;	GRM2;	TEX264-GRM2;	FALSE	FALSE
157	3	59616243	59638054	Deletion	9782	Heterozygous	11100000	24									C3orf67-FHIT;	FALSE	FALSE
158	3	67429890	67452628	Deletion	2675	Heterozygous	98900000	26		SUCLG2;								FALSE	FALSE
159	3	68584833	68611261	Deletion	5479	Homozygous	3.57e+18	15									FAM19A1-FAM19A4;	TRUE	TRUE
160	3	68690808	68701960	Deletion	7906	Homozygous	4.48e+47	24									FAM19A1-FAM19A4;	TRUE	TRUE
161	3	71428119	71436169	Insertion	3327	Homozygous	1.01e+16	10		FOXP1;								FALSE	FALSE
162	3	75395926	75415136	Insertion	10678	Heterozygous	21000000	16									MIR4444-1-FAM86DP;	FALSE	FALSE
163	3	83801409	83813224	Deletion	2281	Homozygous	2.62e+22	17									GBE1-LINC00971;	TRUE	TRUE
164	3	86852945	86863831	Insertion	2733	Homozygous	3030000000000000	16									CADM2-VGLL3;	FALSE	FALSE
165	3	107000000	107000000	Deletion	2086	Homozygous	479000000000	14		PG-DUBR;								TRUE	TRUE
166	3	112000000	112000000	Insertion	8844	Homozygous	1.99e+80	28		SLC9C1;								FALSE	FALSE
167	3	125000000	125000000	Insertion	2186	Homozygous	20500000000	16	SLC12A8;			SLC12A8;		SLC12A8;			HEG1-SLC12A8;	TRUE	FALSE
168	3	127000000	127000000	Insertion	2365	Homozygous	4010000	16	PG-LOC101927123;			PG-LOC101927123;					C3orf56-LOC101927123;	TRUE	FALSE
169	3	129000000	129000000	Insertion	2539	Homozygous	22300000000000	15	RPN1;				RPN1;		RPN1;		RPN1-RAB7A;	TRUE	FALSE
170	3	129000000	129000000	Deletion	6235	Heterozygous	965000000	39									H1FX-AS1-RPL32P3;	FALSE	TRUE
171	3	129000000	129000000	Deletion	5956	Heterozygous	627000000	63									H1FX-AS1-RPL32P3;	FALSE	TRUE
172	3	131000000	131000000	Deletion	4490	Homozygous	16500000	35			COL6A6;							TRUE	TRUE
173	3	131000000	131000000	Deletion	5150	Heterozygous	9790000	31		COL6A6;								TRUE	TRUE
174	3	145000000	145000000	Insertion	8532	Homozygous	7.57e+40	16									C3orf58-PLOD2;	FALSE	FALSE
175	3	149000000	149000000	Deletion	4602	Homozygous	1.1e+35	16									LOC440982-AGTR1;	TRUE	TRUE
176	3	153000000	153000000	Insertion	4438	Homozygous	1.04e+16	10									MBNL1-P2RY1;	FALSE	FALSE
177	3	154000000	154000000	Insertion	3273	Homozygous	1.82e+62	38		ARHGEF26;								TRUE	FALSE
178	3	162000000	163000000	Deletion	21994	Heterozygous	6.02e+28	37									OTOL1-LINC01192;	TRUE	TRUE
179	3	163000000	163000000	Deletion	4068	Homozygous	38800000000	10									OTOL1-LINC01192;	TRUE	TRUE
180	3	175000000	175000000	Insertion	2262	Heterozygous	7880000	22									NLGN1-NAALADL2;	FALSE	FALSE
181	3	187000000	187000000	Deletion	4030	Heterozygous	5920000000	12				ADIPOQ;					ADIPOQ-ST6GAL1;	TRUE	TRUE
182	3	188000000	188000000	Insertion	3653	Homozygous	643000000000000	14									BCL6-LPP-AS2;	FALSE	FALSE
183	3	188000000	188000000	Insertion	4514	Heterozygous	6020000000000	12									BCL6-LPP-AS2;	FALSE	FALSE
184	3	193000000	193000000	Deletion	11029	Homozygous	4.25e+32	14									MB21D2-HRASLS;	TRUE	TRUE
185	3	196000000	196000000	Insertion	2313	Homozygous	4390000	13	MUC4;									FALSE	FALSE
186	3	196000000	196000000	Insertion	7421	Heterozygous	1630000000000	12	MUC4;	MUC4;								FALSE	FALSE
187	3	196000000	196000000	Insertion	6567	Heterozygous	468000000000	13	MUC4;	MUC4;								FALSE	FALSE
188	3	197000000	197000000	Insertion	5250	Homozygous	49700000	10									DLG1-AS1-BDH1;	FALSE	FALSE
189	3	198000000	198000000	Deletion	2968	Homozygous	31000000	17									ANKRD18DP-FAM157A.2;	FALSE	TRUE
190	4	110145	160285	Deletion	5584	Homozygous	4800000000000000	17	ZNF718;				ZNF718;		ZNF718;		ZNF595-ZNF718;	FALSE	TRUE
191	4	126300	149334	Deletion	5517	Homozygous	2940000000	12			ZNF718;		ZNF718;					FALSE	TRUE
192	4	545064	569896	Insertion	6506	Heterozygous	14700000000	14									PIGG-PDE6B;	FALSE	FALSE
193	4	735761	748611	Deletion	2155	Heterozygous	13800000	17		PCGF3;								TRUE	FALSE
194	4	5694702	5707039	Insertion	2182	Homozygous	4.78e+23	32	EVC2;				EVC;		EVC2;			FALSE	FALSE
195	4	6679542	6693293	Deletion	3409	Heterozygous	555000000	55				PG-LOC93622;	S100P;				LOC93622-S100P;	TRUE	TRUE
196	4	9175954	9212770	Deletion	18641	Heterozygous	9.35e+18	28	USP17L10;			USP17L10;	USP17L10;USP17L11;USP17L18;USP17L20;				LOC650293-USP17L10;USP17L10-USP17L11;	FALSE	FALSE
197	4	10207440	10234863	Deletion	22911	Heterozygous	138000000	11									WDR1-ZNF518B;	TRUE	TRUE
198	4	37948238	37960828	Insertion	4036	Heterozygous	2930000	60			PTTG2;TBC1D1;		PTTG2;					TRUE	FALSE
199	4	40283323	40300382	Insertion	4242	Homozygous	2.3e+19	15									RHOH-LOC101060498;	FALSE	FALSE
200	4	46045921	46070120	Deletion	2008	Homozygous	4590000	10	GABRG1;									TRUE	TRUE
201	4	68192077	68225908	Deletion	2043	Homozygous	7780000	13	PG-FTLP10;PG-TMPRSS11BNL;			PG-FTLP10;TMPRSS11B;	PG-TMPRSS11BNL;				TMPRSS11BNL-TMPRSS11B;	FALSE	FALSE
202	4	74711669	74724651	Deletion	6351	Heterozygous	102000000	12									AREG-BTC;	FALSE	FALSE
203	4	76596986	76640389	Insertion	14672	Heterozygous	196000000000	16			SHROOM3;							FALSE	FALSE
204	4	78347610	78360141	Deletion	6194	Heterozygous	6.97e+20	39			FRAS1;							TRUE	FALSE
205	4	79939251	79979249	Deletion	6178	Homozygous	753000000	10	ANTXR2;			ANTXR2;		ANTXR2;				TRUE	TRUE
206	4	79958832	80001766	Deletion	6303	Homozygous	358000000	10	ANTXR2;			ANTXR2;		ANTXR2;				TRUE	TRUE
207	4	90665189	90696345	Deletion	6768	Homozygous	4610000000000000	10			CCSER1;							TRUE	TRUE
208	4	91037181	91049565	Insertion	5796	Homozygous	6000000000000	11		CCSER1;								FALSE	FALSE
209	4	92910146	92943056	Deletion	6448	Heterozygous	163000000	17			GRID2;							FALSE	FALSE
210	4	96500882	96507004	Insertion	3660	Heterozygous	3400000000	14									PDHA2-STPG2-AS1;	TRUE	FALSE
211	4	103000000	103000000	Deletion	2486	Homozygous	95900000	22	SLC9B1;						SLC9B1;			TRUE	TRUE
212	4	106000000	106000000	Deletion	6962	Heterozygous	5500000000000	31		TBCK;								TRUE	FALSE
213	4	150000000	150000000	Insertion	2875	Homozygous	50700000	14	DCLK2;			DCLK2;LRBA;		DCLK2;			DCLK2-LRBA;	FALSE	FALSE
214	4	156000000	156000000	Insertion	12997	Homozygous	3.29e+28	12	CTSO;				CTSO;		CTSO;		CTSO-PDGFC;	FALSE	FALSE
215	4	160000000	160000000	Deletion	5848	Heterozygous	9980000	14									RAPGEF2-FSTL5;	TRUE	FALSE
216	4	165000000	165000000	Deletion	2289	Homozygous	123000000	10	TMEM192;			TMEM192;		TMEM192;			TRIM60-TMEM192;	TRUE	TRUE
217	4	171000000	171000000	Deletion	5287	Heterozygous	2730000	16									MIR6082-GALNTL6;	FALSE	FALSE
218	4	171000000	171000000	Deletion	5052	Heterozygous	29600000000000	29									MIR6082-GALNTL6;	TRUE	TRUE
219	4	185000000	185000000	Insertion	3961	Heterozygous	53600000	16									MIR4455-HELT;	FALSE	FALSE
220	4	186000000	186000000	Deletion	2279	Homozygous	27800000000000	17	PDLIM3;				PDLIM3;		PDLIM3;		PDLIM3-SORBS2;	TRUE	FALSE
221	4	186000000	186000000	Insertion	14504	Homozygous	4510000000	10		PG-F11-AS1;								FALSE	FALSE
222	4	187000000	187000000	Deletion	7570	Heterozygous	1250000	11									FAT1-LOC339975;	FALSE	FALSE
223	4	190000000	190000000	Insertion	3930	Homozygous	2.41e+21	12									LINC01060-LINC01262;	FALSE	FALSE
224	5	534302	567091	Insertion	2835	Homozygous	15100000	11	PG-MIR4456;			PG-MIR4456;	PG-MIR4456;				MIR4456.2-LOC100996325.2;SLC9A3-MIR4456.2;	FALSE	FALSE
225	5	1080665	1109874	Insertion	2208	Homozygous	95900000000	17	SLC12A7;									FALSE	FALSE
226	5	1243635	1296376	Insertion	4216	Homozygous	143000000	14	SLC6A18;TERT;			SLC6A18;TERT;	TERT;	SLC6A18;TERT;	TERT;	TERT;	SLC6A18-TERT;TERT-MIR4457;	FALSE	FALSE
227	5	1270656	1296376	Insertion	3756	Homozygous	2230000000000	14	TERT;				TERT;		TERT;	TERT;	TERT-MIR4457;	FALSE	FALSE
228	5	1331824	1342492	Insertion	5792	Homozygous	6.55e+22	11	CLPTM1L;									FALSE	FALSE
229	5	1409770	1416587	Insertion	2013	Homozygous	4.26e+24	23	SLC6A3;									FALSE	FALSE
230	5	2143914	2147882	Insertion	5745	Homozygous	1.88e+26	12									CTD-2194D22.4-LOC100506858;	FALSE	FALSE
231	5	4171024	4205428	Insertion	2714	Homozygous	581000000	22									IRX1-LOC101929153;	FALSE	FALSE
232	5	5304142	5325409	Insertion	3209	Heterozygous	4880000	27	ADAMTS16;			ADAMTS16;		ADAMTS16;			ADAMTS16-ICE1;	FALSE	FALSE
233	5	7259613	7271758	Insertion	5514	Homozygous	8.14e+18	12	PG-MIR4454;			PG-MIR4454;	PG-MIR4454;				MIR4278-MIR4454.4;MIR4454.4-LOC442132;	FALSE	FALSE
234	5	9967483	9972346	Insertion	3496	Heterozygous	1.72e+29	43									LOC285692-FAM173B;	TRUE	FALSE
235	5	13406701	13428688	Deletion	6360	Heterozygous	775000000	58									LINC01194-DNAH5;	TRUE	TRUE
236	5	21197711	21214962	Insertion	5935	Homozygous	2.98e+18	17									CDH18-GUSBP1;	FALSE	FALSE
237	5	33624275	33643275	Insertion	5515	Homozygous	7.67e+81	50	ADAMTS12;									TRUE	FALSE
238	5	35699600	35723289	Insertion	2841	Homozygous	4020000	12			SPEF2;							FALSE	FALSE
239	5	61280110	61310917	Insertion	2549	Homozygous	56400000	15									CTC-436P18.1-ZSWIM6;	FALSE	FALSE
240	5	70767944	70803722	Insertion	20071	Heterozygous	55400000000000	33									GUSBP3.4-SERF1A.5;	FALSE	FALSE
241	5	75132687	75133453	Insertion	4205	Homozygous	1.79e+30	10		ANKRD31;								FALSE	FALSE
242	5	80794863	80835094	Insertion	3370	Homozygous	477000000	11		MSH3;								FALSE	FALSE
243	5	84645803	84662464	Deletion	7043	Homozygous	5.14e+57	32									EDIL3-NBPF22P;	TRUE	FALSE
244	5	90144206	90149179	Insertion	7460	Heterozygous	1.37e+18	17									MIR3660-LINC01339;	FALSE	FALSE
245	5	90149179	90160892	Insertion	6555	Heterozygous	36400000000	19	PG-LINC01339;			PG-LINC01339;					MIR3660-LINC01339;	TRUE	FALSE
246	5	95210391	95227942	Insertion	16795	Heterozygous	653000000	10		MCTP1;								FALSE	FALSE
247	5	99000498	99015359	Deletion	2429	Homozygous	8.05e+43	39									LOC100289230-CTD-2151A2.1;	TRUE	FALSE
248	5	105000000	105000000	Deletion	6045	Homozygous	5.35e+23	13									NUDT12-RAB9BP1;	TRUE	TRUE
249	5	105000000	105000000	Deletion	6057	Homozygous	3.01e+17	10									NUDT12-RAB9BP1;	TRUE	TRUE
250	5	109000000	109000000	Deletion	6222	Heterozygous	2800000	22									FER-PJA2;	TRUE	FALSE
251	5	122000000	122000000	Deletion	5757	Homozygous	4340000000000	10									LOC100505841-SNCAIP;	TRUE	TRUE
252	5	122000000	122000000	Deletion	5479	Homozygous	5.7e+18	12									LOC100505841-SNCAIP;	TRUE	FALSE
253	5	133000000	133000000	Deletion	48075	Heterozygous	2.06e+17	19									HSPA4-FSTL4;	TRUE	FALSE
254	5	138000000	138000000	Insertion	4924	Heterozygous	9600000000000000	21	KLHL3;									TRUE	FALSE
255	5	142000000	142000000	Insertion	3024	Homozygous	57700000	41	GNPDA1;PCDH12;RNF14;			GNPDA1;RNF14;	PCDH12;RNF14;	GNPDA1;RNF14;	PCDH12;RNF14;	GNPDA1;	PCDH12-RNF14;RNF14-GNPDA1;	FALSE	FALSE
256	5	142000000	142000000	Insertion	4127	Homozygous	6720000	12	GNPDA1;RNF14;			GNPDA1;RNF14;	GNPDA1;	GNPDA1;RNF14;	GNPDA1;	GNPDA1;	GNPDA1-NDFIP1;RNF14-GNPDA1;	FALSE	FALSE
257	5	151000000	151000000	Deletion	2755	Homozygous	7.54e+61	39									SLC36A2-SLC36A1;	TRUE	FALSE
258	5	152000000	152000000	Deletion	6211	Homozygous	1.95e+54	26			PG-CTB-12O2.1;							TRUE	TRUE
259	5	154000000	154000000	Insertion	4044	Homozygous	2250000	11									GRIA1-FAM114A2;	FALSE	FALSE
260	5	158000000	158000000	Insertion	2568	Homozygous	3770000	10	CLINT1;			CLINT1;		CLINT1;			LSM11-CLINT1;	FALSE	FALSE
261	5	158000000	158000000	Insertion	4573	Homozygous	2.45e+18	11									LOC101927697-EBF1;	FALSE	FALSE
262	5	158000000	158000000	Insertion	4689	Heterozygous	2170000000	11									LOC101927697-EBF1;	FALSE	FALSE
263	5	175000000	175000000	Insertion	2038	Homozygous	1580000000	24	MSX2;			MSX2;		MSX2;			MSX2-MIR4634;	FALSE	FALSE
264	5	178000000	178000000	Insertion	4176	Homozygous	1130000000	10									LOC728554-PROP1;	FALSE	FALSE
265	5	179000000	179000000	Insertion	4164	Heterozygous	241000000000	12	COL23A1;				COL23A1;		COL23A1;		COL23A1-CLK4;	FALSE	FALSE
266	5	179000000	179000000	Deletion	4809	Homozygous	2.32e+59	36									CLK4-ZNF354A;	FALSE	FALSE
267	5	180000000	180000000	Insertion	2010	Homozygous	384000000	23	RASGEF1C;						RASGEF1C;			FALSE	FALSE
268	5	181000000	181000000	Insertion	5124	Heterozygous	71600000	32	BTNL9;PG-MIR8089;			PG-MIR8089;	BTNL9;PG-MIR8089;		BTNL9;		BTNL3-BTNL9;	FALSE	FALSE
269	5	181000000	181000000	Insertion	6930	Heterozygous	1790000000000000	12	PG-LOC100132062;PG-LOC100132287;				PG-LOC100132062;PG-LOC100132287;				TRIM52-AS1-LOC100132062.2;	FALSE	FALSE
270	6	1222865	1234558	Insertion	8991	Homozygous	2.19e+37	16									LINC01622-FOXQ1;	TRUE	FALSE
271	6	13088760	13134963	Insertion	4965	Homozygous	36300000000	12		PHACTR1;								TRUE	FALSE
272	6	13122406	13134963	Insertion	5070	Homozygous	1.42e+28	15		PHACTR1;								TRUE	FALSE
273	6	13184573	13217282	Insertion	6276	Homozygous	4620000	11		PHACTR1;								FALSE	FALSE
274	6	13499469	13514567	Insertion	6125	Heterozygous	1.01e+19	21									GFOD1-SIRT5;	TRUE	FALSE
275	6	14506651	14545166	Insertion	2402	Homozygous	91900000	33									LINC01108-JARID2;	FALSE	FALSE
276	6	22044245	22067053	Deletion	3374	Homozygous	1030000000000	10		PG-CASC15;								FALSE	FALSE
277	6	24788949	24830679	Deletion	5872	Homozygous	418000000000	11	C6orf229;FAM65B;			C6orf229;FAM65B;GMNN;	C6orf229;	C6orf229;FAM65B;	C6orf229;		C6orf229-FAM65B;GMNN-C6orf229;	TRUE	FALSE
278	6	24808175	24830679	Deletion	5799	Homozygous	983000000	11	FAM65B;									TRUE	FALSE
279	6	31216447	31249115	Deletion	2421	Homozygous	2420000000000	15									HCG27-HLA-C.4;	FALSE	FALSE
280	6	34063620	34099130	Insertion	2907	Homozygous	133000000	19	GRM4;	GRM4;								FALSE	FALSE
281	6	35795009	35835210	Deletion	25767	Homozygous	2.37e+26	12	CLPS;LHFPL5;SRPK1;			LHFPL5;SRPK1;	CLPS;LHFPL5;	CLPS;LHFPL5;SRPK1;	CLPS;LHFPL5;		CLPS-LHFPL5;LHFPL5-SRPK1;	FALSE	FALSE
282	6	60634275	60659448	Deletion	2641	Homozygous	161000000000	10									LINC00680-GUSBP4-MTRNR2L9;	TRUE	FALSE
283	6	68285403	68286335	Insertion	12262	Homozygous	2.64e+61	20		PG-LOC101928280;								FALSE	FALSE
284	6	69562912	69569905	Insertion	2496	Homozygous	1.61e+33	20									ADGRB3-LMBRD1;	FALSE	FALSE
285	6	79353935	79366613	Insertion	27512	Heterozygous	64400000	11									LCAL1-LCA5;	FALSE	FALSE
286	6	79367381	79377104	Insertion	29270	Heterozygous	96800000000000	10									LCAL1-LCA5;	TRUE	FALSE
287	6	80898948	80948748	Deletion	4532	Homozygous	580000000	11									BCKDHB-FAM46A;	TRUE	TRUE
288	6	82231931	82281778	Insertion	10804	Heterozygous	19600000	13	IBTK;				IBTK;		IBTK;		IBTK-TPBG;	FALSE	FALSE
289	6	82255936	82313944	Insertion	9813	Homozygous	587000000	10									IBTK-TPBG;	FALSE	FALSE
290	6	85989588	86003534	Deletion	5264	Homozygous	4.49e+20	13									SNHG5-HTR1E;	FALSE	FALSE
291	6	85998091	86007304	Deletion	6140	Homozygous	7.82e+52	22									SNHG5-HTR1E;	FALSE	FALSE
292	6	91189938	91227886	Deletion	12468	Heterozygous	40400000000	30									MAP3K7-MIR4643;	FALSE	FALSE
293	6	91207868	91238468	Deletion	12865	Heterozygous	67100000000	26									MAP3K7-MIR4643;	FALSE	FALSE
294	6	103000000	103000000	Deletion	25855	Homozygous	3.07e+38	23									GRIK2-HACE1;	TRUE	TRUE
295	6	105000000	105000000	Deletion	3235	Homozygous	9460000000	14	HACE1;									TRUE	TRUE
296	6	107000000	107000000	Insertion	3032	Homozygous	1.63e+20	19									CD24-C6orf203;	FALSE	FALSE
297	6	112000000	112000000	Deletion	5974	Homozygous	23700000000	16	FYN;				FYN;		FYN;		FYN-WISP3;	FALSE	FALSE
298	6	112000000	112000000	Deletion	5749	Homozygous	346000000000	11									FYN-WISP3;	FALSE	FALSE
299	6	128000000	128000000	Insertion	4019	Homozygous	5.57e+46	34	PTPRK;			PTPRK;		PTPRK;				FALSE	FALSE
300	6	145000000	145000000	Insertion	4118	Heterozygous	1440000	10		UTRN;								FALSE	FALSE
301	6	145000000	145000000	Insertion	3284	Homozygous	2140000000000000	17		UTRN;								FALSE	FALSE
302	6	153000000	153000000	Deletion	3994	Homozygous	1.99e+39	31	MYCT1;					MYCT1;				TRUE	TRUE
303	6	160000000	160000000	Insertion	3460	Homozygous	9.87e+25	15	SLC22A2;			SLC22A2;		SLC22A2;			SLC22A1-SLC22A2;	FALSE	FALSE
304	6	160000000	160000000	Insertion	4235	Homozygous	3370000	10	SLC22A2;			SLC22A2;		SLC22A2;			SLC22A1-SLC22A2;	TRUE	FALSE
305	6	162000000	162000000	Insertion	4358	Homozygous	1.19e+26	19		PARK2;								FALSE	FALSE
306	6	167000000	167000000	Insertion	2299	Homozygous	1400000000	15									TCP10-LOC401286;	FALSE	FALSE
307	6	168000000	168000000	Insertion	3434	Homozygous	294000000	12	HGC6.3;PG-KIF25-AS1;			HGC6.3;MLLT4;PG-KIF25-AS1;	HGC6.3;KIF25;PG-KIF25-AS1;	HGC6.3;	HGC6.3;		HGC6.3-KIF25-AS1;KIF25-AS1-KIF25;MLLT4-HGC6.3;	FALSE	FALSE
308	6	169000000	169000000	Insertion	2356	Heterozygous	31500000	41									SMOC2-LINC01615;	FALSE	FALSE
309	6	170000000	170000000	Insertion	2303	Homozygous	1.08e+19	23									LINC00574.2-LOC100131532;	FALSE	FALSE
310	6	170000000	170000000	Insertion	2012	Homozygous	536000000	19									LINC00574.2-LOC100131532;	FALSE	FALSE
311	6	170000000	170000000	Deletion	3048	Homozygous	3.17e+53	33									LOC102724511-LOC154449;	FALSE	FALSE
312	6	170000000	170000000	Insertion	2553	Homozygous	9.54e+70	35		FAM120B;								FALSE	FALSE
313	6	170000000	171000000	Insertion	2836	Homozygous	48900000000	16									FAM120B-PSMB1;	FALSE	FALSE
314	6	171000000	171000000	Deletion	2699	Homozygous	13500000	16										FALSE	FALSE
315	6	171000000	171000000	Deletion	2750	Homozygous	10300000000	16										FALSE	FALSE
316	6	171000000	171000000	Insertion	6339	Homozygous	95700000000	10										FALSE	FALSE
317	7	152370	182853	Insertion	2509	Homozygous	28300000000	20	PG-LOC100507642;			PG-LOC100507642;					LOC100507642-FAM20C.2;	FALSE	FALSE
318	7	209809	219755	Insertion	4239	Heterozygous	1640000	18			FAM20C;							FALSE	FALSE
319	7	579452	590311	Insertion	2222	Homozygous	5.89e+34	27	PRKAR1B;									FALSE	FALSE
320	7	903196	927587	Insertion	10685	Heterozygous	847000000000000	19	ADAP1;				ADAP1;		ADAP1;	ADAP1;		FALSE	FALSE
321	7	1193613	1197327	Insertion	6403	Heterozygous	8.52e+41	25									LOC101927021-UNCX;	FALSE	FALSE
322	7	1264710	1276668	Insertion	4263	Heterozygous	1750000000	13									UNCX-MICALL2;	FALSE	FALSE
323	7	1271955	1277783	Insertion	3277	Homozygous	2.3e+21	29									UNCX-MICALL2;	FALSE	FALSE
324	7	4567848	4587479	Deletion	7786	Heterozygous	24900000	13									SDK1-FOXK1;	FALSE	FALSE
325	7	4579167	4597088	Deletion	8935	Heterozygous	540000000	10									SDK1-FOXK1;	FALSE	FALSE
326	7	8834033	8854865	Insertion	6351	Homozygous	1.08e+26	20									NXPH1-PER4;	FALSE	FALSE
327	7	23995441	24021477	Deletion	5330	Homozygous	2.93e+29	23									STK31-NPY;	FALSE	FALSE
328	7	32345314	32354628	Deletion	2999	Homozygous	2.87e+34	17									PDE1C-LOC100130673;	TRUE	TRUE
329	7	49665274	49684762	Deletion	5165	Heterozygous	2940000	10									CDC14C-VWC2;	FALSE	FALSE
330	7	49679465	49700651	Deletion	6105	Homozygous	56900000000000	12									CDC14C-VWC2;	FALSE	FALSE
331	7	66386014	66411625	Deletion	2293	Homozygous	5.08e+16	31	PG-LINC00174;				PG-LINC00174;				LINC00174-GS1-124K5.11;	TRUE	TRUE
332	7	68750731	68761867	Insertion	2607	Homozygous	3.49e+34	25									LOC102723427-LOC100507468;	TRUE	FALSE
333	7	70953963	70975510	Deletion	4880	Heterozygous	8.06e+26	65									AUTS2-WBSCR17;	FALSE	FALSE
334	7	73967811	73976207	Insertion	2573	Heterozygous	300000000	35									WBSCR28-ELN;	FALSE	FALSE
335	7	76494140	76500339	Insertion	3312	Homozygous	1.19e+51	30		DTX2;								FALSE	FALSE
336	7	96838782	96860728	Deletion	6233	Homozygous	1.24e+34	23									SHFM1-DLX6-AS1;	TRUE	TRUE
337	7	98807508	98825154	Insertion	2524	Heterozygous	78000000000	30									NPTX2-TMEM130;	FALSE	FALSE
338	7	103000000	103000000	Insertion	5177	Heterozygous	4.63e+21	26				PG-DPY19L2P2;					NAPEPLD-DPY19L2P2;	FALSE	FALSE
339	7	108000000	108000000	Insertion	3150	Heterozygous	5.34e+39	33									SLC26A4-CBLL1;	FALSE	FALSE
340	7	108000000	108000000	Insertion	5946	Heterozygous	121000000	26	NRCAM;									FALSE	FALSE
341	7	108000000	108000000	Insertion	6270	Heterozygous	3.26e+17	25	NRCAM;									FALSE	FALSE
342	7	114000000	114000000	Deletion	7045	Homozygous	1110000000000000	15									LINC00998-PPP1R3A;	TRUE	TRUE
343	7	114000000	114000000	Deletion	6200	Homozygous	2.58e+69	38									LINC00998-PPP1R3A;	TRUE	TRUE
344	7	128000000	128000000	Deletion	2635	Heterozygous	1.45e+18	49	ARF5;FSCN3;GCC1;			ARF5;GCC1;	ARF5;FSCN3;GCC1;	ARF5;GCC1;	ARF5;FSCN3;GCC1;	ARF5;	ARF5-FSCN3;GCC1-ARF5;LOC100506682-GCC1;	TRUE	TRUE
345	7	142000000	142000000	Insertion	21795	Heterozygous	2.29e+24	49									TRY2P-MTRNR2L6.2;	TRUE	FALSE
346	7	142000000	143000000	Insertion	20402	Heterozygous	151000000000	32									TRY2P-MTRNR2L6.2;	FALSE	FALSE
347	7	143000000	143000000	Insertion	20279	Heterozygous	519000000000	13									TRY2P-MTRNR2L6.2;	FALSE	FALSE
348	7	144000000	144000000	Deletion	2005	Homozygous	11200000000	23		PG-OR2A1-AS1;			ARHGEF5;					FALSE	FALSE
349	7	153000000	154000000	Insertion	2092	Homozygous	3560000	19									LINC01287-DPP6;	FALSE	FALSE
350	7	155000000	155000000	Deletion	7615	Homozygous	1.78e+31	22		DPP6;								TRUE	FALSE
351	7	155000000	155000000	Insertion	6458	Homozygous	11900000000	14				INSIG1;PG-BLACE;					INSIG1-BLACE;	FALSE	FALSE
352	7	156000000	156000000	Insertion	2473	Heterozygous	422000000	15				RBM33;SHH;					RBM33-SHH;	FALSE	FALSE
353	7	156000000	156000000	Insertion	4118	Homozygous	1.34e+28	11									SHH-LOC389602;	FALSE	FALSE
354	7	158000000	158000000	Insertion	2407	Homozygous	1440000000000000	40		PTPRN2;								FALSE	FALSE
355	7	158000000	158000000	Insertion	2059	Homozygous	94300000000	28		PTPRN2;								FALSE	FALSE
356	7	158000000	158000000	Insertion	2004	Homozygous	6.44e+19	52	PTPRN2;							PTPRN2;		FALSE	FALSE
357	7	158000000	158000000	Insertion	41484	Homozygous	7.83e+47	28		PTPRN2;								FALSE	FALSE
358	7	159000000	159000000	Insertion	21506	Homozygous	2.76e+23	13	PG-LINC01022;PG-MIR5707;PTPRN2;			PG-LINC01022;PG-MIR5707;	PG-LINC01022;PG-MIR5707;PTPRN2;		PTPRN2;		LINC01022-NCAPG2;PTPRN2-LINC01022;	FALSE	FALSE
359	7	159000000	159000000	Insertion	3079	Homozygous	8.57e+24	35	PG-LINC00689;				PG-LINC00689;				WDR60-LINC00689;	FALSE	FALSE
360	7	159000000	159000000	Insertion	2315	Homozygous	526000000000000	28	PG-LINC00689;				PG-LINC00689;				WDR60-LINC00689;	FALSE	FALSE
361	8	131293	159033	Deletion	3334	Homozygous	4.19e+45	52									OR4F21;	FALSE	FALSE
362	8	133246	165286	Deletion	2553	Homozygous	1.17e+25	56				OR4F21;					OR4F21;	FALSE	FALSE
363	8	621551	648691	Deletion	3617	Homozygous	978000000000000	18		ERICH1;								TRUE	TRUE
364	8	644249	664612	Deletion	5375	Homozygous	268000000000000	11	ERICH1;	ERICH1;		ERICH1;		ERICH1;				TRUE	TRUE
365	8	989573	996325	Deletion	2028	Homozygous	5.06e+20	18		PG-ERICH1-AS1;								FALSE	FALSE
366	8	1390126	1413734	Deletion	13104	Homozygous	########	52									LOC286083-DLGAP2;	FALSE	FALSE
367	8	2183568	2194509	Insertion	7143	Homozygous	3.96e+98	45									MYOM2-LOC101927815.2;	FALSE	FALSE
368	8	7244493	7290189	Deletion	30088	Homozygous	3730000000000	13	PG-LINC00965;			PG-LINC00965;	PG-LINC00965;				DEFA5-LINC00965;LINC00965-LINC00965.2;LINC00965.2-LINC00965.3;LINC00965.3-FAM66B;	FALSE	FALSE
369	8	7259701	7297811	Deletion	30619	Heterozygous	8.08e+18	16	PG-LINC00965;			PG-FAM66B;PG-LINC00965;	PG-LINC00965;				DEFA5-LINC00965;LINC00965-LINC00965.2;LINC00965.2-LINC00965.3;LINC00965.3-FAM66B;	FALSE	FALSE
370	8	7267323	7334494	Deletion	38676	Heterozygous	30900000000000	21	PG-DEFB109P1;PG-DEFB109P1B;PG-FAM66B;PG-LINC00965;USP17L1;			PG-DEFB109P1;PG-DEFB109P1B;PG-FAM66B;PG-LINC00965;USP17L1;	PG-DEFB109P1;PG-DEFB109P1B;PG-LINC00965;USP17L1;USP17L4;				LINC00965-LINC00965.2;LINC00965.2-LINC00965.3;LINC00965.3-FAM66B;	FALSE	FALSE
371	8	7579851	7597546	Deletion	2057	Heterozygous	441000000000	46									FAM90A7P.3-FAM90A10P;	FALSE	FALSE
372	8	7595079	7605757	Insertion	5062	Homozygous	27600000	14									FAM90A7P.3-FAM90A10P;	FALSE	FALSE
373	8	7692243	7711632	Insertion	25604	Heterozygous	3760000000000000	11									FAM90A7P.3-FAM90A10P;	FALSE	FALSE
374	8	9770112	9773789	Insertion	2577	Homozygous	3.33e+53	33		TNKS;						TNKS;		FALSE	FALSE
375	8	21505975	21525476	Insertion	2050	Homozygous	8.25e+62	84									LOC101929172-GFRA2;	TRUE	FALSE
376	8	21765511	21771265	Insertion	2521	Homozygous	4.44e+61	41		GFRA2;								TRUE	FALSE
377	8	32808632	32855019	Deletion	11342	Heterozygous	62700000000	16									NRG1-FUT10;	TRUE	TRUE
378	8	40403604	40443361	Deletion	5926	Heterozygous	17400000	28									C8orf4-ZMAT4;	TRUE	TRUE
379	8	42330947	42349908	Deletion	3368	Homozygous	1.17e+21	29	IKBKB;POLB;			IKBKB;	POLB;	IKBKB;	POLB;	POLB;	IKBKB-POLB;	TRUE	TRUE
380	8	42516605	42533285	Deletion	2352	Heterozygous	365000000000	61		SLC20A2;								TRUE	FALSE
381	8	43234107	43253844	Insertion	5029	Homozygous	1.91e+47	38									HGSNAT-POTEA;	FALSE	FALSE
382	8	49711307	49714946	Insertion	3080	Homozygous	3.27e+35	17									C8orf22-SNTG1;	TRUE	FALSE
383	8	57067558	57077027	Insertion	5912	Homozygous	1.33e+90	40									IMPAD1-LINC01606.2;	FALSE	FALSE
384	8	61204185	61217404	Insertion	4569	Heterozygous	2.95e+17	18									LOC100130298-CLVS1;	FALSE	FALSE
385	8	74424538	74458914	Deletion	4091	Homozygous	9.17e+16	20									GDAP1-MIR5681A;	TRUE	FALSE
386	8	74449320	74458914	Deletion	3944	Homozygous	5.25e+19	12									GDAP1-MIR5681A;	TRUE	FALSE
387	8	93056984	93070939	Deletion	4811	Homozygous	1.63e+19	15									MIR8084-C8orf87;	TRUE	TRUE
388	8	102000000	102000000	Deletion	8751	Heterozygous	2750000	48		NCALD;	PG-LOC104054148;	PG-LOC104054148;	PG-LOC104054148;					TRUE	TRUE
389	8	102000000	102000000	Deletion	7988	Heterozygous	2.68e+17	72		NCALD;	PG-LOC104054148;	PG-LOC104054148;						TRUE	TRUE
390	8	106000000	106000000	Deletion	3129	Homozygous	4340000	13			OXR1;							FALSE	FALSE
391	8	106000000	106000000	Deletion	3928	Homozygous	6.87e+29	20			OXR1;							FALSE	FALSE
392	8	121000000	121000000	Insertion	2659	Homozygous	1.24e+21	13									SNTB1-HAS2;	FALSE	FALSE
393	8	126000000	126000000	Deletion	5930	Homozygous	1.01e+27	15									TRIB1-LINC00861;	TRUE	TRUE
394	8	126000000	126000000	Deletion	6018	Homozygous	4.16e+32	21									TRIB1-LINC00861;	TRUE	TRUE
395	8	128000000	128000000	Deletion	6422	Homozygous	2.43e+31	31	PG-LINC00824;									TRUE	TRUE
396	8	128000000	128000000	Deletion	6073	Heterozygous	2.03e+23	23		PG-LINC00824;								TRUE	TRUE
397	8	128000000	128000000	Deletion	5099	Heterozygous	4.83e+19	28		PG-LINC00824;								TRUE	TRUE
398	8	130000000	130000000	Insertion	8990	Homozygous	2.82e+17	15				GSDMC;					CCDC26-GSDMC;	TRUE	FALSE
399	8	130000000	130000000	Insertion	8556	Homozygous	853000000	10	GSDMC;			GSDMC;		GSDMC;			CCDC26-GSDMC;	TRUE	FALSE
400	8	131000000	131000000	Deletion	3048	Heterozygous	114000000000	14									ADCY8-EFR3A;	TRUE	FALSE
401	8	134000000	134000000	Deletion	15396	Homozygous	4.56e+29	13									LOC101927822-ZFAT;	TRUE	TRUE
402	8	134000000	134000000	Deletion	14066	Homozygous	3.84e+18	11									LOC101927822-ZFAT;	TRUE	TRUE
403	8	141000000	141000000	Insertion	6299	Homozygous	5.18e+20	10	PTP4A3;				PTP4A3;		PTP4A3;		GPR20.2-PTP4A3;	FALSE	FALSE
404	8	142000000	142000000	Insertion	2088	Heterozygous	33200000	11									MROH5-MIR1302-7.3;	FALSE	FALSE
405	8	142000000	142000000	Insertion	5087	Homozygous	1730000000000000	15									MROH5-MIR1302-7.3;	FALSE	FALSE
406	8	142000000	142000000	Insertion	4337	Homozygous	261000000	11	PG-MIR1302-7;			PG-MIR1302-7;	PG-MIR1302-7;				MIR1302-7.3-MIR4472-1;MROH5-MIR1302-7.3;	FALSE	FALSE
407	8	142000000	142000000	Insertion	2135	Homozygous	200000000	18	PG-MIR4472-1;			PG-MIR4472-1;	PG-MIR4472-1;				MIR1302-7.3-MIR4472-1;MIR4472-1-LINC00051;	TRUE	FALSE
408	8	142000000	142000000	Insertion	2510	Homozygous	7.99e+25	35									TSNARE1-ADGRB1;	TRUE	FALSE
409	8	143000000	143000000	Insertion	8619	Homozygous	1.51e+18	14									C8orf31.2-LY6H;	FALSE	FALSE
410	8	143000000	143000000	Insertion	2066	Homozygous	1070000000	28	GPIHBP1;ZFP41;			GPIHBP1;	ZFP41;	GPIHBP1;	ZFP41;		GPIHBP1-ZFP41;	FALSE	FALSE
411	8	144000000	144000000	Deletion	2022	Homozygous	3.81e+18	30	GSDMD;MROH6;ZC3H3;			GSDMD;MROH6;	GSDMD;ZC3H3;	GSDMD;MROH6;	GSDMD;ZC3H3;		GSDMD.2-MROH6;ZC3H3-GSDMD.2;	TRUE	TRUE
412	8	144000000	144000000	Insertion	4224	Homozygous	4.77e+58	31									ZNF623-ZNF707;	FALSE	FALSE
413	8	144000000	144000000	Insertion	2006	Homozygous	28200000	12	GRINA;PARP10;PLEC;			PARP10;	GRINA;PARP10;PLEC;	PARP10;	GRINA;PARP10;PLEC;	PARP10;	PARP10-GRINA;PLEC-PARP10;	TRUE	FALSE
414	8	144000000	144000000	Insertion	6787	Homozygous	2.99e+33	20	WDR97;			WDR97;		WDR97;			WDR97-HGH1;	FALSE	FALSE
415	9	6377928	6405678	Insertion	3891	Homozygous	9.3e+18	20									TPD52L3-UHRF2;	FALSE	FALSE
416	9	10793419	10802646	Insertion	3410	Homozygous	9.94e+31	17									PTPRD-AS2-TYRP1;	TRUE	FALSE
417	9	17903677	17943636	Deletion	3603	Homozygous	1350000	10									SH3GL2-ADAMTSL1;	FALSE	FALSE
418	9	28584486	28608936	Deletion	14212	Heterozygous	7480000000000	32		LINGO2;								TRUE	TRUE
419	9	41632934	41647910	Insertion	3794	Heterozygous	251000000	54	PG-FAM27E2;				PG-FAM27E2;				MIR4477A.2-FAM27E2;	FALSE	FALSE
420	9	42340492	42349392	Insertion	2618	Homozygous	1.16e+36	33									FAM74A7-LOC103908605;	FALSE	FALSE
421	9	66740236	66747178	Insertion	2830	Heterozygous	2.49e+18	34									LOC642929-ZNF658;	FALSE	FALSE
422	9	70634575	70721291	Deletion	21801	Homozygous	3520000	10	TRPM3;									FALSE	FALSE
423	9	71463849	71526470	Deletion	17731	Heterozygous	1.22e+18	24									TRPM3-TMEM2;	FALSE	FALSE
424	9	71496283	71526470	Deletion	17433	Heterozygous	4.26e+23	33									TRPM3-TMEM2;	FALSE	FALSE
425	9	76302168	76318108	Deletion	2025	Homozygous	232000000000000	20		PCSK5;								FALSE	FALSE
426	9	80642698	80662667	Deletion	2135	Homozygous	83500000000000	15									LINC01507-TLE1;	FALSE	FALSE
427	9	81703149	81717859	Deletion	2139	Homozygous	1.41e+33	40			PG-LOC101927502;							TRUE	TRUE
428	9	87900317	87914632	Insertion	3676	Heterozygous	2890000000	30					SPATA31C1;				SPATA31E1-SPATA31C1;	FALSE	FALSE
429	9	88641681	88670143	Insertion	6286	Heterozygous	7.58e+22	37	LOC286238;			LOC286238;	LOC286238;	LOC286238;	LOC286238;		LOC286238-MIR4289;NXNL2-LOC286238;	FALSE	FALSE
430	9	88656524	88664534	Insertion	6167	Homozygous	6.55e+36	19					LOC286238;				LOC286238-MIR4289;	FALSE	FALSE
431	9	89552959	89577856	Deletion	2205	Homozygous	14400000	11									SEMA4D-GADD45G;	FALSE	FALSE
432	9	102000000	102000000	Deletion	9820	Heterozygous	6610000000	10									GRIN3A-LINC00587;	TRUE	TRUE
433	9	102000000	102000000	Insertion	3479	Homozygous	3.88e+19	14									GRIN3A-LINC00587;	FALSE	FALSE
434	9	110000000	110000000	Deletion	5199	Heterozygous	22800000000	38					TXN;				TXN-TXNDC8;	FALSE	FALSE
435	9	113000000	113000000	Deletion	4188	Heterozygous	2940000000	42	ZNF883;				ZNF883;		ZNF883;		ZNF883-ZFP37;	FALSE	FALSE
436	9	126000000	126000000	Insertion	5165	Homozygous	1300000000000000	28	PG-LOC51145;PG-PBX3;				PG-LOC51145;PG-PBX3;		PG-PBX3;		LOC51145-PBX3;	TRUE	FALSE
437	9	126000000	126000000	Insertion	5604	Homozygous	7.04e+25	12			PG-PBX3;							TRUE	FALSE
438	9	127000000	127000000	Deletion	3876	Homozygous	4.01e+20	19	ZNF79;			SLC2A8;	ZNF79;		ZNF79;		SLC2A8-ZNF79;	TRUE	TRUE
439	9	129000000	129000000	Insertion	2550	Homozygous	97200000	27									LINC01503-LINC00963;	FALSE	FALSE
440	9	131000000	131000000	Insertion	2590	Heterozygous	2.05e+18	24									FIBCD1-LAMC3;	FALSE	FALSE
441	9	131000000	131000000	Insertion	3685	Homozygous	1.88e+25	22									PLPP7-PRRC2B;	FALSE	FALSE
442	9	134000000	134000000	Insertion	2561	Homozygous	4170000000	16	FAM163B;			ADAMTSL2;	FAM163B;		FAM163B;		FAM163B-DBH;	FALSE	FALSE
443	9	135000000	135000000	Insertion	2478	Homozygous	3980000	11			COL5A1;							FALSE	FALSE
444	9	135000000	135000000	Insertion	2335	Homozygous	2840000000	20			COL5A1;							FALSE	FALSE
445	9	136000000	136000000	Insertion	8642	Heterozygous	2.11e+17	19	UBAC1;									TRUE	FALSE
446	9	137000000	137000000	Insertion	2157	Homozygous	191000000000000	27	PG-CCDC183-AS1;		CCDC183;RABL6;	CCDC183;PG-CCDC183-AS1;TMEM141;	PG-CCDC183-AS1;PG-MIR4292;RABL6;					FALSE	FALSE
447	9	137000000	137000000	Insertion	2022	Homozygous	7.11e+18	27	ABCA2;C9orf139;FUT7;NPDC1;			C9orf139;ENTPD2;FUT7;NPDC1;	ABCA2;FUT7;NPDC1;	C9orf139;FUT7;NPDC1;	ABCA2;C9orf139;FUT7;NPDC1;		C9orf139-NPDC1;NPDC1-ENTPD2;	FALSE	FALSE
448	9	137000000	137000000	Insertion	2490	Homozygous	1.22e+18	29	DPP7;PG-MAN1B1;			DPP7;PG-MAN1B1;	DPP7;	DPP7;PG-MAN1B1;	DPP7;	DPP7;PG-MAN1B1;	DPP7-GRIN1;MAN1B1-DPP7;	FALSE	FALSE
449	9	137000000	138000000	Insertion	3437	Homozygous	101000000	11	PNPLA7;									FALSE	FALSE
450	9	138000000	138000000	Deletion	4008	Homozygous	159000000	11				PG-TUBBP5;					TUBBP5-FAM157B;	FALSE	FALSE
451	10	474817	493567	Insertion	2010	Homozygous	2270000000	10	DIP2C;									FALSE	FALSE
452	10	6369395	6382666	Deletion	6056	Homozygous	4.97e+75	36									LOC399715-PRKCQ;	TRUE	TRUE
453	10	15190387	15210783	Insertion	4098	Homozygous	3.3e+32	24				FAM171A1;					NMT2-FAM171A1;	FALSE	FALSE
454	10	20544822	20569170	Insertion	2224	Homozygous	594000000000000	22	PG-MIR4675;			PG-MIR4675;	PG-MIR4675;				MIR4675-NEBL;PLXDC2-MIR4675;	FALSE	FALSE
455	10	20557849	20574468	Deletion	11131	Heterozygous	293000000	19									MIR4675-NEBL;	FALSE	FALSE
456	10	26708004	26755510	Deletion	3321	Homozygous	103000000000	22	ABI1;		PDSS1;	ABI1;PDSS1;		ABI1;				FALSE	FALSE
457	10	26892789	26914211	Insertion	8127	Heterozygous	71000000000	11									ABI1-LINC00202-1;	FALSE	FALSE
458	10	27346011	27354848	Deletion	3956	Heterozygous	3.93e+17	26									LRRC37A6P-PTCHD3;	TRUE	FALSE
459	10	31963430	31977388	Deletion	2639	Homozygous	1470000000000	11									ARHGAP12-KIF5B;	TRUE	TRUE
460	10	35666694	35693346	Insertion	2166	Homozygous	3.25e+19	30									FZD8-PCAT5;	FALSE	FALSE
461	10	46785556	46884758	Deletion	12272	Heterozygous	1590000	51	PG-BMS1P5;PG-FRMPD2B;PG-GLUD1P7;			PG-BMS1P5;	PG-BMS1P5;PG-FRMPD2B;PG-GLUD1P7;				BMS1P5-FRMPD2B;	FALSE	FALSE
462	10	47172055	47181252	Insertion	2001	Homozygous	4.47e+23	28									PTPN20-GDF10;	FALSE	FALSE
463	10	56570326	56583462	Insertion	5197	Homozygous	2.52e+40	20									ZWINT-MIR3924;	FALSE	FALSE
464	10	60454507	60484594	Insertion	2125	Homozygous	592000000000	22		ANK3;								FALSE	FALSE
465	10	65536325	65590811	Deletion	8289	Heterozygous	1310000000	25	PG-LINC01515;				PG-LINC01515;				ANXA2P3-LINC01515;	TRUE	FALSE
466	10	69597774	69610573	Insertion	2529	Heterozygous	2440000	34									NEUROG3-C10orf35;	TRUE	FALSE
467	10	69757062	69787621	Insertion	2483	Homozygous	654000000000	18									C10orf35-COL13A1;	FALSE	FALSE
468	10	69783352	69803913	Insertion	2148	Homozygous	7.09e+27	38	COL13A1;				COL13A1;		COL13A1;		C10orf35-COL13A1;	FALSE	FALSE
469	10	74812572	74823058	Insertion	2117	Homozygous	17400000000000	10					KAT6B;				ADK-KAT6B;	TRUE	FALSE
470	10	76581742	76601224	Deletion	4935	Homozygous	2.81e+31	22									C10orf11-KCNMA1;	TRUE	TRUE
471	10	79659481	79751547	Deletion	31282	Heterozygous	2740000	27	NUTM2B;PG-BEND3P3;PG-NUTM2B-AS1;			NUTM2B;PG-BEND3P3;PG-NUTM2B-AS1;	NUTM2B;PG-BEND3P3;	NUTM2B;	NUTM2B;		BEND3P3-NUTM2B-AS1;SFTPA1-BEND3P3;	FALSE	FALSE
472	10	79713147	79763413	Deletion	31306	Heterozygous	34600000	26	PG-NUTM2B-AS1;	PG-NUTM2B-AS1;		NUTM2B;PG-NUTM2B-AS1;						FALSE	FALSE
473	10	86495006	86505818	Insertion	3417	Homozygous	2.04e+47	35	WAPL;									TRUE	FALSE
474	10	89173272	89190946	Deletion	7602	Heterozygous	35800000000	31									MIR4679-2-CH25H;	TRUE	TRUE
475	10	92373936	92391468	Deletion	2864	Homozygous	16200000000	10									MARCH5-MARK2P9;	TRUE	FALSE
476	10	110000000	110000000	Deletion	6467	Homozygous	9.16e+26	18									LINC01435-XPNPEP1;	TRUE	TRUE
477	10	114000000	114000000	Insertion	2030	Homozygous	2.44e+23	16									ADRB1-CCDC186;	FALSE	FALSE
478	10	120000000	120000000	Deletion	2373	Homozygous	5.31e+37	31			PLPP4;							FALSE	FALSE
479	10	123000000	123000000	Deletion	20637	Homozygous	9.07e+24	12			DMBT1;							FALSE	FALSE
480	10	123000000	123000000	Insertion	2398	Homozygous	2.96e+37	40									BUB3-GPR26;	FALSE	FALSE
481	10	128000000	128000000	Insertion	2388	Homozygous	12100000	12									FOXI2-CLRN3;	FALSE	FALSE
482	10	132000000	132000000	Insertion	2184	Homozygous	1.07e+29	21									LINC01164-PPP2R2D;	FALSE	FALSE
483	10	132000000	132000000	Insertion	2604	Homozygous	5950000	19									LINC01164-PPP2R2D;	FALSE	FALSE
484	10	132000000	132000000	Insertion	3673	Homozygous	3530000000	13		JAKMIP3;								FALSE	FALSE
485	10	132000000	132000000	Insertion	2225	Homozygous	6170000	13		JAKMIP3;			DPYSL4;					FALSE	FALSE
486	10	132000000	132000000	Insertion	2163	Homozygous	2220000000	24		LRRC27;		LRRC27;						FALSE	FALSE
487	11	158801	203249	Insertion	8260	Homozygous	2400000000000	15	BET1L;ODF3;SCGB1C1;			BET1L;ODF3;SCGB1C1;	ODF3;RIC8A;SCGB1C1;	BET1L;ODF3;SCGB1C1;	ODF3;SCGB1C1;		LINC01001-SCGB1C1;ODF3-BET1L;SCGB1C1-ODF3;	FALSE	FALSE
488	11	947423	965571	Insertion	2708	Homozygous	7720000000	11			AP2A2;							FALSE	FALSE
489	11	993046	1019624	Insertion	12639	Homozygous	1.25e+28	12	AP2A2;MUC6;			AP2A2;MUC6;		AP2A2;MUC6;			AP2A2.3-MUC6;	FALSE	FALSE
490	11	7735990	7863338	Deletion	21795	Homozygous	19300000000	18	OR5P2;OR5P3;PG-LOC283299;PG-OR5E1P;			OR5P2;OR5P3;PG-LOC283299;PG-OR5E1P;	OR5P2;OR5P3;PG-OR5E1P;				OR5E1P-LOC283299;OR5P2-OR5P3;OR5P3-OR5E1P;OVCH2-OR5P2;	FALSE	FALSE
491	11	7765808	7813635	Deletion	22750	Homozygous	10600000000000	10	OR5P2;			OR5P2;	OR5P2;				OR5P2-OR5P3;OVCH2-OR5P2;	FALSE	FALSE
492	11	8816634	8819620	Insertion	2346	Heterozygous	5180000	48		ST5;								TRUE	FALSE
493	11	11235386	11249520	Insertion	3428	Homozygous	1.9e+18	15									ZBED5-AS1-GALNT18;	FALSE	FALSE
494	11	33629274	33650458	Insertion	2236	Homozygous	1.24e+16	26		KIAA1549L;								TRUE	FALSE
495	11	36308842	36311115	Insertion	2135	Homozygous	2e+47	23			PRR5L;							FALSE	FALSE
496	11	47366412	47374183	Insertion	2016	Homozygous	7.84e+17	10		SPI1;								FALSE	FALSE
497	11	47637438	47646702	Insertion	4773	Heterozygous	53400000000000	11	MTCH2;				MTCH2;		MTCH2;		MTCH2-AGBL2;	FALSE	FALSE
498	11	47884125	47908647	Insertion	3712	Heterozygous	1590000	13									NUP160-PTPRJ;	FALSE	FALSE
499	11	56373561	56390187	Insertion	7265	Homozygous	1.41e+17	12	OR8U1;OR8U8;			OR8U1;OR8U8;	OR8U1;OR8U8;				OR8J1-OR8U8;OR8U1-OR5R1;	FALSE	FALSE
500	11	56664279	56713860	Insertion	11093	Heterozygous	1.74e+16	22	OR5AR1;OR9G1;OR9G9;			OR5AR1;OR9G1;OR9G9;	OR9G1;OR9G9;				OR5AR1-OR9G1;OR9G1-OR9G4;	FALSE	FALSE
501	11	59272806	59285325	Insertion	2021	Homozygous	1.53e+16	16									MPEG1-OR5AN1;	FALSE	FALSE
502	11	62669644	62691337	Insertion	5250	Heterozygous	1.73e+24	67	BSCL2;LBHD1;LRRN4CL;PG-HNRNPUL2-BSCL2;UBXN1;UQCC3;			BSCL2;LRRN4CL;METTL12;PG-HNRNPUL2-BSCL2;PG-SNORA57;UBXN1;UQCC3;	LBHD1;LRRN4CL;PG-C11orf98;UBXN1;UQCC3;	BSCL2;LRRN4CL;UBXN1;UQCC3;	LBHD1;LRRN4CL;UBXN1;UQCC3;		LRRN4CL-BSCL2;UBXN1-LRRN4CL;UQCC3-UBXN1;	FALSE	FALSE
503	11	63420375	63429282	Insertion	16437	Heterozygous	5.33e+17	12									SLC22A9-HRASLS5;	FALSE	FALSE
504	11	63556437	63560578	Insertion	4382	Homozygous	1630000000000000	10	HRASLS2;									TRUE	FALSE
505	11	64535380	64560160	Insertion	3310	Homozygous	2850000000000000	27	SLC22A11;				SLC22A11;		SLC22A11;		LOC100996455-SLC22A11;	FALSE	FALSE
506	11	66388848	66404729	Insertion	2941	Homozygous	2.99e+25	25									SLC29A2-NPAS4;	FALSE	FALSE
507	11	67829615	67870156	Insertion	9563	Heterozygous	638000000	17									FAM86C2P-UNC93B1;	FALSE	FALSE
508	11	68869976	68898521	Insertion	3584	Homozygous	2.15e+21	29	MRPL21;			MRPL21;		MRPL21;	MRPL21;		CPT1A-MRPL21;	FALSE	FALSE
509	11	69164969	69187527	Insertion	3343	Homozygous	407000000000000	15	PG-LOC338694;				PG-LOC338694;				LOC338694-MYEOV;	FALSE	FALSE
510	11	69173822	69187527	Insertion	3659	Homozygous	2.36e+23	15					PG-LOC338694;				LOC338694-MYEOV;	FALSE	FALSE
511	11	72599885	72618070	Insertion	2192	Homozygous	729000000	11	PDE2A;PG-MIR139;			PG-MIR139;	PG-MIR139;					FALSE	FALSE
512	11	92299332	92332036	Insertion	3374	Homozygous	1070000	11									DISC1FP1-FAT3;	TRUE	FALSE
513	11	93419293	93443529	Deletion	6071	Homozygous	99800000000000	10	CCDC67;			CCDC67;		CCDC67;			CCDC67-SMCO4;	FALSE	FALSE
514	11	93944908	93950866	Deletion	2161	Homozygous	22100000000000	13									VSTM5-HEPHL1;	TRUE	TRUE
515	11	95419740	95446392	Deletion	5882	Homozygous	3760000000000	11									LOC100129203-FAM76B;	FALSE	FALSE
516	11	102000000	102000000	Deletion	7458	Heterozygous	20600000	11									TRPC6-ANGPTL5;	FALSE	FALSE
517	11	108000000	108000000	Deletion	4402	Homozygous	144000000000000	13									SLC35F2-RAB39A;	FALSE	FALSE
518	11	109000000	109000000	Insertion	2630	Homozygous	1660000000000000	14			DDX10;							FALSE	FALSE
519	11	118000000	118000000	Insertion	2820	Homozygous	2620000	11	PG-ATP5L;PG-LOC100131626;			PG-ATP5L;	KMT2A;PG-LOC100131626;	PG-ATP5L;			LOC100131626-KMT2A;	TRUE	FALSE
520	11	121000000	121000000	Insertion	2706	Homozygous	18900000000000	10		TECTA;								FALSE	FALSE
521	12	2519940	2543726	Insertion	2340	Homozygous	20400000	10		CACNA1C;								FALSE	FALSE
522	12	2677992	2689359	Insertion	2207	Heterozygous	12800000	12		CACNA1C;PG-CACNA1C-AS1;								TRUE	FALSE
523	12	4596120	4648806	Insertion	3087	Homozygous	2510000	17	AKAP3;DYRK4;			AKAP3;DYRK4;	DYRK4;NDUFA9;	AKAP3;DYRK4;	AKAP3;DYRK4;		DYRK4-AKAP3;	FALSE	FALSE
524	12	4618848	4648806	Insertion	3300	Homozygous	3180000000	11	AKAP3;			DYRK4;	NDUFA9;		AKAP3;			FALSE	FALSE
525	12	5908535	5934840	Insertion	3239	Homozygous	3.22e+20	28	ANO2;									FALSE	FALSE
526	12	6890991	6915068	Insertion	2140	Homozygous	4390000000	17	ENO2;LRRC23;			LRRC23;	ENO2;LRRC23;	LRRC23;	ENO2;LRRC23;		DSTNP2-LRRC23;LRRC23-ENO2;	FALSE	FALSE
527	12	6928982	6956692	Insertion	2844	Homozygous	1.2e+21	30	ATN1;C12orf57;PG-RNU7-1;PTPN6;			ATN1;C12orf57;PG-RNU7-1;	C12orf57;PG-RNU7-1;PTPN6;	ATN1;C12orf57;	ATN1;C12orf57;PTPN6;	PTPN6;	ATN1-C12orf57;C12orf57-PTPN6;	FALSE	FALSE
528	12	6955355	6956692	Insertion	2949	Homozygous	8.73e+53	24		PTPN6;						PTPN6;		FALSE	FALSE
529	12	10392440	10461803	Deletion	16019	Homozygous	6120000	10	KLRC1;KLRC2;KLRC3;KLRC4;KLRC4-KLRK1;PG-LOC101928100;			KLRC1;KLRC2;KLRC3;KLRC4;PG-LOC101928100;	KLRC1;KLRC2;KLRC3;KLRC4;KLRC4-KLRK1;KLRK1;	KLRC1;KLRC2;KLRC3;KLRC4;	KLRC1;KLRC2;KLRC3;KLRC4;KLRC4-KLRK1;	KLRC1;	KLRC1-KLRAP1;KLRC2-KLRC1;KLRC3-KLRC2;KLRC4-KLRK1-KLRC3;	TRUE	TRUE
530	12	10559373	10581249	Insertion	2130	Homozygous	12100000	10									KLRC1-KLRAP1;	FALSE	FALSE
531	12	13379878	13411589	Deletion	6059	Homozygous	1.33e+29	24					PG-LINC01559;				LINC01559-GRIN2B;	TRUE	TRUE
532	12	14151999	14174185	Insertion	3176	Homozygous	4.23e+18	17									GRIN2B-ATF7IP;	FALSE	FALSE
533	12	14169936	14174185	Insertion	2734	Homozygous	2.56e+41	19									GRIN2B-ATF7IP;	FALSE	FALSE
534	12	15862705	15883364	Deletion	3028	Homozygous	8.36e+20	20	STRAP;				STRAP;		STRAP;		EPS8-STRAP;	TRUE	TRUE
535	12	22392288	22431905	Deletion	6856	Homozygous	3.35e+38	28									ST8SIA1-C2CD5;	TRUE	FALSE
536	12	22415799	22431905	Deletion	6670	Homozygous	4.19e+42	21									ST8SIA1-C2CD5;	TRUE	FALSE
537	12	29686234	29697706	Deletion	2120	Homozygous	6.49e+22	18		TMTC1;								TRUE	TRUE
538	12	30070058	30094840	Deletion	6244	Homozygous	3.04e+40	42									TMTC1-IPO8;	TRUE	TRUE
539	12	30080950	30094840	Deletion	6345	Heterozygous	2.1e+63	57									TMTC1-IPO8;	TRUE	TRUE
540	12	33230158	33255543	Deletion	13465	Heterozygous	159000000000000	14									PKP2-SYT10;	TRUE	FALSE
541	12	33558229	33586060	Deletion	2069	Homozygous	500000000	15									SYT10-ALG10;	FALSE	FALSE
542	12	34468813	34606829	Deletion	73440	Heterozygous	8200000	16									ALG10-ALG10B;	FALSE	FALSE
543	12	34670791	34671561	Insertion	61677	Homozygous	491000000000000	10									ALG10-ALG10B;	FALSE	FALSE
544	12	40144059	40149705	Insertion	2405	Heterozygous	37300000000000	12									SLC2A13-LRRK2;	FALSE	FALSE
545	12	40467256	40500913	Insertion	6035	Heterozygous	3180000	24			MUC19;							FALSE	FALSE
546	12	58074483	58076955	Insertion	8895	Homozygous	1.17e+48	16									XRCC6BP1-LOC101927653;	TRUE	FALSE
547	12	58325913	58339245	Deletion	8569	Homozygous	2.5e+40	19									XRCC6BP1-LOC101927653;	FALSE	FALSE
548	12	60655925	60702198	Deletion	7254	Heterozygous	120000000	36									SLC16A7-FAM19A2;	TRUE	FALSE
549	12	60671657	60711501	Deletion	7210	Heterozygous	67900000	32									SLC16A7-FAM19A2;	TRUE	FALSE
550	12	66130140	66156275	Deletion	2242	Homozygous	3.71e+18	26	LLPH;PG-LLPH-AS1;TMBIM4;			PG-LLPH-AS1;TMBIM4;	LLPH;PG-LLPH-AS1;	TMBIM4;	LLPH;		LLPH-AS1-TMBIM4;	TRUE	TRUE
551	12	76118227	76149327	Insertion	2865	Homozygous	1710000	10									NAP1L1-BBS10;	FALSE	FALSE
552	12	78596850	78610118	Insertion	5731	Heterozygous	22600000000	38									NAV3-SYT1;	FALSE	FALSE
553	12	78939063	78952046	Insertion	3913	Heterozygous	102000000	11			SYT1;							FALSE	FALSE
554	12	90575489	90581381	Deletion	3043	Homozygous	1.54e+24	14									LINC00936-LINC00615;	TRUE	FALSE
555	12	95828907	95855241	Deletion	2130	Homozygous	1490000000	20					SNRPF;				NTN4-SNRPF;	FALSE	TRUE
556	12	95945644	95950360	Deletion	2519	Homozygous	785000000	10			AMDHD1;		CCDC38;					TRUE	TRUE
557	12	108000000	108000000	Insertion	4003	Homozygous	2.94e+21	17	PG-LOC728739;			PG-LOC728739;	PG-LOC728739;				ASCL4-LOC728739;LOC728739-WSCD2;	TRUE	FALSE
558	12	108000000	108000000	Insertion	4204	Homozygous	1.13e+29	12									LOC728739-WSCD2;	TRUE	FALSE
559	12	109000000	109000000	Insertion	4806	Homozygous	3.44e+33	16									ISCU-TMEM119;	FALSE	FALSE
560	12	124000000	124000000	Insertion	2435	Homozygous	1.16e+23	33		DNAH10;								FALSE	FALSE
561	12	124000000	124000000	Insertion	2401	Homozygous	1.64e+28	35	NCOR2;									FALSE	FALSE
562	12	125000000	125000000	Insertion	2431	Homozygous	3.68e+27	19			BRI3BP;							TRUE	FALSE
563	12	127000000	127000000	Insertion	3293	Homozygous	3.11e+18	19									LINC00944-LOC440117;	FALSE	FALSE
564	12	127000000	127000000	Insertion	13591	Homozygous	1.4e+22	14									LOC101927592-LOC101927616;	FALSE	FALSE
565	12	132000000	132000000	Insertion	2004	Heterozygous	1280000	21			EP400;							FALSE	FALSE
566	13	21724343	21730375	Insertion	2887	Homozygous	8.34e+46	24									FGF9-LINC00424;	FALSE	FALSE
567	13	23055560	23061474	Insertion	3133	Heterozygous	259000000000	11									BASP1P1-SGCG;	FALSE	FALSE
568	13	25799617	25821741	Insertion	4041	Homozygous	52600000000000	13		ATP8A2;								TRUE	FALSE
569	13	31936520	31980292	Deletion	6663	Heterozygous	2600000000	31	PG-EEF1DP3;			PG-EEF1DP3;					EEF1DP3-FRY-AS1;	TRUE	FALSE
570	13	31952874	31989321	Deletion	6707	Heterozygous	186000000	33	PG-EEF1DP3;			PG-EEF1DP3;					EEF1DP3-FRY-AS1;	TRUE	FALSE
571	13	38955355	38958112	Insertion	2574	Homozygous	6.6e+54	26									FREM2-STOML3;	FALSE	FALSE
572	13	46902975	46949981	Deletion	21706	Heterozygous	93900000000000	27									HTR2A-LINC00562;	TRUE	TRUE
573	13	50474543	50507054	Deletion	5700	Homozygous	1.74e+22	39		PG-DLEU1;								TRUE	TRUE
574	13	52530686	52539973	Insertion	6121	Heterozygous	40600000	24			PG-TPTE2P3;							FALSE	FALSE
575	13	58325522	58358846	Insertion	2828	Homozygous	375000000	11									LINC00374-DIAPH3;	TRUE	FALSE
576	13	74802890	74816002	Insertion	2371	Homozygous	11100000000000	15									LINC00347-CTAGE11P;	FALSE	FALSE
577	13	77556600	77574925	Insertion	2044	Homozygous	34200000000	14			SCEL;							TRUE	FALSE
578	13	97321580	97342380	Insertion	2386	Homozygous	2.26e+17	23		MBNL2;								FALSE	FALSE
579	13	97333234	97342380	Insertion	2119	Homozygous	5.37e+19	14		MBNL2;								FALSE	FALSE
580	13	100000000	100000000	Insertion	2395	Homozygous	229000000	12		PCCA;		PG-PCCA-AS1;						FALSE	FALSE
581	13	103000000	103000000	Insertion	2008	Homozygous	264000000	24	METTL21C;			METTL21C;TPP2;	METTL21C;	METTL21C;	METTL21C;	METTL21C;	METTL21C-CCDC168;TPP2-METTL21C;	TRUE	FALSE
582	13	107000000	107000000	Insertion	5571	Homozygous	########	51									LINC00443-FAM155A;	FALSE	FALSE
583	13	112000000	112000000	Deletion	15892	Heterozygous	16100000000000	41	PG-LINC01044;			PG-LINC01044;	PG-LOC101928730;				LOC101928730-LINC01044;	TRUE	FALSE
584	13	114000000	114000000	Deletion	3858	Heterozygous	7.93e+46	51	RASA3;					RASA3;				FALSE	FALSE
585	14	22905614	22945071	Insertion	2292	Homozygous	129000000000000	42	PG-LOC101926933;PG-PRMT5-AS1;PRMT5;RBM23;			HAUS4;PG-PRMT5-AS1;PRMT5;	PG-LOC101926933;PG-PRMT5-AS1;PRMT5;RBM23;	PRMT5;	PRMT5;RBM23;	PRMT5;	PRMT5-LOC101926933;RBM23-PRMT5-AS1;	FALSE	FALSE
586	14	23971408	23973691	Insertion	5419	Heterozygous	9.16e+34	19			DHRS4L2;	DHRS4;						FALSE	FALSE
587	14	24000821	24016173	Deletion	2332	Homozygous	2.21e+23	37	DHRS4L2;PG-DHRS4L1;			DHRS4L2;	PG-DHRS4L1;	DHRS4L2;	PG-DHRS4L1;		DHRS4L2-DHRS4L1;	TRUE	FALSE
588	14	34875364	34999959	Insertion	38937	Heterozygous	34500000	11	BAZ1A;PG-IGBP1P1;SRP54;			PG-IGBP1P1;	BAZ1A;PG-IGBP1P1;SRP54;		BAZ1A;SRP54;		BAZ1A-IGBP1P1;IGBP1P1-SRP54;	FALSE	FALSE
589	14	39395784	39414308	Insertion	2981	Homozygous	2.49e+19	25	FBXO33;			FBXO33;		FBXO33;			CTAGE5-FBXO33;	TRUE	FALSE
590	14	49753405	49784603	Insertion	8167	Heterozygous	67100000000000	41	KLHDC2;NEMF;			KLHDC1;KLHDC2;NEMF;	KLHDC2;	KLHDC2;NEMF;	KLHDC2;		KLHDC1-KLHDC2;KLHDC2-NEMF;	FALSE	FALSE
591	14	50052167	50076277	Deletion	2010	Homozygous	2.29e+20	35	PG-LINC01599;									FALSE	FALSE
592	14	52186061	52204420	Insertion	6926	Homozygous	2.21e+52	35									NID2-PTGDR;	FALSE	FALSE
593	14	63795415	63806553	Insertion	6914	Heterozygous	34900000000	30									SGPP1-SYNE2;	FALSE	FALSE
594	14	64861909	64904425	Deletion	3949	Homozygous	35100000	11									SPTB-CHURC1;	TRUE	TRUE
595	14	64878273	64930168	Deletion	2895	Homozygous	1250000	13	CHURC1;CHURC1-FNTB;				CHURC1;CHURC1-FNTB;		CHURC1;CHURC1-FNTB;		SPTB-CHURC1;	TRUE	TRUE
596	14	65789674	65801375	Insertion	2513	Homozygous	2.29e+49	35									FUT8-LINC00238;	FALSE	FALSE
597	14	69027770	69034325	Insertion	4205	Homozygous	3.86e+32	16									ACTN1-AS1-DCAF5;	FALSE	FALSE
598	14	73523334	73569867	Deletion	27887	Homozygous	1.01e+29	15	ACOT1;ACOT2;HEATR4;			ACOT1;	ACOT1;ACOT2;HEATR4;	ACOT1;	ACOT1;ACOT2;HEATR4;	ACOT2;	HEATR4-ACOT2;	TRUE	FALSE
599	14	81398319	81414501	Deletion	2017	Homozygous	60900000	14	STON2;						STON2;			TRUE	TRUE
600	14	82023876	82045416	Deletion	4064	Homozygous	1.09e+37	31									LINC01467-LINC00911;	TRUE	TRUE
601	14	84047065	84169363	Deletion	16693	Homozygous	14200000000000	11									LINC01467-LINC00911;	FALSE	FALSE
602	14	104000000	104000000	Insertion	7403	Homozygous	4.96e+45	33									KIF26A-C14orf180;	FALSE	FALSE
603	14	104000000	104000000	Insertion	7222	Homozygous	9.07e+98	30									KIF26A-C14orf180;	FALSE	FALSE
604	14	105000000	105000000	Deletion	2328	Homozygous	27200000000	23	PG-LOC102723354;			PG-LOC102723354;	PG-LOC102723354;				GPR132-LOC102723354;LOC102723354-JAG2;	TRUE	FALSE
605	14	105000000	105000000	Deletion	2909	Homozygous	2160000	12	PG-LOC102723354;			PG-LOC102723354;					LOC102723354-JAG2;	TRUE	FALSE
606	14	105000000	105000000	Insertion	11541	Homozygous	80800000000000	10	BRF1;		BTBD6;	BRF1;BTBD6;	BRF1;BTBD6;	BRF1;	BRF1;			FALSE	FALSE
607	14	105000000	105000000	Insertion	2057	Heterozygous	1040000	14	CRIP1;CRIP2;			CRIP1;CRIP2;MTA1;	C14orf80;CRIP1;CRIP2;	CRIP1;CRIP2;	CRIP1;CRIP2;		CRIP1-C14orf80;CRIP2-CRIP1;	FALSE	FALSE
608	15	29538352	29561055	Insertion	8888	Heterozygous	592000000000	12		FAM189A1;								FALSE	FALSE
609	15	30144271	30179117	Insertion	2283	Homozygous	11300000	22	PG-GOLGA8T;			PG-GOLGA8T;					GOLGA8T.4-DKFZP434L187;	FALSE	FALSE
610	15	32359543	32390212	Insertion	2576	Homozygous	71300000	14	GOLGA8H;GOLGA8K;	PG-LOC100288637;		GOLGA8H;GOLGA8K;PG-GOLGA8T;		GOLGA8H;GOLGA8K;				FALSE	FALSE
611	15	34374148	34378163	Insertion	5397	Homozygous	4.47e+38	17				GOLGA8A;PG-MIR1233-1;PG-MIR1233-2;					LPCAT4-GOLGA8A;	FALSE	FALSE
612	15	45673108	45705843	Insertion	3139	Homozygous	1.14e+19	29	SQRDL;			SQRDL;		SQRDL;			SQRDL-SEMA6D;	TRUE	FALSE
613	15	54923312	54943467	Deletion	6299	Homozygous	2.41e+41	26									UNC13C-RSL24D1;	FALSE	TRUE
614	15	66101187	66107335	Insertion	12497	Heterozygous	1.1e+24	18		MEGF11;								TRUE	FALSE
615	15	68390638	68391387	Insertion	4999	Homozygous	7.88e+55	19		ITGA11;								FALSE	FALSE
616	15	71402947	71417711	Deletion	4118	Homozygous	7.5e+16	14			THSD4;							TRUE	TRUE
617	15	74214211	74220313	Insertion	2217	Homozygous	5.18e+26	18					STRA6;				STRA6-CCDC33;	TRUE	FALSE
618	15	74529495	74562665	Insertion	2091	Homozygous	27800000000	26	ARID3B;				ARID3B;		ARID3B;		UBL7-AS1-ARID3B;	FALSE	FALSE
619	15	77028085	77067517	Insertion	6586	Heterozygous	1000000000	38	PSTPIP1;TSPAN3;			PSTPIP1;TSPAN3;		PSTPIP1;TSPAN3;			PSTPIP1-TSPAN3;	FALSE	FALSE
620	15	82874399	82900625	Deletion	5649	Heterozygous	11100000	53	HOMER2;									TRUE	FALSE
621	15	85505844	85523740	Deletion	2055	Homozygous	4180000	15			AKAP13;							TRUE	TRUE
622	15	90645122	90666451	Insertion	2678	Homozygous	2740000000000000	15		PG-CRTC3-AS1;	CRTC3;PG-LINC01585;	CRTC3;PG-LINC01585;	PG-LINC01585;					FALSE	FALSE
623	15	101000000	101000000	Insertion	2096	Homozygous	59400000000000	14									ASB7-ALDH1A3;	FALSE	FALSE
624	15	102000000	102000000	Insertion	20198	Heterozygous	15200000000000	12									TARSL2-OR4F6;	FALSE	FALSE
625	16	474561	495637	Insertion	4089	Heterozygous	3300000000	21		RAB11FIP3;			RAB11FIP3;					FALSE	FALSE
626	16	1022828	1025835	Insertion	4017	Homozygous	########	52									SOX8-SSTR5-AS1;	FALSE	FALSE
627	16	1171855	1186785	Insertion	2413	Homozygous	6510000000	14			CACNA1H;							FALSE	FALSE
628	16	2060293	2107621	Insertion	3030	Homozygous	3.75e+18	46	PG-MIR1225;PG-MIR6511B1;PG-MIR6511B2;PKD1;		TSC2;	PG-MIR1225;PG-MIR6511B1;PG-MIR6511B2;PKD1;TSC2;	PG-MIR1225;PG-MIR6511B1;PG-MIR6511B2;	PKD1;				FALSE	FALSE
629	16	2090899	2107621	Insertion	2821	Homozygous	1.08e+44	48	PG-MIR6511B1;PG-MIR6511B2;PKD1;			PG-MIR6511B1;PG-MIR6511B2;TSC2;	PG-MIR1225;PG-MIR6511B1;PG-MIR6511B2;					FALSE	FALSE
630	16	2860675	2866455	Insertion	6449	Homozygous	2.45e+60	27					PRSS22;				PRSS22-FLYWCH2;	FALSE	FALSE
631	16	14902976	14950865	Insertion	2963	Homozygous	1720000	22	NPIPA1;PG-LOC100288162;PG-MIR3180-1;PG-MIR3180-2;PG-MIR3180-3;PG-MIR3670-1;PG-MIR3670-2;PG-MIR3670-3;PG-MIR3670-4;PG-MIR6511A1;P... <Preview truncated at 128 characters>			PG-LOC100288162;PG-MIR3179-1;PG-MIR3179-2;PG-MIR3179-3;PG-MIR3179-4;PG-MIR3180-1;PG-MIR3180-2;PG-MIR3180-3;PG-MIR3670-1;PG-MIR36... <Preview truncated at 128 characters>	NPIPA1;PG-LOC100288162;PG-MIR3180-1;PG-MIR3180-2;PG-MIR3180-3;PG-MIR3670-1;PG-MIR3670-2;PG-MIR3670-3;PG-MIR3670-4;PG-MIR6511A1;P... <Preview truncated at 128 characters>				LOC100288162.5-MIR6770-1.4;MIR3179-1.4-MIR3670-1.3;MIR3180-1.3-LOC100288162.5;MIR3670-1.3-MIR3180-1.3;MIR6770-1.4-NPIPA1.3;	FALSE	FALSE
632	16	16830166	16859298	Deletion	5955	Heterozygous	2.59e+27	68									NPIPA7.2-XYLT1;	TRUE	TRUE
633	16	18702920	18724388	Insertion	5962	Homozygous	882000000000000	15									ABCC6P1-RPS15A;	FALSE	FALSE
634	16	25316358	25340183	Deletion	2777	Heterozygous	151000000	33									ZKSCAN2-HS3ST4;	TRUE	TRUE
635	16	29343609	29520984	Deletion	105851	Heterozygous	10700000000	13	BOLA2;BOLA2B;NPIPB11;PG-LOC388242;PG-LOC606724;PG-LOC613038;PG-SLX1A-SULT1A3;PG-SLX1B-SULT1A4;PG-SNX29P2;SLX1A;SLX1B;SULT1A3;SUL... <Preview truncated at 128 characters>			BOLA2;BOLA2B;NPIPB11;PG-LOC388242;PG-LOC606724;PG-LOC613038;PG-SLX1A-SULT1A3;PG-SLX1B-SULT1A4;PG-SNX29P2;SLX1A;SLX1B;SULT1A3;SUL... <Preview truncated at 128 characters>	BOLA2;BOLA2B;NPIPB11;PG-LOC388242;PG-LOC606724;PG-LOC613038;PG-SLX1A-SULT1A3;PG-SLX1B-SULT1A4;SLX1A;SLX1B;SULT1A3;SULT1A4;	BOLA2;BOLA2B;NPIPB11;SLX1A;SLX1B;SULT1A3;SULT1A4;	BOLA2;BOLA2B;SLX1A;SLX1B;SULT1A3;SULT1A4;	SULT1A3;	LOC388242.2-SMG1P2;LOC606724.2-BOLA2;NPIPB11-LOC606724.2;SNX29P2-NPIPB11;	FALSE	FALSE
636	16	30122611	30128284	Insertion	2049	Homozygous	########	85	MAPK3;				MAPK3;		MAPK3;	MAPK3;	MAPK3-CORO1A;	FALSE	FALSE
637	16	32271993	32306977	Insertion	26967	Homozygous	4.48e+48	31	PG-LOC390705;			PG-LOC390705;	PG-LOC390705;				LOC390705-TP53TG3.6;TP53TG3D.2-LOC390705;	FALSE	FALSE
638	16	48470573	48494820	Deletion	2022	Homozygous	8.13e+20	35									SIAH1-N4BP1;	FALSE	FALSE
639	16	60871578	60899010	Deletion	4666	Homozygous	4.69e+23	20									LOC729159-MIR4426.2;	FALSE	FALSE
640	16	65127339	65130323	Insertion	3995	Homozygous	3.07e+72	28									CDH11-LOC101927650;	FALSE	FALSE
641	16	71283414	71302481	Insertion	4878	Homozygous	1.08e+19	18	CMTR2;				CMTR2;	CMTR2;	CMTR2;		CMTR2-CALB2;	FALSE	FALSE
642	16	71308770	71340031	Insertion	6617	Homozygous	418000000	10									CMTR2-CALB2;	FALSE	FALSE
643	16	74807163	74814309	Insertion	2841	Homozygous	1.05e+32	19									FA2H-WDR59;	TRUE	FALSE
644	16	76005413	76034478	Insertion	7571	Heterozygous	5690000	10									TERF2IP-CNTNAP4;	FALSE	FALSE
645	16	79154934	79171598	Insertion	45368	Heterozygous	2630000000000000	28		PG-WWOX;								FALSE	FALSE
646	16	83936635	83952591	Insertion	2145	Homozygous	4.46e+19	20					OSGIN1;				MLYCD-OSGIN1;	FALSE	FALSE
647	16	83950028	83973156	Insertion	2170	Homozygous	3.15e+19	24	NECAB2;OSGIN1;			OSGIN1;	NECAB2;OSGIN1;	OSGIN1;	NECAB2;OSGIN1;		MLYCD-OSGIN1;OSGIN1-NECAB2;	FALSE	FALSE
648	16	84464846	84500764	Insertion	8681	Homozygous	10900000000000	11	TLDC1;			ATP2C2;TLDC1;		TLDC1;	TLDC1;		ATP2C2-TLDC1;	TRUE	FALSE
649	16	85399802	85432984	Insertion	2169	Homozygous	1.64e+27	52									MIR5093-GSE1;	FALSE	FALSE
650	16	86985730	86988880	Insertion	2012	Homozygous	1.47e+17	10									FOXL1-LOC440390;	FALSE	FALSE
651	16	88071704	88083288	Deletion	2408	Homozygous	2870000	10	BANP;			BANP;		BANP;			BANP-LOC400553;	TRUE	FALSE
652	16	88075596	88084640	Deletion	3124	Heterozygous	546000000	14	BANP;			BANP;		BANP;			BANP-LOC400553;	TRUE	FALSE
653	16	88540070	88577172	Insertion	2020	Homozygous	1440000000	29	ZC3H18;			ZFPM1;	ZC3H18;		ZC3H18;		ZFPM1-ZC3H18;	FALSE	FALSE
654	16	90065968	90123678	Insertion	3878	Homozygous	257000000000000	32	PG-FAM157C;PRDM7;				PG-FAM157C;PRDM7;		PRDM7;		PRDM7-FAM157C;	FALSE	FALSE
655	16	90111794	90123678	Insertion	3568	Homozygous	2.2e+38	28			PG-FAM157C;							FALSE	FALSE
656	17	937312	976627	Insertion	2950	Homozygous	11000000000	16		NXN;								FALSE	FALSE
657	17	5054989	5061190	Insertion	2187	Heterozygous	5530000000000	58									SLC52A1-ZFP3;	FALSE	FALSE
658	17	6191740	6203596	Insertion	3993	Heterozygous	35700000000000	18									WSCD1-AIPL1;	FALSE	FALSE
659	17	7291925	7310537	Insertion	3308	Homozygous	1.13e+23	28	EIF5A;YBX2;			GPS2;SLC2A4;	EIF5A;YBX2;		EIF5A;YBX2;	EIF5A;	YBX2-EIF5A;	FALSE	FALSE
660	17	16345569	16423856	Deletion	74495	Heterozygous	6750000	10	CENPV;TRPV2;UBB;			UBB;	CENPV;TRPV2;UBB;	UBB;	CENPV;TRPV2;UBB;	TRPV2;UBB;	CENPV-UBB;UBB-TRPV2;	FALSE	TRUE
661	17	22587705	22693454	Deletion	73687	Heterozygous	6540000	12									MTRNR2L1-MIR4522;	FALSE	TRUE
662	17	22745343	22761992	Insertion	12681	Homozygous	4900000000	54									MTRNR2L1-MIR4522;	FALSE	FALSE
663	17	40512075	40527289	Insertion	2057	Homozygous	3.21e+16	16									TNS4-CCR7;	TRUE	FALSE
664	17	41217810	41282536	Deletion	6475	Homozygous	1700000	11	KRTAP9-2;KRTAP9-3;KRTAP9-4;KRTAP9-6;KRTAP9-7;KRTAP9-8;KRTAP9-9;			KRTAP9-2;KRTAP9-3;KRTAP9-4;KRTAP9-6;KRTAP9-7;KRTAP9-8;KRTAP9-9;	KRTAP9-2;KRTAP9-3;KRTAP9-4;KRTAP9-6;KRTAP9-7;KRTAP9-8;KRTAP9-9;	KRTAP9-2;KRTAP9-3;KRTAP9-4;KRTAP9-8;KRTAP9-9;	KRTAP9-2;KRTAP9-3;KRTAP9-4;KRTAP9-8;KRTAP9-9;		KRTAP9-1-KRTAP9-2;KRTAP9-2-KRTAP9-3;KRTAP9-3-KRTAP9-8;KRTAP9-4-KRTAP9-9;KRTAP9-6-KRTAP9-7.2;KRTAP9-7.2-KRTAP29-1;KRTAP9-8-KRTAP9... <Preview truncated at 128 characters>	TRUE	FALSE
665	17	45511762	45518502	Insertion	11814	Heterozygous	1.24e+25	44	PG-LRRC37A4P;									FALSE	FALSE
666	17	50020787	50045735	Insertion	3148	Homozygous	5.31e+19	19				PG-LOC284080;					DLX3-LOC284080;	TRUE	FALSE
667	17	50037691	50045735	Insertion	3791	Homozygous	1.95e+24	14				PG-LOC284080;					DLX3-LOC284080;	TRUE	FALSE
668	17	50071873	50098058	Insertion	2102	Homozygous	1.78e+23	36	ITGA3;PDK2;			ITGA3;	PDK2;	ITGA3;	PDK2;	PDK2;	ITGA3-PDK2;	FALSE	FALSE
669	17	50076238	50104123	Insertion	2125	Homozygous	4.91e+20	31	ITGA3;PDK2;			ITGA3;	PDK2;	ITGA3;	PDK2;	PDK2;	ITGA3-PDK2;	FALSE	FALSE
670	17	52582403	52611216	Insertion	7589	Homozygous	3.38e+24	20									CA10-C17orf112;	FALSE	FALSE
671	17	66636867	66653910	Insertion	6064	Heterozygous	4890000	12		PRKCA;						PRKCA;		FALSE	FALSE
672	17	72829481	72886182	Insertion	7417	Homozygous	4.06e+22	38	SLC39A11;									FALSE	FALSE
673	17	76067233	76074973	Insertion	3892	Homozygous	8.58e+45	29	GALR2;SRP68;				GALR2;SRP68;ZACN;		GALR2;SRP68;		SRP68-GALR2;	FALSE	FALSE
674	17	80077947	80092844	Insertion	2037	Homozygous	502000000	11		CCDC40;		CCDC40;						FALSE	FALSE
675	17	81241578	81280835	Insertion	2022	Homozygous	383000000	26	SLC38A10;			C17orf89;SLC38A10;	ENTHD2;	SLC38A10;			C17orf89-SLC38A10;	FALSE	FALSE
676	17	81336003	81355216	Insertion	3487	Homozygous	404000000000000	16									TMEM105-LOC100130370;	FALSE	FALSE
677	17	82534466	82592645	Insertion	7201	Homozygous	15800000	20			FOXK2;							FALSE	FALSE
678	17	82574686	82592645	Insertion	7691	Homozygous	44200000000000	12		FOXK2;								FALSE	FALSE
679	18	3100813	3114292	Insertion	3918	Homozygous	3.97e+20	14	MYOM1;							MYOM1;		TRUE	FALSE
680	18	7142605	7147360	Insertion	2583	Heterozygous	7660000000	34									LAMA1-LRRC30;	FALSE	FALSE
681	18	14255929	14306411	Deletion	38953	Homozygous	2.12e+37	16									ANKRD20A5P-CYP4F35P;	TRUE	FALSE
682	18	22229588	22238025	Insertion	2116	Heterozygous	37000000	13									GATA6-CTAGE1;	FALSE	FALSE
683	18	39516931	39602295	Deletion	53367	Heterozygous	441000000000	19	PG-MIR924HG;									FALSE	FALSE
684	18	41281978	41302265	Deletion	3510	Homozygous	13200000000	11									LINC01477-KC6;	TRUE	FALSE
685	18	48664671	48673399	Insertion	4694	Homozygous	5.05e+37	22			CTIF;PG-MIR4743;	PG-MIR4743;	PG-MIR4743;					FALSE	FALSE
686	18	50164971	50179945	Deletion	3580	Homozygous	6760000000000000	11		MYO5B;								TRUE	TRUE
687	18	51687096	51688497	Insertion	4847	Homozygous	4.62e+19	10									LOC100287225-DCC;	FALSE	FALSE
688	18	67444872	67456905	Insertion	20722	Heterozygous	4.13e+21	12									MIR5011-DSEL;	TRUE	FALSE
689	18	67452712	67472069	Insertion	20904	Heterozygous	8.95e+25	17									MIR5011-DSEL;	TRUE	FALSE
690	18	72971017	72973672	Insertion	12959	Heterozygous	2.43e+21	13									NETO1-LOC400655;	FALSE	FALSE
691	18	74199276	74212314	Insertion	3441	Homozygous	8.67e+20	14									TIMM21-CYB5A;	FALSE	FALSE
692	18	78237845	78239216	Insertion	2642	Homozygous	1.69e+28	14									LINC01029-SALL3;	FALSE	FALSE
693	18	78351092	78373797	Deletion	2185	Homozygous	248000000000	12									LINC01029-SALL3;	FALSE	FALSE
694	18	79518041	79552977	Insertion	4045	Homozygous	2040000	10	NFATC1;			NFATC1;		NFATC1;			NFATC1-CTDP1.2;	FALSE	FALSE
695	19	860797	875441	Insertion	3709	Homozygous	1430000000000000	18	CFD;MED16;			CFD;ELANE;MED16;		CFD;MED16;			CFD-MED16;	FALSE	FALSE
696	19	1143764	1173845	Insertion	2418	Homozygous	176000000	17	SBNO2;						SBNO2;			FALSE	FALSE
697	19	1159892	1203281	Insertion	2978	Homozygous	25300000	15	SBNO2;				SBNO2;STK11;		SBNO2;		SBNO2.2-STK11;	FALSE	FALSE
698	19	3122847	3128317	Insertion	2233	Homozygous	7.7e+24	15	GNA11;			GNA11;		GNA11;			GNA11-GNA15;	FALSE	FALSE
699	19	7011552	7063542	Insertion	18876	Heterozygous	243000000000	17	MBD3L2;MBD3L3;MBD3L4;MBD3L5;			MBD3L2;MBD3L3;MBD3L4;MBD3L5;	MBD3L2;MBD3L3;MBD3L4;MBD3L5;	MBD3L2;MBD3L3;MBD3L4;MBD3L5;	MBD3L2;MBD3L3;MBD3L4;MBD3L5;		FLJ25758-MBD3L5;MBD3L2-MBD3L3;MBD3L3-ZNF557;MBD3L4-MBD3L2;MBD3L5-MBD3L4;	FALSE	FALSE
700	19	8761281	8787673	Deletion	11439	Homozygous	130000000000	14									OR2Z1-ZNF558;	FALSE	FALSE
701	19	10913993	10973244	Deletion	11155	Heterozygous	11800000	35	C19orf52;CARM1;SMARCA4;YIPF2;			C19orf52;CARM1;YIPF2;	C19orf52;SMARCA4;YIPF2;	C19orf52;CARM1;YIPF2;	C19orf52;SMARCA4;YIPF2;	CARM1;	C19orf52-SMARCA4;	TRUE	FALSE
702	19	15777765	15794126	Insertion	4793	Homozygous	7410000000000000	17	OR10H5;PG-CYP4F24P;				OR10H5;PG-CYP4F24P;				CYP4F24P-OR10H5;	FALSE	FALSE
703	19	18710122	18733679	Insertion	3106	Homozygous	1.41e+24	25			CRTC1;							FALSE	FALSE
704	19	22763320	22779789	Insertion	3318	Heterozygous	1720000	11	ZNF99;									FALSE	FALSE
705	19	23308477	23354806	Insertion	2875	Homozygous	1630000	20				ZNF91;					IPO5P1-ZNF91;	TRUE	FALSE
706	19	23825617	23866040	Insertion	4936	Homozygous	983000000	10	PG-RPSAP58;			PG-RPSAP58;					RPSAP58-ZNF726;	FALSE	FALSE
707	19	23965918	23973461	Insertion	2037	Homozygous	1.25e+21	18									ZNF726-ZNF254;	TRUE	FALSE
708	19	24054089	24087669	Insertion	2672	Homozygous	318000000	19			ZNF254;		ZNF254;					FALSE	FALSE
709	19	29458300	29479723	Deletion	6779	Homozygous	2.07e+36	23		PG-LOC284395;								TRUE	TRUE
710	19	29511911	29519928	Insertion	2846	Heterozygous	756000000000000	20		PG-LOC284395;								FALSE	FALSE
711	19	29887009	29903290	Deletion	4457	Heterozygous	5.52e+27	64									CCNE1-URI1;	TRUE	FALSE
712	19	34233874	34248829	Insertion	7129	Homozygous	3.56e+25	17				LSM14A;					LSM14A-KIAA0355;	FALSE	FALSE
713	19	34385975	34393027	Insertion	17718	Homozygous	2.8e+26	12		GPI;								FALSE	FALSE
714	19	36264266	36265585	Insertion	9339	Homozygous	241000000	14									ZNF146-LOC100134317;	FALSE	FALSE
715	19	37262099	37271809	Insertion	9740	Heterozygous	76100000	25	PG-LINC01535;PG-LOC284412;			PG-LINC01535;PG-LOC284412;	PG-LOC284412;				LINC01535-LOC284412;LOC284412-HKR1;	FALSE	FALSE
716	19	45160785	45201506	Insertion	2066	Homozygous	8.78e+16	57	BLOC1S3;TRAPPC6A;			BLOC1S3;TRAPPC6A;	BLOC1S3;NKPD1;TRAPPC6A;	BLOC1S3;TRAPPC6A;	BLOC1S3;TRAPPC6A;	TRAPPC6A;	BLOC1S3-EXOC3L2;NKPD1-TRAPPC6A;TRAPPC6A-BLOC1S3;	FALSE	FALSE
717	19	50573597	50585468	Deletion	4721	Heterozygous	993000000	30									LRRC4B-SNAR-F;	TRUE	FALSE
718	19	51628937	51649902	Deletion	16588	Heterozygous	464000000	32	SIGLEC14;SIGLEC5;			SIGLEC14;	SIGLEC14;SIGLEC5;	SIGLEC14;	SIGLEC14;SIGLEC5;		SIGLEC14-SPACA6P-AS;SIGLEC5-SIGLEC14;	FALSE	FALSE
719	19	53182889	53190308	Deletion	4611	Heterozygous	101000000	28	ZNF665;						ZNF665;			FALSE	FALSE
720	19	56919527	56958975	Insertion	2117	Homozygous	6350000	26									MIMT1-USP29;	FALSE	FALSE
721	20	1577251	1618537	Deletion	33355	Heterozygous	1.21e+36	50	SIRPB1;			SIRPB1;		SIRPB1;				TRUE	FALSE
722	20	1875730	1878618	Insertion	3010	Homozygous	5.55e+43	41									LOC100289473-SIRPA;	FALSE	FALSE
723	20	2813405	2826033	Deletion	3195	Heterozygous	3040000	30	C20orf141;TMEM239;			C20orf141;TMEM239;	C20orf141;TMEM239;	C20orf141;TMEM239;	C20orf141;TMEM239;		C20orf141-TMEM239;CPXM1-C20orf141;TMEM239-PCED1A;	FALSE	FALSE
724	20	4093435	4136402	Insertion	3008	Homozygous	90600000000	28									RNF24-SMOX;	FALSE	FALSE
725	20	4440765	4450909	Insertion	4817	Homozygous	4.97e+41	24									ADRA1D-PRNP;	FALSE	FALSE
726	20	13930209	13961181	Insertion	5835	Heterozygous	1470000000000000	32	SEL1L2;									FALSE	FALSE
727	20	13947646	13961181	Insertion	4793	Heterozygous	93900000	43	SEL1L2;									FALSE	FALSE
728	20	21277768	21321823	Deletion	2550	Homozygous	8420000000000	27	XRN2;				XRN2;		XRN2;		KIZ-XRN2;	TRUE	TRUE
729	20	25717372	25718141	Insertion	11022	Homozygous	1.09e+56	15									ZNF337-FAM182B;	FALSE	FALSE
730	20	34218015	34235115	Deletion	3333	Heterozygous	73800000000	30									EIF2S2-ASIP;	TRUE	TRUE
731	20	43636948	43653242	Deletion	3091	Homozygous	4500000000	16	IFT52;			IFT52;		IFT52;			IFT52-MYBL2;	TRUE	FALSE
732	20	46785131	46797061	Insertion	2289	Homozygous	1.87e+23	24									SLC2A10-EYA2;	FALSE	FALSE
733	20	47822113	47845840	Insertion	5783	Homozygous	723000000000	14									SULF2-LINC01522;	FALSE	FALSE
734	20	47832962	47845840	Insertion	8051	Heterozygous	13300000000	13									SULF2-LINC01522;	FALSE	FALSE
735	20	47879075	47903873	Insertion	8134	Homozygous	46500000000000	14									SULF2-LINC01522;	FALSE	FALSE
736	20	47888166	47909850	Insertion	8747	Homozygous	5.63e+18	12									SULF2-LINC01522;	FALSE	FALSE
737	20	55857199	55873842	Deletion	7395	Heterozygous	719000000	17									LINC01441-CBLN4;	TRUE	TRUE
738	20	58168211	58198279	Insertion	2119	Homozygous	10500000	16									C20orf85-ANKRD60;	FALSE	FALSE
739	20	58194218	58233609	Insertion	2045	Homozygous	519000000	25	ANKRD60;PG-PPP4R1L;			ANKRD60;PG-PPP4R1L;	ANKRD60;	ANKRD60;			ANKRD60-PPP4R1L;C20orf85-ANKRD60;	FALSE	FALSE
740	20	61322876	61338424	Insertion	2405	Homozygous	4220000	12			CDH4;							FALSE	FALSE
741	20	61555087	61561856	Insertion	5069	Heterozygous	5.5e+16	18			CDH4;							FALSE	FALSE
742	20	61941030	61948558	Deletion	2381	Homozygous	3.53e+17	11				CDH4;PG-MIR1257;					CDH4.2-MIR1257;	FALSE	FALSE
743	20	62312810	62319804	Insertion	4159	Homozygous	4.06e+34	15	LAMA5;			ADRM1;						FALSE	FALSE
744	20	62488388	62511093	Insertion	2143	Homozygous	1.71e+23	35									GATA5-C20orf166-AS1;	FALSE	FALSE
745	20	63119492	63169767	Insertion	2772	Homozygous	4130000	22									HAR1A-MIR124-3;	FALSE	FALSE
746	20	63419311	63446771	Insertion	2490	Homozygous	1080000	11	KCNQ2;			KCNQ2;		KCNQ2;				TRUE	FALSE
747	20	63465172	63501350	Insertion	2654	Homozygous	820000000000	26	EEF1A2;KCNQ2;			EEF1A2;	EEF1A2;KCNQ2;	EEF1A2;	EEF1A2;KCNQ2;		EEF1A2-PPDPF;KCNQ2-EEF1A2;	FALSE	FALSE
748	20	63692843	63697457	Insertion	7541	Homozygous	3.8e+47	24			PG-RTEL1-TNFRSF6B;RTEL1;TNFRSF6B;	ARFRP1;RTEL1;	TNFRSF6B;			TNFRSF6B;		FALSE	FALSE
749	20	63942503	63982870	Insertion	2310	Homozygous	1570000	13	PG-MIR647;PG-UCKL1-AS1;PRPF6;SAMD10;UCKL1;ZNF512B;			PG-MIR647;PG-UCKL1-AS1;SAMD10;ZNF512B;	PG-MIR1914;PG-MIR647;PG-UCKL1-AS1;PRPF6;SAMD10;UCKL1;ZNF512B;	SAMD10;ZNF512B;	PRPF6;SAMD10;UCKL1;ZNF512B;		SAMD10-PRPF6;ZNF512B-SAMD10;	FALSE	FALSE
750	20	64084092	64106550	Insertion	4534	Homozygous	4.33e+27	22	LKAAEAR1;NPBWR2;OPRL1;			NPBWR2;OPRL1;	LKAAEAR1;OPRL1;RGS19;	OPRL1;	LKAAEAR1;OPRL1;		OPRL1-NPBWR2.2;	FALSE	FALSE
751	21	9798721	9837956	Insertion	81968	Heterozygous	363000000000	12	PG-MGC39584;				PG-MGC39584;				MGC39584-BAGE;	FALSE	FALSE
752	21	14439191	14443151	Insertion	12580	Homozygous	6.98e+67	20									HSPA13-SAMSN1;	FALSE	FALSE
753	21	17713489	17740638	Insertion	3513	Homozygous	6450000000	22									BTG3.2-C21orf91-OT1;	FALSE	FALSE
754	21	20584904	20605465	Insertion	2043	Homozygous	17100000000	16									MIR548XHG-LINC00320;	FALSE	FALSE
755	21	21060742	21108661	Insertion	2728	Homozygous	1020000	16			NCAM2;							TRUE	FALSE
756	21	29116755	29123795	Insertion	3265	Homozygous	4.13e+32	19			MAP3K7CL;							FALSE	FALSE
757	21	33317990	33324542	Insertion	3597	Homozygous	1.74e+39	22					IFNAR1;				IL10RB-IFNAR1;	FALSE	FALSE
758	21	42975425	42998166	Insertion	2598	Homozygous	13100000000000	14			PKNOX1;							FALSE	FALSE
759	21	43535013	43557020	Deletion	3016	Homozygous	2.3e+20	18		HSF2BP;								TRUE	TRUE
760	21	44405187	44428421	Insertion	10181	Heterozygous	392000000	10	PG-TRPM2-AS;	TRPM2;		PG-TRPM2-AS;	PG-TRPM2-AS;					TRUE	FALSE
761	21	45796360	45801495	Insertion	3269	Homozygous	4.98e+40	19									SLC19A1-LOC100129027;	FALSE	FALSE
762	21	45914475	45930397	Insertion	2938	Homozygous	5.06e+17	24		PCBP3;								FALSE	FALSE
763	21	46142654	46175733	Insertion	2833	Homozygous	9.76e+20	29	FTCD;SPATC1L;			SPATC1L;	FTCD;	SPATC1L;	FTCD;SPATC1L;		FTCD-SPATC1L;	FALSE	FALSE
764	21	46164448	46187194	Insertion	2166	Homozygous	1.58e+16	32	SPATC1L;			LSS;	SPATC1L;		SPATC1L;		SPATC1L-LSS;	FALSE	FALSE
765	22	15561267	15584721	Insertion	5825	Heterozygous	5370000000000	29									OR11H1-POTEH;	FALSE	FALSE
766	22	15575428	15596458	Insertion	5882	Heterozygous	549000000000	57									OR11H1-POTEH;	FALSE	FALSE
767	22	16524153	16543608	Insertion	2053	Homozygous	15100000000	14									DUXAP8-CCT8L2;	FALSE	FALSE
768	22	20237049	20261783	Insertion	2041	Homozygous	1490000000000	18	PG-MIR1286;RTN4R;			PG-MIR1286;RTN4R;	PG-MIR1286;	RTN4R;		RTN4R;	LINC00896-RTN4R;	FALSE	FALSE
769	22	20331920	20352195	Insertion	12084	Heterozygous	63600000000000	13									DGCR6L-ZNF74;	FALSE	FALSE
770	22	20489693	20508324	Insertion	4367	Homozygous	2.78e+51	36	KLHL22;MED15;				KLHL22;MED15;		KLHL22;MED15;		KLHL22-MED15;	FALSE	FALSE
771	22	21311654	21332751	Insertion	4053	Homozygous	20800000000000	17									POM121L8P-RIMBP3C;	FALSE	FALSE
772	22	22874835	22917232	Insertion	10928	Heterozygous	346000000	32	IGLL5;PG-MIR5571;			IGLL5;PG-MIR5571;	IGLL5;PG-MIR5571;	IGLL5;	IGLL5;		IGLL5-RSPH14;MIR5571-IGLL5;MIR650-MIR5571;	FALSE	FALSE
773	22	23510121	23519375	Insertion	24617	Homozygous	1.85e+50	20									LOC388882-PCAT14;	FALSE	FALSE
774	22	25809801	25837783	Insertion	2150	Homozygous	165000000	15			MYO18B;							FALSE	FALSE
775	22	31369248	31388431	Deletion	4977	Heterozygous	3160000000	25									LINC01521-DRG1;	FALSE	TRUE
776	22	38102438	38115032	Insertion	3164	Homozygous	1.58e+60	39	BAIAP2L2;PLA2G6;			PLA2G6;	BAIAP2L2;	PLA2G6;	BAIAP2L2;		BAIAP2L2-PLA2G6;	FALSE	FALSE
777	22	38641153	38651120	Insertion	3200	Heterozygous	7580000	48	FAM227A;						FAM227A;			FALSE	FALSE
778	22	38895305	38911753	Deletion	4548	Heterozygous	42500000000000	29									CBX6-APOBEC3A;	TRUE	TRUE
779	22	38959504	38995374	Deletion	30417	Heterozygous	1340000	29	PG-APOBEC3B-AS1;		APOBEC3A;APOBEC3A_B;APOBEC3B;	APOBEC3A;APOBEC3A_B;APOBEC3B;PG-APOBEC3B-AS1;	APOBEC3B;PG-APOBEC3B-AS1;			APOBEC3A;APOBEC3A_B;		TRUE	FALSE
780	22	41048088	41052747	Insertion	2762	Homozygous	4.54e+18	12									RBX1-SNORD140;	FALSE	FALSE
781	22	42108500	42128704	Insertion	13027	Heterozygous	199000000	48	CYP2D6;PG-LOC101929829;PG-NDUFA6-AS1;			CYP2D6;PG-LOC101929829;PG-NDUFA6-AS1;		CYP2D6;		CYP2D6;	NDUFA6-AS1-CYP2D6;	FALSE	FALSE
782	22	42118380	42134634	Insertion	13464	Heterozygous	8.79e+18	26	CYP2D6;PG-LOC101929829;PG-NDUFA6-AS1;			CYP2D6;PG-LOC101929829;PG-NDUFA6-AS1;	CYP2D6;PG-LOC101929829;PG-NDUFA6-AS1;	CYP2D6;	CYP2D6;	CYP2D6;	CYP2D6-NDUFA6-AS1.2;NDUFA6-AS1-CYP2D6;	FALSE	FALSE
783	22	42133368	42150154	Insertion	13638	Heterozygous	3400000000	26	CYP2D6;PG-CYP2D7;PG-LOC101929829;PG-NDUFA6-AS1;			CYP2D6;PG-CYP2D7;PG-LOC101929829;PG-NDUFA6-AS1;	CYP2D6;PG-CYP2D7;PG-LOC101929829;PG-NDUFA6-AS1;	CYP2D6;	CYP2D6;		CYP2D6-NDUFA6-AS1.2;CYP2D7-TCF20;NDUFA6-AS1.2-CYP2D6.5;	FALSE	FALSE
784	22	46469325	46478608	Insertion	2656	Heterozygous	377000000000	22		CELSR1;								FALSE	FALSE
785	22	47370702	47387881	Insertion	2022	Homozygous	6010000000000	22									TBC1D22A-LL22NC03-75H12.2;	FALSE	FALSE
786	22	50025123	50065403	Insertion	2034	Homozygous	1.25e+18	49	MLC1;			MLC1;		MLC1;			IL17REL-MLC1;	FALSE	FALSE
787	22	50248238	50279577	Insertion	2831	Homozygous	62100000000	20	HDAC10;MAPK11;MAPK12;PLXNB2;			MAPK11;MAPK12;PLXNB2;	HDAC10;MAPK11;MAPK12;TUBGCP6;	MAPK11;MAPK12;PLXNB2;	HDAC10;MAPK11;MAPK12;	MAPK11;MAPK12;PLXNB2;	HDAC10-MAPK12;MAPK11-PLXNB2;MAPK12-MAPK11;	FALSE	FALSE
788	22	50641792	50655551	Insertion	3804	Homozygous	2.75e+16	18									ARSA-SHANK3;	FALSE	FALSE
789	22	50683360	50684917	Insertion	2550	Homozygous	2.23e+29	32			SHANK3;							FALSE	FALSE
790	X	3615771	3640310	Insertion	13427	Homozygous	1.73e+25	13	PRKX;									FALSE	FALSE
791	X	3637501	3640310	Insertion	13336	Homozygous	1.8e+41	12		PRKX;								FALSE	FALSE
792	X	8154125	8191139	Insertion	4422	Homozygous	1540000	11	VCX2;			VCX2;	VCX2;	VCX2;	VCX2;		MIR651-VCX2;VCX2-VCX3B;	FALSE	FALSE
793	X	38717429	38731467	Deletion	4083	Homozygous	201000000000000	11									TSPAN7-MID1IP1-AS1;	TRUE	FALSE
794	X	44433574	44448454	Deletion	2639	Homozygous	8770000	10									EFHC2-FUNDC1;	FALSE	FALSE
795	X	47087595	47098251	Insertion	2751	Heterozygous	10300000	16	RGN;			RGN;		RGN;		RGN;	RGN-NDUFB11;	FALSE	FALSE
796	X	53743639	53758711	Insertion	3038	Homozygous	11000000000	11									HUWE1-PHF8;	FALSE	FALSE
797	X	62963266	62975334	Insertion	3264	Heterozygous	15200000	11									ZXDA-SPIN4;	FALSE	FALSE
798	X	67760605	67772475	Insertion	2191	Homozygous	3930000000	10									AR-OPHN1;	FALSE	FALSE
799	X	97588068	97602626	Deletion	2195	Homozygous	340000000000000	11	DIAPH2;			DIAPH2;		DIAPH2;			DIAPH2-XRCC6P5;	TRUE	TRUE
800	X	104000000	104000000	Deletion	9886	Homozygous	1.29e+36	18	TMSB15B;			TMSB15B;	PG-H2BFXP;PG-LOC100101478;TMSB15B;	TMSB15B;	TMSB15B;		H2BFXP.2-TMSB15B.2;TMSB15B.2-SLC25A53;	FALSE	FALSE
801	X	106000000	106000000	Insertion	2228	Homozygous	2130000000000	14									MUM1L1-CXorf57;	FALSE	FALSE
802	X	123000000	123000000	Insertion	4572	Heterozygous	11700000	18									MIR3672-GRIA3;	FALSE	FALSE
803	X	123000000	123000000	Insertion	4068	Heterozygous	9610000	11									MIR3672-GRIA3;	FALSE	FALSE
804	X	136000000	136000000	Insertion	18045	Heterozygous	20400000000	19	CT45A1;				CT45A1;		CT45A1;		DDX26B-CT45A1;	FALSE	FALSE
805	X	136000000	136000000	Insertion	17621	Heterozygous	4.17e+19	16	CT45A1;				CT45A1;		CT45A1;		DDX26B-CT45A1;	FALSE	FALSE
806	X	137000000	137000000	Insertion	2014	Homozygous	14700000000000	15									GPR101-ZIC3;	FALSE	FALSE
807	X	141000000	141000000	Insertion	11359	Homozygous	2.24e+16	11	SPANXB1;			SPANXB1;	SPANXB1;	SPANXB1;	SPANXB1;		MIR320D2-SPANXB1;SPANXB1-RNU6-2.11;	FALSE	FALSE
808	X	141000000	141000000	Deletion	2576	Homozygous	54500000	10									SPANXC-SPANXA2-OT1;	FALSE	FALSE
809	X	147000000	147000000	Insertion	4762	Homozygous	9170000000	11	PG-MIR510;PG-MIR514A1;PG-MIR514A2;PG-MIR514A3;			PG-MIR510;PG-MIR514A1;PG-MIR514A2;PG-MIR514A3;	PG-MIR510;PG-MIR514A1;PG-MIR514A2;PG-MIR514A3;				MIR509-1-MIR510;MIR510-MIR514A1;MIR514A1-MIR514A2;MIR514A2-MIR514A2.2;MIR514A2.2-FMR1-AS1;	FALSE	FALSE
810	Y	7708840	7723973	Insertion	3081	Homozygous	7.5e+16	12									TTTY16-TTTY12;	TRUE	FALSE

## Sheet: Multiple
ID	Chr	Start	End	Type	Size 1	Size 2	Supporting molecules
1	3	86852945	86863831	Multiple	9724	4591	16
2	7	158143103	158160589	Multiple	21642	41774	34
3	20	63692843	63697457	Multiple	44384	7308	24

## Sheet: Complex SVs
Chr 1st	Break point 1st	Chr 2nd	Break point 2nd	Type	Size
1	98236334	1	98275324	Medium-Inversion	38990
1	149832322	1	149843682	Medium-Inversion	11360
1	206578400	1	206715600	CNV	137200
1	243038600	1	243238800	CNV	200200
1	120804708	6	79305642	Inter-Translocation	N/A
2	24836000	2	25242000	CNV	406000
2	131738621	2	131822148	Large-Inversion	83527
2	182687400	2	182816200	CNV	128800
2	49366757	8	10690950	Inter-Translocation	N/A
3	3424400	3	3746400	CNV	322000
3	4593400	3	4790800	CNV	197400
3	9678200	3	10320800	CNV	642600
3	10323600	3	10855600	CNV	532000
3	52231200	3	52402000	CNV	170800
3	72506639	3	72536280	Medium-Inversion	29641
4	4613000	4	4764200	CNV	151200
4	9212770	4	9327278	Large-Inversion	114508
4	95646600	4	95772600	CNV	126000
4	115160016	4	115187597	Medium-Inversion	27581
5	66082967	5	66098986	Medium-Inversion	16019
5	126027467	5	126047261	Medium-Inversion	19794
5	133446600	5	133638400	CNV	191800
5	172956551	5	172973758	Medium-Inversion	17207
5	173020400	5	173205200	CNV	184800
5	77697732	8	27323114	Inter-Translocation	N/A
6	53776454	6	53815664	Medium-Inversion	39210
6	81469673	6	81475300	Medium-Inversion	5627
6	89672800	6	89854800	CNV	182000
6	133877800	6	134059800	CNV	182000
7	22388652	7	22397213	Medium-Inversion	8561
7	97931400	7	98151200	CNV	219800
7	102278400	7	102446400	CNV	168000
7	134451800	7	134610000	CNV	158200
7	143604417	7	143841910	Large-Inversion	237493
7	144154904	7	144331959	Large-Inversion	177055
7	147428754	7	147465774	Medium-Inversion	37020
8	2256826	8	2433948	Large-Inversion	177122
8	7708400	8	7943600	CNV	235200
8	8393000	8	8544200	CNV	151200
8	10893120	8	11094912	Large-Inversion	201792
8	11435200	8	12017600	CNV	582400
8	17438400	8	17712800	CNV	274400
8	18629800	8	18781000	CNV	151200
8	20987400	8	21138600	CNV	151200
8	21404600	8	21568400	CNV	163800
8	22574642	8	30293029	Intra-Translocation	N/A
8	38913000	8	39046000	CNV	133000
8	41713000	8	41897800	CNV	184800
8	48552000	8	48694800	CNV	142800
8	104649728	8	104691968	Medium-Inversion	42240
8	106460996	8	106470101	Medium-Inversion	9105
8	116237969	8	116257105	Medium-Inversion	19136
8	102498553	16	49600219	Inter-Translocation	N/A
9	41680800	9	42109200	CNV	428400
9	42127400	9	42554400	CNV	427000
9	114237200	9	114399600	CNV	162400
10	103510400	10	103671400	CNV	161000
11	2640211	11	2656984	Medium-Inversion	16773
11	32508000	11	32694200	CNV	186200
11	65800000	11	66060400	CNV	260400
12	47745600	12	47980800	CNV	235200
12	55174173	12	55516214	Large-Inversion	342041
12	73198123	12	73288111	Medium-Inversion	89988
12	115236800	12	115379600	CNV	142800
13	26141151	13	26170045	Medium-Inversion	28894
13	32748800	13	32957400	CNV	208600
13	66532743	13	66547250	Medium-Inversion	14507
13	102182739	13	102215773	Medium-Inversion	33034
13	106514800	13	106653400	CNV	138600
14	24372682	14	47609007	Intra-Translocation	N/A
14	32642400	14	32795000	CNV	152600
14	33737200	14	34262200	CNV	525000
14	40823865	14	40870612	Medium-Inversion	46747
14	44678200	14	44844800	CNV	166600
14	49211400	14	49345800	CNV	134400
14	51244200	14	51454200	CNV	210000
14	53389000	14	53655000	CNV	266000
14	54654600	14	54842200	CNV	187600
14	55745200	14	56254800	CNV	509600
14	56420000	14	56568400	CNV	148400
14	56641200	14	57320200	CNV	679000
14	57342600	14	57678600	CNV	336000
14	57743000	14	58429000	CNV	686000
15	20437200	15	20602400	CNV	165200
15	21301000	15	21425600	CNV	124600
15	40773600	15	40913600	CNV	140000
15	53139934	15	53157505	Medium-Inversion	17571
16	11044600	16	11250400	CNV	205800
16	14725133	16	15328875	Large-Inversion	603742
16	21512191	16	22451894	Large-Inversion	939703
16	30511600	16	30669800	CNV	158200
16	75208698	16	75220714	Medium-Inversion	12016
16	86577753	16	86583093	Medium-Inversion	5340
17	60013214	17	60142430	Large-Inversion	129216
18	23059400	18	23280600	CNV	221200
18	23438800	18	23661400	CNV	222600
18	24010000	18	24186400	CNV	176400
19	1363600	19	1603000	CNV	239400
19	35407400	19	35730800	CNV	323400
19	44717400	19	45031000	CNV	313600
19	48230000	19	48371400	CNV	141400
19	55277600	19	55493200	CNV	215600
20	4732000	20	4932200	CNV	200200
22	17780000	22	17999800	CNV	219800
22	36701947	22	36715691	Medium-Inversion	13744
22	45978800	22	46116000	CNV	137200
X	48095201	X	48118722	Medium-Inversion	23521
X	52922208	X	52933734	Medium-Inversion	11526
X	53216800	X	53463200	CNV	246400
X	77270471	X	77280050	Medium-Inversion	9579
X	120040505	X	120185490	Large-Inversion	144985
X	149634449	X	149727161	Large-Inversion	92712
X	149683911	X	149719061	Medium-Inversion	35150
X	153103077	X	153254508	Large-Inversion	151431
Y	9177000	Y	9609600	CNV	432600
