# Supplementary material for: OMSV enables accurate and comprehensive identification of large structural variations from nanochannel-based single-molecule optical maps
Source: Genome Biol. 2017 Dec 1;18:230. doi: 10.1186/s13059-017-1356-2 (PMC5709945; doi:10.1186/s13059-017-1356-2)
Supplement: Supplementary file 4 — Overlapping of C666-1 indels with segmental duplications. This file provides the overlap of C666-1 indels identified by OMSV with human segmental duplications. The first three columns show the genomic location of the SVs. The fourth column shows the SV type. The fifth and sixth columns show the overlapping segmental duplications (if any) and the genes of which the exons overlap the segmental duplications (if any). (XLSX 72 kb) [file 13059_2017_1356_MOESM4_ESM.xlsx]

## Sheet: C6661_SVs_segdup
Chr	Start	End	Type	SegDupList	GeneList
1	135749	142869	Insertion	|1:87113-137277|1:92387-136258|1:92387-136422|1:98452-135855|1:103457-176773|1:110079-140396|1:110582-137277|1:110582-140396|1:110582-180772|1:121836-140396|1:123339-136306|1:126234-137967|1:130006-140396|1:130305-136263|1:130415-138336|1:130689-135925|1:130714-137967|1:130987-174480|1:131111-135855|1:132314-135855|1:133223-140396|1:136205-140396|1:136985-167781|1:137222-163758|1:137222-176773|1:…	|PG-LOC729737;|PG-LOC729737;|PG-LOC729737;|PG-LOC729737;|PG-LOC729737;|PG-LOC729737;|PG-LOC729737;|PG-LOC729737;|PG-LOC729737;|PG-LOC729737;|PG-LOC729737;|PG-LOC729737;|PG-LOC729737;|PG-LOC729737;|PG-LOC729737;|PG-LOC729737;|PG-LOC729737;|PG-LOC729737;|PG-LOC729737;|PG-LOC729737;|PG-LOC729737;|PG-LOC729737;|PG-LOC729737;|PG-LOC729737;|PG-LOC729737;|PG-LOC729737;|PG-LOC729737;|PG-LOC729737;|PG-LOC…
1	137901	145502	Insertion	|1:103457-176773|1:110079-140396|1:110582-140396|1:110582-180772|1:121836-140396|1:126234-137967|1:130006-140396|1:130415-138336|1:130714-137967|1:130987-174480|1:133223-140396|1:136205-140396|1:136985-167781|1:137222-163758|1:137222-176773|1:139463-152263|1:139463-171174|1:139463-176773|1:139463-177401|1:139463-180126|1:139463-180153|1:139463-180537|1:139463-180772|1:140409-148489|1:140409-15181…	|PG-LOC729737;|PG-LOC729737;|PG-LOC729737;|PG-LOC729737;|PG-LOC729737;|PG-LOC729737;|PG-LOC729737;|PG-LOC729737;|PG-LOC729737;|PG-LOC729737;|PG-LOC729737;|PG-LOC729737;|PG-LOC729737;|PG-LOC729737;|PG-LOC729737;|PG-LOC729737;|PG-LOC729737;|PG-LOC729737;|PG-LOC729737;|PG-LOC729737;|PG-LOC729737;|PG-LOC729737;|PG-LOC729737;|PG-LOC729737;|PG-LOC729737;|PG-LOC729737;|PG-LOC729737;|PG-LOC729737;|-|-|
1	178811	188147	Insertion	|1:110582-180772|1:139463-180126|1:139463-180153|1:139463-180537|1:139463-180772|1:173929-180772|1:175628-180135|1:176785-179381|1:176785-180043|1:176785-180060|1:176785-180110|1:176785-180111|1:176785-180153|1:176785-180172|1:176787-180059|1:176787-180173|1:177043-180043|1:178597-180059|1:180723-191341|1:180723-207666|1:180994-207666|1:181015-190367|1:181015-207666|	|PG-LOC729737;|PG-LOC729737;|PG-LOC729737;|PG-LOC729737;|PG-LOC729737;|-|-|-|-|-|-|-|-|-|-|-|-|-|PG-MIR6859-1;PG-MIR6859-2;PG-MIR6859-3;PG-MIR6859-4;|PG-FAM138D;PG-MIR6859-1;PG-MIR6859-2;PG-MIR6859-3;PG-MIR6859-4;|PG-FAM138D;PG-MIR6859-1;PG-MIR6859-2;PG-MIR6859-3;PG-MIR6859-4;|PG-MIR6859-1;PG-MIR6859-2;PG-MIR6859-3;PG-MIR6859-4;|PG-FAM138D;PG-MIR6859-1;PG-MIR6859-2;PG-MIR6859-3;PG-MIR6859-4;|
1	378155	385327	Insertion	|1:347968-478559|1:347968-529769|1:355345-485660|1:357216-499005|1:368747-382653|1:380950-382599|1:382259-442347|1:382660-396902|1:384683-396902|	|OR4F16;OR4F29;OR4F3;|OR4F16;OR4F29;OR4F3;PG-LOC100132062;PG-LOC100132287;|OR4F16;OR4F29;OR4F3;|OR4F16;OR4F29;OR4F3;PG-LOC100132062;PG-LOC100132287;|-|-|-|-|-|
1	482259	501478	Insertion	|1:347968-529769|1:355345-485660|1:357216-499005|1:415314-491353|1:415314-492479|1:422078-535988|1:436853-495598|1:466590-487347|1:466590-491353|1:466590-491838|1:466590-492405|1:466590-492430|1:466590-492487|1:466590-495598|1:466590-498062|1:477849-535988|1:479350-496825|1:482216-487874|1:482223-485210|1:482223-493169|1:482500-485836|1:485993-499005|1:486292-498062|1:486402-498062|1:486676-49190…	|OR4F16;OR4F29;OR4F3;PG-LOC100132062;PG-LOC100132287;|OR4F16;OR4F29;OR4F3;|OR4F16;OR4F29;OR4F3;PG-LOC100132062;PG-LOC100132287;|OR4F16;OR4F29;OR4F3;PG-LOC100132062;PG-LOC100132287;|OR4F16;OR4F29;OR4F3;PG-LOC100132062;PG-LOC100132287;|OR4F16;OR4F29;OR4F3;PG-LOC100132062;PG-LOC100132287;|OR4F16;OR4F29;OR4F3;PG-LOC100132062;PG-LOC100132287;|-|PG-LOC100132062;PG-LOC100132287;|PG-LOC100132062;PG-LOC10…
1	493103	501478	Insertion	|1:347968-529769|1:357216-499005|1:422078-535988|1:436853-495598|1:466590-495598|1:466590-498062|1:477849-535988|1:479350-496825|1:482223-493169|1:485993-499005|1:486292-498062|1:486402-498062|1:486965-493169|1:486974-498062|1:491509-498062|1:491511-493169|1:492188-535988|1:492194-535988|1:492198-498061|1:492818-498062|1:493181-497345|1:493181-498062|1:494665-535360|1:494665-535988|1:498072-50708…	|OR4F16;OR4F29;OR4F3;PG-LOC100132062;PG-LOC100132287;|OR4F16;OR4F29;OR4F3;PG-LOC100132062;PG-LOC100132287;|OR4F16;OR4F29;OR4F3;PG-LOC100132062;PG-LOC100132287;|OR4F16;OR4F29;OR4F3;PG-LOC100132062;PG-LOC100132287;|PG-LOC100132062;PG-LOC100132287;|PG-LOC100132062;PG-LOC100132287;|PG-LOC100132062;PG-LOC100132287;|PG-LOC100132062;PG-LOC100132287;|PG-LOC100132062;PG-LOC100132287;|PG-LOC100132062;PG-LO…
1	655285	678662	Insertion	|1:585988-713497|1:585988-733912|1:610216-733912|1:610420-720652|1:611321-677323|1:651062-726356|1:651062-727385|1:656473-701568|1:657819-733912|1:671832-730504|	|OR4F16;OR4F29;OR4F3;PG-LOC101928626;PG-MIR6723;|OR4F16;OR4F29;OR4F3;PG-LOC100133331;PG-LOC101928626;PG-MIR6723;|OR4F16;OR4F29;OR4F3;PG-LOC100133331;PG-LOC101928626;PG-MIR6723;|OR4F16;OR4F29;OR4F3;PG-LOC101928626;PG-MIR6723;|PG-LOC101928626;PG-MIR6723;|OR4F16;OR4F29;OR4F3;PG-LOC100133331;|OR4F16;OR4F29;OR4F3;PG-LOC100133331;|OR4F16;OR4F29;OR4F3;|OR4F16;OR4F29;OR4F3;PG-LOC100133331;|OR4F16;OR4F29;…
1	777088	801009	Insertion	|1:732980-777174|1:736386-777174|1:739802-777174|1:739802-778721|1:739802-783890|1:739802-783905|1:739802-816228|1:739804-783905|1:769821-778721|1:774347-777174|1:776031-777174|1:776120-782845|1:780949-783497|1:780949-783906|1:791666-817292|	|PG-LOC100288069;|PG-LOC100288069;|PG-LOC100288069;|PG-LOC100288069;|PG-LOC100288069;|PG-LOC100288069;|PG-LOC100288069;|PG-LOC100288069;|PG-LOC100288069;|-|-|PG-LOC100288069;|-|-|-|
1	3458139	3502328	Insertion	|	|
1	5378753	5388051	Insertion	|	|
1	5383496	5395317	Insertion	|	|
1	6734493	6742849	Insertion	|	|
1	9615159	9628763	Insertion	|	|
1	10559252	10593890	Deletion	|	|
1	10969439	10971543	Insertion	|	|
1	16564155	16570618	Insertion	|1:16550303-16567368|1:16552869-16567537|1:16552869-16567821|1:16552869-16567843|1:16560746-16579466|1:16561916-16567542|1:16561916-16567824|1:16561916-16567843|1:16564111-16567843|1:16564111-16579466|1:16564111-16585760|1:16564111-16585762|1:16564111-16592621|1:16564329-16585762|1:16564425-16565865|1:16564432-16567843|1:16564432-16579466|1:16564432-16585762|1:16567307-16579466|	|NBPF1;|NBPF1;|NBPF1;|NBPF1;|NBPF1;|NBPF1;|NBPF1;|NBPF1;|NBPF1;|NBPF1;|NBPF1;|NBPF1;|NBPF1;|NBPF1;|NBPF1;|NBPF1;|NBPF1;|NBPF1;|NBPF1;|
1	18039043	18063412	Insertion	|	|
1	19046768	19084845	Insertion	|	|
1	19061218	19084845	Insertion	|	|
1	23273395	23295959	Insertion	|	|
1	23274746	23344007	Insertion	|1:23309798-23311323|	|HNRNPR;|
1	23389855	23400612	Insertion	|	|
1	27074447	27107670	Insertion	|	|
1	30400027	30412448	Insertion	|	|
1	30629130	30671011	Insertion	|1:30655833-30659022|1:30661075-30662761|	|-|-|
1	30731168	30737997	Insertion	|	|
1	31429636	31486356	Insertion	|	|
1	33181127	33193927	Insertion	|	|
1	34618593	34654670	Deletion	|	|
1	38945353	38959631	Insertion	|	|
1	45692284	45714139	Insertion	|	|
1	51903590	51919364	Insertion	|	|
1	63234311	63247301	Deletion	|	|
1	64365550	64397020	Insertion	|	|
1	65553202	65566776	Deletion	|	|
1	73085326	73153143	Insertion	|	|
1	83987476	84062167	Deletion	|	|
1	93852120	93889124	Insertion	|	|
1	101506150	101538512	Insertion	|	|
1	103937109	103943798	Insertion	|	|
1	107722956	107734650	Insertion	|	|
1	110115122	110122558	Insertion	|	|
1	112142675	112177383	Deletion	|	|
1	120433799	120457979	Deletion	|1:120148129-120447921|1:120347489-120441558|1:120412014-120441569|1:120418692-120466052|1:120429866-120435535|1:120429866-120435561|1:120431447-120435539|1:120435923-120441430|1:120435923-120441569|1:120435923-120441574|1:120435923-120441806|1:120435923-120464450|1:120436407-120442760|1:120439199-120445552|1:120442760-120447782|1:120442760-120447921|1:120442760-120447926|1:120442760-120449112|1:…	|PG-NBPF8;PG-PFN1P2;SEC22B;|PG-NBPF8;PG-PFN1P2;|PG-NBPF8;PG-PFN1P2;|PG-NBPF8;PG-PFN1P2;|PG-PFN1P2;|PG-PFN1P2;|PG-PFN1P2;|PG-NBPF8;|PG-NBPF8;|PG-NBPF8;|PG-NBPF8;|PG-NBPF8;|-|-|-|-|-|-|-|-|-|PG-NBPF8;|PG-NBPF8;|-|-|-|PG-NBPF8;|PG-NBPF8;|PG-NBPF8;|PG-NBPF8;|
1	146943541	146994357	Insertion	|1:146932467-146953446|1:146935148-146953446|1:146942133-146953446|1:146942133-146965173|1:146942133-146965184|1:146942133-146989648|1:146950618-146952569|1:146950618-146953446|1:146951509-146953446|1:146953508-146959167|1:146953508-146959193|1:146955053-146959183|1:146959550-146965043|1:146959550-146965184|1:146959550-146965189|1:146959550-146965407|1:146959550-146988028|1:146963647-146969933|1:…	|NBPF12;|NBPF12;|-|-|-|-|-|-|-|-|-|-|-|-|-|-|-|-|-|-|-|NBPF12;|NBPF12;|-|NBPF12;|NBPF12;|-|-|-|NBPF12;|NBPF12;|-|NBPF12;PG-LOC728989;|NBPF12;|-|-|NBPF12;|NBPF12;|NBPF12;|NBPF12;|-|NBPF12;|NBPF12;|NBPF12;|
1	146981540	147012926	Insertion	|1:146942133-146989648|1:146959550-146988028|1:146966383-146989445|1:146966383-146989695|1:146966383-146994453|1:146966383-146994734|1:146966383-147008748|1:146972670-146989499|1:146972670-146989652|1:146972670-146994453|1:146972670-147025016|1:146972672-146989495|1:146984320-146994088|1:146984320-146994453|1:146984320-146996601|1:146984320-147007141|1:146984805-146989499|1:146986334-146989546|1:…	|-|-|NBPF12;|NBPF12;|-|NBPF12;|NBPF12;|NBPF12;|NBPF12;|-|NBPF12;PG-LOC728989;|NBPF12;|-|-|NBPF12;|NBPF12;|NBPF12;|NBPF12;|-|NBPF12;|NBPF12;|NBPF12;|NBPF12;|-|-|
1	152556081	152621659	Deletion	|1:152565649-152566885|1:152579379-152580620|	|LCE3E;|LCE3D;|
1	154707561	154717460	Insertion	|	|
1	158887634	158909940	Deletion	|	|
1	165889527	165892752	Insertion	|	|
1	166230243	166247545	Deletion	|	|
1	167187844	167212125	Insertion	|	|
1	167195767	167213938	Insertion	|	|
1	167196653	167233750	Insertion	|	|
1	175098970	175113851	Deletion	|	|
1	184824213	184873418	Deletion	|	|
1	194477081	194489032	Deletion	|	|
1	202198434	202234946	Insertion	|1:202183122-202199262|	|LGR6;PG-PTPRVP;|
1	206030908	206068882	Insertion	|	|
1	207536214	207565105	Deletion	|1:207504628-207542684|1:207529087-207547642|1:207542177-207561241|1:207547642-207566209|1:207560734-207580628|	|-|-|-|-|-|
1	212882094	212919955	Deletion	|	|
1	217980473	218027325	Deletion	|	|
1	217996859	218027325	Deletion	|	|
1	219903459	219928402	Insertion	|	|
1	223080972	223093597	Insertion	|	|
1	223467899	223480691	Insertion	|	|
1	223473487	223487948	Insertion	|	|
1	234201681	234208145	Insertion	|	|
1	234202954	234236582	Insertion	|	|
1	236095485	236101131	Insertion	|	|
1	236385430	236399026	Deletion	|	|
1	236707563	236722016	Insertion	|	|
1	243843400	243853587	Insertion	|	|
1	245651963	245657588	Insertion	|	|
1	246071516	246083659	Insertion	|	|
1	246788790	246821331	Insertion	|1:246818006-246819354|	|-|
1	246806708	246821331	Insertion	|1:246818006-246819354|	|-|
1	246815292	246826889	Insertion	|1:246818006-246819354|	|-|
1	247111006	247126254	Insertion	|1:247116112-247117534|1:247117534-247118958|	|-|-|
1	247885233	247896148	Deletion	|	|
1	248403063	248407772	Insertion	|	|
1	248508523	248530244	Deletion	|1:248459786-248519266|1:248528795-248588406|	|OR2T3;OR2T5;|OR2T29;OR2T34;|
1	248517812	248539532	Deletion	|1:248459786-248519266|1:248528795-248588406|	|OR2T3;OR2T5;|OR2T29;OR2T34;|
2	177777	210503	Insertion	|2:164215-179094|	|-|
2	3171241	3181860	Insertion	|	|
2	3179097	3183838	Insertion	|	|
2	4403701	4413096	Insertion	|	|
2	4732796	4751638	Deletion	|	|
2	5022193	5044268	Insertion	|	|
2	10396820	10400450	Insertion	|	|
2	10951515	10961809	Insertion	|	|
2	13035164	13051222	Insertion	|	|
2	21822547	21828616	Insertion	|	|
2	22930557	22969321	Insertion	|	|
2	22961852	22969321	Insertion	|	|
2	23938874	23990317	Deletion	|2:23943822-23944967|2:23943830-23945069|2:23943836-23945086|	|-|-|-|
2	26336929	26337687	Insertion	|	|
2	31806099	31854550	Insertion	|	|
2	34281343	34305880	Deletion	|	|
2	35705031	35793926	Deletion	|	|
2	49300144	49318399	Deletion	|	|
2	54908631	54945970	Insertion	|	|
2	54927879	54945970	Insertion	|	|
2	56423479	56440287	Deletion	|	|
2	57793693	57836524	Insertion	|	|
2	57827724	57836524	Insertion	|	|
2	57829634	57846775	Insertion	|	|
2	64362302	64402410	Insertion	|	|
2	71603985	71620693	Insertion	|	|
2	76535350	76561580	Deletion	|	|
2	78848381	78865147	Deletion	|	|
2	81870669	81874554	Insertion	|	|
2	89649965	89651431	Insertion	|2:89530679-89654525|2:89530679-89663939|2:89613570-89663939|2:89650445-89653746|2:89650445-89655613|2:89650445-89655655|2:89650445-89655656|	|-|-|-|-|-|-|-|
2	111246873	111256703	Insertion	|2:111252925-111519068|	|PG-MIR4435-1;PG-MIR4435-2;PG-MIR4435-2HG;|
2	115916600	115941608	Insertion	|	|
2	118895549	118904955	Deletion	|	|
2	126298525	126316283	Insertion	|	|
2	129165311	129172816	Insertion	|	|
2	129172816	129174820	Insertion	|	|
2	135761916	135838989	Insertion	|	|
2	135804024	135838989	Insertion	|	|
2	135830776	135838989	Insertion	|	|
2	157915568	157919494	Insertion	|	|
2	158331723	158333875	Insertion	|	|
2	159292121	159304346	Deletion	|	|
2	166981417	167016149	Deletion	|	|
2	167662869	167667437	Insertion	|	|
2	168861382	168899648	Insertion	|	|
2	169766677	169795185	Deletion	|2:169768937-169769964|	|-|
2	175475238	175490975	Deletion	|	|
2	176399231	176412123	Deletion	|	|
2	193819192	193835350	Deletion	|	|
2	201275689	201284836	Deletion	|	|
2	205335498	205350211	Insertion	|	|
2	206217255	206229908	Insertion	|	|
2	213270834	213336054	Insertion	|	|
2	238866205	238874413	Insertion	|	|
2	241573469	241597645	Insertion	|	|
2	241857440	241897354	Insertion	|	|
2	241885992	241897354	Insertion	|	|
2	241892671	241904987	Insertion	|	|
3	184236	194107	Deletion	|	|
3	4023814	4043211	Deletion	|	|
3	11062842	11076921	Deletion	|	|
3	12634716	12663211	Insertion	|3:12661703-12662769|	|-|
3	20288131	20305090	Insertion	|	|
3	22207035	22268464	Deletion	|	|
3	32668628	32675054	Insertion	|	|
3	32926061	32946550	Insertion	|	|
3	32932769	32953830	Insertion	|	|
3	37644186	37709589	Insertion	|	|
3	37706852	37709589	Insertion	|	|
3	38080665	38088054	Insertion	|	|
3	42747198	42804039	Deletion	|3:42784297-42785307|3:42784297-42785321|3:42784306-42785321|	|HIGD1A;|HIGD1A;|HIGD1A;|
3	47782114	47804224	Insertion	|	|
3	51687594	51718264	Insertion	|	|
3	59616243	59638054	Deletion	|	|
3	67429890	67452628	Deletion	|3:67443285-67446356|	|-|
3	68584833	68611261	Deletion	|	|
3	68690808	68701960	Deletion	|	|
3	71428119	71436169	Insertion	|	|
3	75395926	75415136	Insertion	|3:75389956-75402388|3:75390879-75407120|3:75394294-75399773|3:75395110-75398179|3:75395140-75398181|3:75395154-75398178|3:75395154-75398179|3:75395401-75396680|3:75395401-75396697|3:75395403-75397117|3:75395428-75396697|3:75398177-75402394|3:75398178-75414207|3:75398188-75399773|3:75398188-75402394|3:75408800-75414187|3:75408800-75414207|3:75408800-75485761|3:75411867-75414207|3:75414263-7551987…	|-|-|-|-|-|-|-|-|-|-|-|-|-|-|-|-|-|PG-FAM86DP;|-|PG-FAM86DP;|PG-FAM86DP;|PG-FAM86DP;|PG-FAM86DP;|-|PG-FAM86DP;|PG-FAM86DP;|PG-FAM86DP;|
3	83801409	83813224	Deletion	|	|
3	86852945	86863831	Insertion	|	|
3	107313068	107325499	Deletion	|	|
3	112163989	112164759	Insertion	|	|
3	125069010	125089806	Insertion	|	|
3	127282689	127325540	Insertion	|3:127309728-127312408|	|-|
3	128650807	128663727	Insertion	|	|
3	129343106	129374511	Deletion	|3:129334185-129345166|3:129348387-129354654|3:129358717-129366572|	|-|-|-|
3	129350183	129374511	Deletion	|3:129348387-129354654|3:129358717-129366572|	|-|-|
3	130575444	130652210	Deletion	|	|
3	130614590	130652210	Deletion	|	|
3	145268203	145274535	Insertion	|	|
3	148562508	148571232	Deletion	|	|
3	152689271	152698315	Insertion	|	|
3	154172724	154184477	Insertion	|	|
3	162495246	162529472	Deletion	|	|
3	163037886	163060254	Deletion	|	|
3	174760171	174784384	Insertion	|	|
3	186862278	186870493	Deletion	|3:186863575-186867469|3:186864387-186867308|	|-|-|
3	188009796	188029111	Insertion	|	|
3	188018677	188029111	Insertion	|	|
3	193150748	193169978	Deletion	|3:193153545-193155884|	|-|
3	195755944	195782168	Insertion	|3:195775365-195776638|3:195776640-195777913|3:195778849-195784342|3:195779882-195783427|	|-|-|MUC4;|MUC4;|
3	195774321	195789845	Insertion	|3:195775365-195776638|3:195776640-195777913|3:195778849-195784342|3:195779882-195783427|3:195783434-195788659|3:195784417-195788662|	|-|-|MUC4;|MUC4;|MUC4;|MUC4;|
3	195782168	195793000	Insertion	|3:195778849-195784342|3:195779882-195783427|3:195783434-195788659|3:195784417-195788662|	|MUC4;|MUC4;|MUC4;|MUC4;|
3	197381564	197418472	Insertion	|	|
3	198088867	198140981	Deletion	|3:198087042-198094117|3:198094133-198095339|3:198095337-198097843|3:198105900-198108399|3:198113944-198117989|3:198113944-198117990|3:198113944-198136209|3:198113954-198118934|3:198113954-198119004|3:198113954-198119642|3:198113968-198119635|3:198114007-198119634|3:198114057-198118934|3:198115862-198123156|3:198117131-198119645|3:198119642-198125347|3:198119642-198136238|3:198119642-198215293|3:…	|-|-|-|-|-|-|-|-|-|-|-|-|-|-|-|-|-|FAM157A;|-|-|-|-|-|-|-|
4	110145	160285	Deletion	|	|
4	126300	149334	Deletion	|	|
4	545064	569896	Insertion	|4:562260-564061|4:564129-565981|	|-|-|
4	735761	748611	Deletion	|4:744682-746150|4:746162-747630|	|-|-|
4	5694702	5707039	Insertion	|	|
4	6679542	6693293	Deletion	|	|
4	9175954	9212770	Deletion	|4:9019278-9216582|4:9078104-9205119|4:9113409-9221346|4:9171444-9179174|4:9171444-9221346|4:9171451-9179174|4:9171451-9221346|4:9208053-9239682|	|USP17L10;USP17L11;USP17L18;USP17L20;|-|USP17L10;USP17L11;USP17L12;USP17L18;USP17L20;USP17L21;|-|USP17L10;USP17L11;USP17L12;USP17L18;USP17L20;USP17L21;|-|USP17L10;USP17L11;USP17L12;USP17L18;USP17L20;USP17L21;|USP17L10;USP17L11;USP17L12;USP17L13;USP17L15;USP17L18;USP17L20;USP17L21;|
4	10207440	10234863	Deletion	|	|
4	37948238	37960828	Insertion	|	|
4	40283323	40300382	Insertion	|	|
4	46045921	46070120	Deletion	|	|
4	68192077	68225908	Deletion	|	|
4	74711669	74724651	Deletion	|	|
4	76596986	76640389	Insertion	|	|
4	78347610	78360141	Deletion	|	|
4	79939251	79979249	Deletion	|4:79941886-79944610|	|-|
4	79958832	80001766	Deletion	|	|
4	90665189	90696345	Deletion	|	|
4	91037181	91049565	Insertion	|	|
4	92910146	92943056	Deletion	|	|
4	96500882	96507004	Insertion	|	|
4	102946118	102994735	Deletion	|4:102886542-102976301|4:102886543-102976301|4:102896543-102956051|4:102896543-102957482|4:102896543-102976301|4:102910899-102976301|4:102929346-102951532|4:102959447-102961720|4:102960891-102976301|4:102960893-102976301|4:102963620-102976301|	|SLC9B1;|SLC9B1;|SLC9B1;|SLC9B1;|SLC9B1;|SLC9B1;|SLC9B1;|-|-|-|-|
4	106121314	106144279	Deletion	|	|
4	150247864	150264589	Insertion	|	|
4	155953347	155964750	Insertion	|	|
4	160089830	160103831	Deletion	|	|
4	165058880	165086790	Deletion	|	|
4	171442139	171449229	Deletion	|	|
4	171449229	171459561	Deletion	|	|
4	184962929	184976750	Insertion	|4:184965144-184966343|4:184966355-184967751|	|-|-|
4	185518715	185542584	Deletion	|	|
4	186418310	186438617	Insertion	|4:186432684-186434556|4:186434614-186436489|	|-|-|
4	186945320	186979867	Deletion	|4:186959311-186965168|4:186965168-186973477|	|-|-|
4	189551222	189560086	Insertion	|4:189548960-189561298|4:189548960-189590129|	|-|-|
5	534302	567091	Insertion	|5:561731-563755|5:563755-565780|	|-|-|
5	1080665	1109874	Insertion	|	|
5	1243635	1296376	Insertion	|5:1282644-1283684|5:1283684-1284720|5:1289177-1290467|5:1290479-1291768|	|-|-|-|-|
5	1270656	1296376	Insertion	|5:1282644-1283684|5:1283684-1284720|5:1289177-1290467|5:1290479-1291768|	|-|-|-|-|
5	1331824	1342492	Insertion	|	|
5	1409770	1416587	Insertion	|	|
5	2143914	2147882	Insertion	|	|
5	4171024	4205428	Insertion	|	|
5	5304142	5325409	Insertion	|	|
5	7259613	7271758	Insertion	|	|
5	9967483	9972346	Insertion	|	|
5	13406701	13428688	Deletion	|	|
5	21197711	21214962	Insertion	|	|
5	33624275	33643275	Insertion	|	|
5	35699600	35723289	Insertion	|	|
5	61280110	61310917	Insertion	|	|
5	70767944	70803722	Insertion	|5:70529649-70775421|5:70631076-70775421|5:70645065-70775421|5:70651365-70770824|5:70664310-70775421|5:70677984-70798128|5:70708619-70798128|5:70770820-70774747|5:70770820-70776244|5:70770820-70786674|5:70770820-70790287|5:70770820-70817201|5:70770921-70775421|5:70770921-70775422|5:70770921-70791378|5:70774745-70776243|5:70774913-70776244|5:70774933-70776244|5:70774934-70776242|5:70774934-7077624…	|PG-GUSBP3;PG-GUSBP9;PG-LOC100272216;PG-SMA5;|-|-|-|-|-|-|-|-|-|-|-|-|-|-|-|-|-|-|-|-|-|-|-|-|-|-|-|-|-|-|-|-|-|NAIP;SERF1A;SERF1B;SMN1;SMN2;|-|
5	75132687	75133453	Insertion	|	|
5	80794863	80835094	Insertion	|	|
5	84645803	84662464	Deletion	|	|
5	90144206	90149179	Insertion	|	|
5	90149179	90160892	Insertion	|	|
5	95210391	95227942	Insertion	|	|
5	99000498	99015359	Deletion	|	|
5	104512369	104520120	Deletion	|	|
5	104514766	104530288	Deletion	|	|
5	109257994	109283498	Deletion	|	|
5	122232692	122251284	Deletion	|	|
5	122250511	122262730	Deletion	|	|
5	133128006	133185208	Deletion	|	|
5	137676345	137689062	Insertion	|	|
5	141949799	142009928	Insertion	|5:141987731-141989181|5:141987732-141989189|	|RNF14;|RNF14;|
5	141983173	142028738	Insertion	|5:141987731-141989181|5:141987732-141989189|	|RNF14;|RNF14;|
5	151407168	151416772	Deletion	|	|
5	152074118	152091698	Deletion	|	|
5	153935776	153954501	Insertion	|	|
5	157774532	157808001	Insertion	|	|
5	158428481	158443285	Insertion	|	|
5	158437986	158445691	Insertion	|	|
5	174725736	174745430	Insertion	|5:174729164-174730834|	|MSX2;|
5	177908894	177928564	Insertion	|5:177706497-177920465|5:177920038-177936753|	|FAM153A;PG-LOC728554;|-|
5	178583020	178594255	Insertion	|	|
5	178671486	178691737	Deletion	|	|
5	180134098	180166350	Insertion	|	|
5	181032276	181055353	Insertion	|	|
5	181317467	181327212	Insertion	|5:181288660-181320876|5:181288660-181320878|5:181288660-181324285|5:181288660-181326756|5:181288660-181326762|5:181288660-181396809|5:181288660-181472424|5:181291065-181320878|5:181292056-181320878|5:181295781-181320876|5:181296077-181320878|5:181300254-181319735|5:181308186-181320878|5:181308553-181319735|5:181311511-181320878|5:181319945-181332957|5:181319945-181437735|5:181320888-181325420|5:…	|-|-|PG-LOC100132062;PG-LOC100132287;|PG-LOC100132062;PG-LOC100132287;|PG-LOC100132062;PG-LOC100132287;|OR4F16;OR4F29;OR4F3;PG-LOC100132062;PG-LOC100132287;|OR4F16;OR4F29;OR4F3;PG-LOC100132062;PG-LOC100132287;|-|-|-|-|-|-|-|-|PG-LOC100132062;PG-LOC100132287;|OR4F16;OR4F29;OR4F3;PG-LOC100132062;PG-LOC100132287;|PG-LOC100132062;PG-LOC100132287;|PG-LOC100132062;PG-LOC100132287;|PG-LOC100132062;PG-LO…
6	1222865	1234558	Insertion	|	|
6	13088760	13134963	Insertion	|6:13134820-13136190|	|-|
6	13122406	13134963	Insertion	|6:13134820-13136190|	|-|
6	13184573	13217282	Insertion	|	|
6	13499469	13514567	Insertion	|	|
6	14506651	14545166	Insertion	|	|
6	22044245	22067053	Deletion	|	|
6	24788949	24830679	Deletion	|	|
6	24808175	24830679	Deletion	|	|
6	31216447	31249115	Deletion	|	|
6	34063620	34099130	Insertion	|	|
6	35795009	35835210	Deletion	|	|
6	60634275	60659448	Deletion	|6:60397200-60640706|	|-|
6	68285403	68286335	Insertion	|	|
6	69562912	69569905	Insertion	|	|
6	79353935	79366613	Insertion	|6:79353628-79354679|6:79353629-79354704|6:79353629-79354718|6:79353629-79354719|6:79353629-79354723|6:79353629-79354726|6:79353631-79354719|6:79353637-79354709|6:79353637-79354717|6:79353637-79354718|6:79353637-79354719|6:79353637-79354721|6:79353642-79354721|6:79353647-79354718|6:79353649-79354717|	|-|-|-|-|-|-|-|-|-|-|-|-|-|-|-|
6	79367381	79377104	Insertion	|	|
6	80898948	80948748	Deletion	|	|
6	82231931	82281778	Insertion	|	|
6	82255936	82313944	Insertion	|	|
6	85989588	86003534	Deletion	|	|
6	85998091	86007304	Deletion	|	|
6	91189938	91227886	Deletion	|	|
6	91207868	91238468	Deletion	|	|
6	103268637	103342569	Deletion	|	|
6	104791621	104830184	Deletion	|	|
6	106992281	107007235	Insertion	|	|
6	111869270	111944188	Deletion	|	|
6	111898503	111944188	Deletion	|	|
6	127999358	128011380	Insertion	|	|
6	144681205	144700172	Insertion	|	|
6	144684663	144703366	Insertion	|	|
6	152702157	152721835	Deletion	|	|
6	160212439	160220735	Insertion	|	|
6	160213213	160255199	Insertion	|	|
6	161753940	161763503	Insertion	|	|
6	167413737	167445250	Insertion	|	|
6	167974009	168016232	Insertion	|	|
6	168925962	168939229	Insertion	|	|
6	169890252	169905797	Insertion	|	|
6	169898494	169919575	Insertion	|	|
6	170213137	170221855	Deletion	|6:170213285-170216723|6:170216727-170220901|	|-|-|
6	170373208	170378903	Insertion	|	|
6	170479462	170505614	Insertion	|	|
6	170628052	170674870	Deletion	|6:170612704-170654426|6:170612704-170672338|6:170612704-170679135|6:170612704-170724899|6:170612704-170741703|6:170612704-170745979|6:170612712-170736720|6:170624675-170673687|6:170648937-170712327|	|-|-|-|-|-|-|-|-|-|
6	170647591	170674870	Deletion	|6:170612704-170654426|6:170612704-170672338|6:170612704-170679135|6:170612704-170724899|6:170612704-170741703|6:170612704-170745979|6:170612712-170736720|6:170624675-170673687|6:170648937-170712327|	|-|-|-|-|-|-|-|-|-|
6	170709153	170729502	Insertion	|6:170612704-170724899|6:170612704-170741703|6:170612704-170745979|6:170612712-170736720|6:170648937-170712327|6:170697552-170709802|6:170697552-170711825|6:170711820-170724899|6:170711928-170724899|6:170724241-170736382|6:170724241-170745979|	|-|-|-|-|-|-|-|-|-|-|-|
7	152370	182853	Insertion	|	|
7	209809	219755	Insertion	|	|
7	579452	590311	Insertion	|	|
7	903196	927587	Insertion	|	|
7	1193613	1197327	Insertion	|	|
7	1264710	1276668	Insertion	|	|
7	1271955	1277783	Insertion	|	|
7	4567848	4587479	Deletion	|	|
7	4579167	4597088	Deletion	|	|
7	8834033	8854865	Insertion	|	|
7	23995441	24021477	Deletion	|	|
7	32345314	32354628	Deletion	|	|
7	49665274	49684762	Deletion	|	|
7	49679465	49700651	Deletion	|	|
7	66386014	66411625	Deletion	|7:66395483-66396728|7:66395495-66400000|7:66400000-66409490|7:66401382-66405583|7:66405628-66411106|7:66411578-66412684|	|PG-LINC00174;|PG-LINC00174;|PG-LINC00174;|-|-|-|
7	68750731	68761867	Insertion	|	|
7	70953963	70975510	Deletion	|	|
7	73967811	73976207	Insertion	|7:73943245-73973000|	|-|
7	76494140	76500339	Insertion	|7:76448020-76539736|	|DTX2;PG-FDPSP2;UPK3B;|
7	96838782	96860728	Deletion	|	|
7	98807508	98825154	Insertion	|	|
7	103158152	103172695	Insertion	|7:103157305-103160955|7:103160091-103175330|7:103169395-103175330|	|-|PG-DPY19L2P2;|PG-DPY19L2P2;|
7	107724786	107728596	Insertion	|	|
7	108174750	108184460	Insertion	|	|
7	108179265	108197438	Insertion	|	|
7	113744423	113791390	Deletion	|	|
7	113770749	113791390	Deletion	|	|
7	127571922	127595147	Deletion	|	|
7	142343716	142351595	Insertion	|	|
7	142474938	142519698	Insertion	|7:142468842-142485069|7:142473550-142485060|7:142473550-142485069|7:142486661-142506153|7:142486971-142490653|7:142491614-142510126|7:142491615-142502559|7:142506166-142526186|7:142506512-142510140|7:142511069-142525535|7:142511070-142522604|	|-|-|-|-|-|-|-|-|-|-|-|
7	142503087	142545169	Insertion	|7:142486661-142506153|7:142491614-142510126|7:142506166-142526186|7:142506512-142510140|7:142511069-142525535|7:142511070-142522604|	|-|-|-|-|-|-|
7	144337239	144352706	Deletion	|7:144296182-144364104|	|-|
7	153475128	153509987	Insertion	|	|
7	154599973	154613034	Deletion	|	|
7	155313831	155353458	Insertion	|	|
7	155784409	155796628	Insertion	|	|
7	155890777	155893413	Insertion	|	|
7	157754145	157787196	Insertion	|	|
7	157773495	157802433	Insertion	|	|
7	158074656	158113244	Insertion	|7:158087765-158088985|7:158088988-158090215|	|-|-|
7	158143103	158160589	Insertion	|7:158146916-158147979|7:158147980-158149043|	|-|-|
7	158583654	158604500	Insertion	|	|
7	158972415	159011599	Insertion	|	|
7	158996758	159019404	Insertion	|	|
8	131293	159033	Deletion	|8:60000-193888|8:68732-201012|8:82366-201012|8:94482-201012|8:95383-148287|8:95383-157689|8:129036-201012|8:134435-181956|8:135779-201012|8:152202-201012|	|OR4F21;|OR4F21;|OR4F21;|OR4F21;|-|-|OR4F21;|OR4F21;|OR4F21;|OR4F21;|
8	133246	165286	Deletion	|8:60000-193888|8:68732-201012|8:82366-201012|8:94482-201012|8:95383-148287|8:95383-157689|8:129036-201012|8:134435-181956|8:135779-201012|8:152202-201012|	|OR4F21;|OR4F21;|OR4F21;|OR4F21;|-|-|OR4F21;|OR4F21;|OR4F21;|OR4F21;|
8	621551	648691	Deletion	|	|
8	644249	664612	Deletion	|	|
8	989573	996325	Deletion	|8:990304-991919|8:991924-993539|	|-|-|
8	1390126	1413734	Deletion	|8:1392814-1397675|8:1393013-1394881|8:1394898-1396713|8:1397001-1401725|8:1397805-1404534|8:1401729-1407915|	|-|-|-|-|-|-|
8	2183568	2194509	Insertion	|	|
8	7244493	7290189	Deletion	|8:7147340-7253155|8:7147340-7278125|8:7172270-7247573|8:7208540-7301023|8:7217990-7247573|8:7222402-7293122|8:7224715-7245726|8:7224715-7247573|8:7224715-7252033|8:7224783-7252033|8:7238642-7247573|8:7239422-7244774|8:7239422-7247573|8:7239422-7252033|8:7239423-7247573|8:7239424-7246915|8:7239424-7252033|8:7239425-7247572|8:7239425-7247573|8:7239425-7252033|8:7239426-7245727|8:7239452-7247573|8:…	|-|PG-LINC00965;|-|PG-LINC00965;|-|PG-LINC00965;|-|-|-|-|-|-|-|-|-|-|-|-|-|-|-|-|-|-|-|-|-|-|-|-|-|-|-|-|-|-|-|-|-|-|-|-|-|-|-|-|-|PG-LINC00965;|PG-LINC00965;|PG-LINC00965;|PG-LINC00965;|PG-LINC00965;|PG-LINC00965;|PG-LINC00965;|PG-LINC00965;|PG-LINC00965;|PG-LINC00965;|PG-LINC00965;|PG-LINC00965;|PG-LINC00965;|PG-LINC00965;|PG-LINC00965;|
8	7259701	7297811	Deletion	|8:7147340-7278125|8:7208540-7301023|8:7222402-7293122|8:7253412-7261044|8:7253412-7268666|8:7253412-7276288|8:7255163-7262887|8:7261044-7268666|8:7262786-7270509|8:7262787-7270509|8:7268666-7283910|8:7270408-7278131|8:7270429-7285656|8:7276288-7299142|8:7278030-7285753|8:7285652-7293375|8:7285673-7293278|8:7285673-7300908|8:7293274-7313208|8:7293274-7327050|8:7293274-7343021|8:7293275-7380937|8:…	|PG-LINC00965;|PG-LINC00965;|PG-LINC00965;|PG-LINC00965;|PG-LINC00965;|PG-LINC00965;|PG-LINC00965;|PG-LINC00965;|PG-LINC00965;|PG-LINC00965;|PG-LINC00965;|PG-LINC00965;|PG-LINC00965;|PG-LINC00965;|PG-LINC00965;|PG-LINC00965;|PG-LINC00965;|PG-LINC00965;|PG-DEFB109P1;PG-DEFB109P1B;PG-FAM66B;|PG-DEFB109P1;PG-DEFB109P1B;PG-FAM66B;|PG-DEFB109P1;PG-DEFB109P1B;PG-FAM66B;USP17L1;USP17L4;|PG-DEFB109P1;PG-…
8	7267323	7334494	Deletion	|8:7147340-7278125|8:7208540-7301023|8:7222402-7293122|8:7253412-7268666|8:7253412-7276288|8:7261044-7268666|8:7262786-7270509|8:7262787-7270509|8:7268666-7283910|8:7270408-7278131|8:7270429-7285656|8:7276288-7299142|8:7278030-7285753|8:7285652-7293375|8:7285673-7293278|8:7285673-7300908|8:7293274-7313208|8:7293274-7327050|8:7293274-7343021|8:7293275-7380937|8:7293295-7300908|8:7310371-7586167|8:…	|PG-LINC00965;|PG-LINC00965;|PG-LINC00965;|PG-LINC00965;|PG-LINC00965;|PG-LINC00965;|PG-LINC00965;|PG-LINC00965;|PG-LINC00965;|PG-LINC00965;|PG-LINC00965;|PG-LINC00965;|PG-LINC00965;|PG-LINC00965;|PG-LINC00965;|PG-LINC00965;|PG-DEFB109P1;PG-DEFB109P1B;PG-FAM66B;|PG-DEFB109P1;PG-DEFB109P1B;PG-FAM66B;|PG-DEFB109P1;PG-DEFB109P1B;PG-FAM66B;USP17L1;USP17L4;|PG-DEFB109P1;PG-DEFB109P1B;PG-FAM66B;USP17L1…
8	7579851	7597546	Deletion	|8:7310371-7586167|8:7546323-7617127|8:7561357-7617127|8:7569274-7586167|8:7576647-7584399|8:7586184-7592003|8:7587546-7595381|8:7587546-7597766|8:7587546-7598526|8:7587546-7599158|8:7587546-7599954|8:7587546-7599969|8:7587546-7599971|8:7587546-7614788|8:7587546-7614816|8:7587546-7617127|8:7592000-7594763|8:7592000-7594802|8:7592000-7595057|8:7592000-7595501|8:7592000-7599158|8:7592000-7599969|8:…	|DEFB103A;DEFB103B;DEFB104A;DEFB104B;DEFB105A;DEFB105B;DEFB106A;DEFB106B;DEFB107A;DEFB107B;DEFB4B;PG-DEFB109P1;PG-DEFB109P1B;PG-FAM66B;PG-FAM90A7P;PRR23D1;PRR23D2;SPAG11B;USP17L1;USP17L4;ZNF705G;|PG-FAM90A7P;|PG-FAM90A7P;|PG-FAM90A7P;|-|-|-|-|-|-|-|-|-|-|-|-|-|-|-|-|-|-|-|-|-|-|-|-|-|-|-|-|-|-|-|-|-|-|-|-|-|-|
8	7595079	7605757	Insertion	|8:7546323-7617127|8:7561357-7617127|8:7587546-7595381|8:7587546-7597766|8:7587546-7598526|8:7587546-7599158|8:7587546-7599954|8:7587546-7599969|8:7587546-7599971|8:7587546-7614788|8:7587546-7614816|8:7587546-7617127|8:7592000-7595501|8:7592000-7599158|8:7592000-7599969|8:7592000-7600910|8:7592000-7614544|8:7592000-7614816|8:7592000-7617127|8:7592001-7599969|8:7592011-7599158|8:7592658-7599969|8:…	|PG-FAM90A7P;|PG-FAM90A7P;|-|-|-|-|-|-|-|-|-|-|-|-|-|-|-|-|-|-|-|-|-|-|-|-|-|-|-|-|-|-|-|-|-|-|-|
8	7692243	7711632	Insertion	|8:7667127-7706118|8:7667127-7711694|8:7667127-7736740|8:7667127-7759683|8:7676589-7706118|8:7680998-7698112|8:7683311-7704248|8:7683311-7706118|8:7683311-7710572|8:7683318-7706118|8:7683322-7706118|8:7683379-7706118|8:7683379-7710572|8:7686399-7706118|8:7686399-7710572|8:7689103-7698197|8:7697186-7706118|8:7697966-7701478|8:7697966-7703318|8:7697966-7706118|8:7697966-7710572|8:7697967-7706118|8:…	|-|-|-|-|-|-|-|-|-|-|-|-|-|-|-|-|-|-|-|-|-|-|-|-|-|-|-|-|-|-|-|-|-|-|-|-|-|-|-|-|-|-|-|-|-|-|-|-|-|-|-|-|-|-|-|-|-|-|-|-|
8	9770112	9773789	Insertion	|	|
8	21505975	21525476	Insertion	|	|
8	21765511	21771265	Insertion	|	|
8	32808632	32855019	Deletion	|	|
8	40403604	40443361	Deletion	|	|
8	42330947	42349908	Deletion	|	|
8	42516605	42533285	Deletion	|	|
8	43234107	43253844	Insertion	|8:43250578-43254900|	|-|
8	49711307	49714946	Insertion	|	|
8	57067558	57077027	Insertion	|	|
8	61204185	61217404	Insertion	|	|
8	74424538	74458914	Deletion	|	|
8	74449320	74458914	Deletion	|	|
8	93056984	93070939	Deletion	|	|
8	101947009	102006924	Deletion	|	|
8	101993962	102006924	Deletion	|	|
8	106459656	106485408	Deletion	|	|
8	106482297	106495320	Deletion	|	|
8	120915514	120921083	Insertion	|	|
8	125571737	125590494	Deletion	|	|
8	125584369	125592929	Deletion	|	|
8	128415437	128466013	Deletion	|	|
8	128451053	128462496	Deletion	|	|
8	128457481	128466013	Deletion	|	|
8	129721991	129747367	Insertion	|8:129728796-129732290|8:129730241-129732290|	|-|-|
8	129734346	129766783	Insertion	|	|
8	131263769	131273753	Deletion	|	|
8	134052282	134078717	Deletion	|	|
8	134054064	134086329	Deletion	|	|
8	141414607	141424738	Insertion	|	|
8	141550637	141561038	Insertion	|	|
8	141751951	141779870	Insertion	|	|
8	141772332	141789703	Insertion	|	|
8	142157668	142192649	Insertion	|	|
8	142425159	142451110	Insertion	|	|
8	143068835	143096942	Insertion	|	|
8	143214389	143250012	Insertion	|	|
8	143536360	143568379	Deletion	|	|
8	143664162	143670279	Insertion	|	|
8	143966442	143992557	Insertion	|	|
8	144115589	144128984	Insertion	|	|
9	6377928	6405678	Insertion	|	|
9	10793419	10802646	Insertion	|	|
9	17903677	17943636	Deletion	|	|
9	28584486	28608936	Deletion	|	|
9	41632934	41647910	Insertion	|9:41310217-41645475|9:41536378-41645970|9:41575124-41645970|9:41576557-41643579|9:41635971-41645970|9:41643577-41645430|9:41643577-41657690|9:41643577-41786805|9:41643577-41796563|9:41643911-41644932|9:41644174-41648867|	|-|-|-|-|-|-|PG-FAM27E2;|PG-FAM27E2;|PG-FAM27E2;|-|PG-FAM27E2;|
9	42340492	42349392	Insertion	|9:42258946-42343686|9:42343511-42353812|9:42345393-42386633|9:42347759-42386633|	|-|-|-|-|
9	66740236	66747178	Insertion	|9:66591387-66743753|9:66591387-66776904|9:66591387-66783015|9:66744061-66785389|9:66744464-66745851|	|-|-|-|-|-|
9	70634575	70721291	Deletion	|9:70701801-70719794|9:70719794-70737787|	|-|-|
9	71463849	71526470	Deletion	|	|
9	71496283	71526470	Deletion	|	|
9	76302168	76318108	Deletion	|	|
9	80642698	80662667	Deletion	|	|
9	81703149	81717859	Deletion	|	|
9	87900317	87914632	Insertion	|9:87908261-87915591|9:87912770-87915597|9:87912770-87942696|9:87913259-87915599|9:87913535-87915596|9:87913974-87915596|	|-|-|SPATA31C1;|-|-|-|
9	88641681	88670143	Insertion	|	|
9	88656524	88664534	Insertion	|	|
9	89552959	89577856	Deletion	|	|
9	101946360	101963451	Deletion	|	|
9	102303786	102312741	Insertion	|	|
9	110261141	110272677	Deletion	|	|
9	113003305	113015831	Deletion	|	|
9	125745699	125816295	Insertion	|	|
9	125806207	125816295	Insertion	|	|
9	127412829	127433600	Deletion	|	|
9	129381623	129432321	Insertion	|9:129386384-129395096|9:129395315-129423850|	|-|-|
9	130956712	130960940	Insertion	|	|
9	131406288	131416081	Insertion	|	|
9	133580014	133605182	Insertion	|	|
9	134651921	134690785	Insertion	|	|
9	134711526	134738268	Insertion	|	|
9	135950463	135954895	Insertion	|	|
9	136796425	136830173	Insertion	|	|
9	137028540	137047338	Insertion	|	|
9	137097878	137130059	Insertion	|	|
9	137499412	137506592	Insertion	|	|
9	138178511	138204809	Deletion	|9:138125052-138199952|9:138139935-138199952|9:138165591-138199923|9:138166987-138181880|9:138170281-138179695|9:138175998-138197738|9:138176127-138277977|9:138186467-138197738|9:138186467-138197739|9:138186476-138192963|9:138186492-138197730|9:138186511-138197738|9:138196843-138199951|9:138199993-138211542|	|PG-TUBBP5;|PG-TUBBP5;|PG-TUBBP5;|PG-TUBBP5;|PG-TUBBP5;|PG-TUBBP5;|FAM157B;PG-TUBBP5;|-|-|-|-|-|-|-|
10	474817	493567	Insertion	|	|
10	6369395	6382666	Deletion	|	|
10	15190387	15210783	Insertion	|	|
10	20544822	20569170	Insertion	|	|
10	20557849	20574468	Deletion	|	|
10	26708004	26755510	Deletion	|	|
10	26892789	26914211	Insertion	|10:26890372-26898314|10:26896925-26899116|10:26899535-26911212|10:26903586-26911404|10:26911212-26913373|10:26913946-26917325|	|-|-|-|-|-|-|
10	27346011	27354848	Deletion	|10:27343886-27346880|10:27346890-27348573|10:27346915-27349931|10:27350322-27356965|	|-|-|-|-|
10	31963430	31977388	Deletion	|10:31968967-31971632|10:31968967-31971644|10:31968969-31971636|10:31969091-31971621|10:31969377-31971616|10:31969719-31971640|10:31969924-31971652|	|-|-|-|-|-|-|-|
10	35666694	35693346	Insertion	|	|
10	46785556	46884758	Deletion	|10:46561416-46840017|10:46770366-46840017|10:46785339-46788041|10:46785339-46790227|10:46785349-46799819|10:46788275-46797057|10:46788318-46840013|10:46800585-46840017|10:46806292-46807374|10:46807430-46810479|10:46808502-46810495|10:46812001-46840017|10:46813957-46840017|10:46814666-46815906|10:46815166-46870207|10:46829072-46840017|10:46840015-46851170|10:46842179-46844692|10:46848811-46852788…	|PG-BMS1P5;PG-FAM35BP;PG-GLUD1P7;SYT15;|PG-BMS1P5;PG-GLUD1P7;|PG-GLUD1P7;|PG-GLUD1P7;|PG-GLUD1P7;|-|PG-BMS1P5;|PG-BMS1P5;|-|PG-BMS1P5;|PG-BMS1P5;|-|-|-|-|-|-|-|-|-|-|-|-|PG-FRMPD2B;PTPN20;|
10	47172055	47181252	Insertion	|	|
10	56570326	56583462	Insertion	|	|
10	60454507	60484594	Insertion	|	|
10	65536325	65590811	Deletion	|	|
10	69597774	69610573	Insertion	|	|
10	69757062	69787621	Insertion	|	|
10	69783352	69803913	Insertion	|	|
10	74812572	74823058	Insertion	|	|
10	76581742	76601224	Deletion	|	|
10	79659481	79751547	Deletion	|10:79649777-79668501|10:79649777-79680196|10:79650355-79682970|10:79651687-79682972|10:79657110-79680196|10:79680210-79715207|10:79682974-79685292|10:79694506-79876515|10:79697666-79700662|10:79700041-79715207|10:79703013-79715195|10:79715212-79785865|	|-|-|-|-|-|NUTM2B;PG-BEND3P3;PG-NUTM2B-AS1;|-|NUTM2B;PG-LOC642361;PG-NUTM2B-AS1;|-|-|-|PG-NUTM2B-AS1;|
10	79713147	79763413	Deletion	|10:79680210-79715207|10:79694506-79876515|10:79700041-79715207|10:79703013-79715195|10:79715212-79785865|	|NUTM2B;PG-BEND3P3;PG-NUTM2B-AS1;|NUTM2B;PG-LOC642361;PG-NUTM2B-AS1;|-|-|PG-NUTM2B-AS1;|
10	86495006	86505818	Insertion	|	|
10	89173272	89190946	Deletion	|	|
10	92373936	92391468	Deletion	|	|
10	109799247	109820653	Deletion	|	|
10	114077668	114088316	Insertion	|	|
10	120461053	120475504	Deletion	|	|
10	122582147	122609462	Deletion	|	|
10	123252517	123263144	Insertion	|	|
10	127784938	127813127	Insertion	|	|
10	131819207	131829209	Insertion	|	|
10	131848850	131888064	Insertion	|	|
10	132151511	132175328	Insertion	|	|
10	132166373	132182604	Insertion	|	|
10	132355848	132375328	Insertion	|	|
11	158801	203249	Insertion	|11:60000-166370|11:60000-172595|11:114056-179961|11:128429-179961|11:131140-171964|11:131140-196824|11:134563-158964|11:134563-169670|11:134563-170001|11:134563-171964|11:134563-175352|11:134563-179961|11:134565-159260|11:134565-171964|11:134570-162977|11:164569-171964|11:169119-189425|11:170819-175776|11:171976-173777|11:171976-174576|11:171976-175234|11:171976-175251|11:171976-175292|11:171976…	|PG-LINC01001;|PG-LINC01001;|PG-LINC01001;|PG-LINC01001;|PG-LINC01001;|ODF3;PG-LINC01001;SCGB1C1;|-|-|-|-|-|-|-|-|-|-|-|-|-|-|-|-|-|-|-|-|-|-|-|-|-|-|
11	947423	965571	Insertion	|	|
11	993046	1019624	Insertion	|	|
11	7735990	7863338	Deletion	|	|
11	7765808	7813635	Deletion	|	|
11	8816634	8819620	Insertion	|	|
11	11235386	11249520	Insertion	|	|
11	33629274	33650458	Insertion	|	|
11	36308842	36311115	Insertion	|	|
11	47366412	47374183	Insertion	|	|
11	47637438	47646702	Insertion	|	|
11	47884125	47908647	Insertion	|	|
11	56373561	56390187	Insertion	|	|
11	56664279	56713860	Insertion	|11:56690581-56691667|	|-|
11	59272806	59285325	Insertion	|	|
11	62669644	62691337	Insertion	|	|
11	63420375	63429282	Insertion	|	|
11	63556437	63560578	Insertion	|	|
11	64535380	64560160	Insertion	|	|
11	66388848	66404729	Insertion	|	|
11	67829615	67870156	Insertion	|11:67755169-67867007|11:67768913-67837861|11:67783576-67902093|11:67783599-67837672|11:67783617-67837701|11:67784450-67902123|11:67785035-67864702|11:67787216-67837672|11:67787216-67837861|11:67789604-67937453|11:67832953-67837672|11:67836474-67893934|11:67837591-67921365|11:67837591-67937452|11:67837591-67937460|11:67837592-67874254|11:67837592-67937491|11:67837603-67937473|11:67864727-67937471|	|PG-FAM86C2P;|PG-FAM86C2P;|PG-FAM86C2P;|PG-FAM86C2P;|PG-FAM86C2P;|PG-FAM86C2P;|PG-FAM86C2P;|PG-FAM86C2P;|PG-FAM86C2P;|PG-FAM86C2P;|-|-|-|-|-|-|-|-|-|
11	68869976	68898521	Insertion	|	|
11	69164969	69187527	Insertion	|	|
11	69173822	69187527	Insertion	|	|
11	72599885	72618070	Insertion	|	|
11	92299332	92332036	Insertion	|	|
11	93419293	93443529	Deletion	|	|
11	93944908	93950866	Deletion	|11:93944038-93945391|11:93944043-93945391|	|-|-|
11	95419740	95446392	Deletion	|	|
11	101671032	101691298	Deletion	|	|
11	107905733	107919505	Deletion	|	|
11	108712766	108725409	Insertion	|	|
11	118406309	118432384	Insertion	|	|
11	121175906	121186546	Insertion	|	|
12	2519940	2543726	Insertion	|	|
12	2677992	2689359	Insertion	|12:2681076-2686372|	|-|
12	4596120	4648806	Insertion	|12:4600618-4603305|12:4633984-4635459|	|-|-|
12	4618848	4648806	Insertion	|12:4633984-4635459|	|-|
12	5908535	5934840	Insertion	|	|
12	6890991	6915068	Insertion	|	|
12	6928982	6956692	Insertion	|	|
12	6955355	6956692	Insertion	|	|
12	10392440	10461803	Deletion	|12:10416634-10432073|12:10432073-10447498|	|KLRC2;KLRC3;|KLRC1;KLRC2;|
12	10559373	10581249	Insertion	|	|
12	13379878	13411589	Deletion	|	|
12	14151999	14174185	Insertion	|	|
12	14169936	14174185	Insertion	|	|
12	15862705	15883364	Deletion	|	|
12	22392288	22431905	Deletion	|12:22418524-22425164|12:22425164-22431804|	|-|-|
12	22415799	22431905	Deletion	|12:22418524-22425164|12:22425164-22431804|	|-|-|
12	29686234	29697706	Deletion	|	|
12	30070058	30094840	Deletion	|	|
12	30080950	30094840	Deletion	|	|
12	33230158	33255543	Deletion	|	|
12	33558229	33586060	Deletion	|	|
12	34468813	34606829	Deletion	|	|
12	34670791	34671561	Insertion	|	|
12	40144059	40149705	Insertion	|	|
12	40467256	40500913	Insertion	|	|
12	58074483	58076955	Insertion	|	|
12	58325913	58339245	Deletion	|	|
12	60655925	60702198	Deletion	|	|
12	60671657	60711501	Deletion	|	|
12	66130140	66156275	Deletion	|	|
12	76118227	76149327	Insertion	|	|
12	78596850	78610118	Insertion	|	|
12	78939063	78952046	Insertion	|	|
12	90575489	90581381	Deletion	|	|
12	95828907	95855241	Deletion	|	|
12	95945644	95950360	Deletion	|	|
12	107899607	107916022	Insertion	|	|
12	107912984	107916022	Insertion	|	|
12	108577946	108582891	Insertion	|	|
12	123908421	123931125	Insertion	|	|
12	124423015	124441224	Insertion	|	|
12	124995587	125003304	Insertion	|	|
12	126823263	126843639	Insertion	|	|
12	127149743	127166801	Insertion	|	|
12	131962136	131979873	Insertion	|	|
13	21724343	21730375	Insertion	|	|
13	23055560	23061474	Insertion	|	|
13	25799617	25821741	Insertion	|	|
13	31936520	31980292	Deletion	|	|
13	31952874	31989321	Deletion	|	|
13	38955355	38958112	Insertion	|	|
13	46902975	46949981	Deletion	|	|
13	50474543	50507054	Deletion	|	|
13	52530686	52539973	Insertion	|13:52502257-52596729|	|PG-TPTE2P3;|
13	58325522	58358846	Insertion	|	|
13	74802890	74816002	Insertion	|	|
13	77556600	77574925	Insertion	|	|
13	97321580	97342380	Insertion	|	|
13	97333234	97342380	Insertion	|	|
13	100434443	100463139	Insertion	|	|
13	102683336	102719336	Insertion	|	|
13	106781964	106782734	Insertion	|	|
13	112275337	112327618	Deletion	|13:112275924-112290965|13:112276220-112282696|13:112276220-112290546|13:112276246-112285133|13:112276506-112287488|13:112276590-112283080|13:112276590-112287125|13:112276917-112290781|13:112276954-112294525|13:112276979-112290605|13:112276997-112292896|13:112277236-112280686|13:112277236-112286065|13:112277236-112290658|13:112277236-112293901|13:112277336-112278661|13:112277336-112278957|13:1122…	|-|-|-|-|-|-|-|-|-|-|-|-|-|-|-|-|-|-|-|-|-|-|-|-|-|-|-|-|-|-|-|-|-|-|-|-|-|-|-|-|-|-|-|-|-|-|-|-|-|-|-|-|-|-|-|-|-|-|-|-|-|-|-|-|-|-|-|-|-|-|-|-|-|-|-|-|-|-|-|-|-|-|-|-|-|-|-|-|-|-|-|-|-|-|-|-|-|-|-|-|-|-|-|-|-|-|-|-|-|-|-|-|-|-|-|-|-|-|-|-|-|-|-|-|-|-|-|-|-|-|-|-|-|-|-|-|-|-|-|-|-|-|-|-|-|-|-|-|-|-|-|-|-|-|-|-|-|-|-|-|-|-|-|-|-|-|-|-|-|-|-|-|-|-|-|-|-|-|-|-|-|-|-|-|-|-|-|-|-|-|-|-|-|-|-|-|-|-|-|…
13	113979265	113990347	Deletion	|	|
14	22905614	22945071	Insertion	|	|
14	23971408	23973691	Insertion	|14:23964885-23999878|	|DHRS4;DHRS4L2;|
14	24000821	24016173	Deletion	|14:24000000-24047428|14:24000155-24007444|	|DHRS4L2;PG-DHRS4L1;|DHRS4L2;PG-DHRS4L1;|
14	34875364	34999959	Insertion	|14:34893954-34896184|14:34939313-34940492|	|-|PG-IGBP1P1;|
14	39395784	39414308	Insertion	|	|
14	49753405	49784603	Insertion	|	|
14	50052167	50076277	Deletion	|	|
14	52186061	52204420	Insertion	|	|
14	63795415	63806553	Insertion	|	|
14	64861909	64904425	Deletion	|14:64894126-64895857|14:64894126-64896812|14:64894126-64896817|14:64894129-64896814|14:64894137-64896062|14:64894152-64896690|	|-|-|-|-|-|-|
14	64878273	64930168	Deletion	|14:64894126-64895857|14:64894126-64896812|14:64894126-64896817|14:64894129-64896814|14:64894137-64896062|14:64894152-64896690|	|-|-|-|-|-|-|
14	65789674	65801375	Insertion	|	|
14	69027770	69034325	Insertion	|	|
14	73523334	73569867	Deletion	|14:73527707-73553592|14:73555731-73585769|	|HEATR4;|ACOT2;HEATR4;|
14	81398319	81414501	Deletion	|	|
14	82023876	82045416	Deletion	|	|
14	84047065	84169363	Deletion	|	|
14	104467871	104499324	Insertion	|14:104498909-104501108|	|-|
14	104496071	104499324	Insertion	|14:104498909-104501108|	|-|
14	105075043	105117755	Deletion	|14:105110345-105113217|14:105110350-105113048|14:105110364-105113248|14:105110365-105113184|14:105110487-105113050|14:105110509-105113021|14:105110523-105113050|14:105110761-105113038|14:105110763-105113021|14:105110764-105112982|14:105110764-105113172|14:105110767-105113021|14:105110767-105113182|14:105110768-105113048|14:105110769-105112987|14:105110769-105113020|14:105110769-105113050|14:1051…	|-|-|-|-|-|-|-|-|-|-|-|-|-|-|-|-|-|-|-|-|-|-|-|
14	105096697	105125223	Deletion	|14:105110345-105113217|14:105110350-105113048|14:105110364-105113248|14:105110365-105113184|14:105110487-105113050|14:105110509-105113021|14:105110523-105113050|14:105110761-105113038|14:105110763-105113021|14:105110764-105112982|14:105110764-105113172|14:105110767-105113021|14:105110767-105113182|14:105110768-105113048|14:105110769-105112987|14:105110769-105113020|14:105110769-105113050|14:1051…	|-|-|-|-|-|-|-|-|-|-|-|-|-|-|-|-|-|-|-|-|-|-|-|
14	105226516	105262417	Insertion	|14:105229625-105230846|14:105229625-105235133|14:105230849-105232070|14:105235133-105240946|14:105248601-105251085|	|-|-|-|-|BRF1;|
14	105472996	105488876	Insertion	|	|
15	29538352	29561055	Insertion	|	|
15	30144271	30179117	Insertion	|15:30077907-30149102|15:30077907-30377808|15:30133301-30149102|15:30133301-30149675|15:30133301-30153406|15:30133331-30153406|15:30134156-30145436|15:30134156-30149667|15:30134156-30149675|15:30134281-30152530|15:30134281-30153406|15:30144734-30148972|15:30144734-30153406|15:30145630-30148897|15:30153415-30194794|	|GOLGA8J;PG-GOLGA8T;PG-ULK4P1;PG-ULK4P2;PG-ULK4P3;|CHRFAM7A;GOLGA8J;PG-DKFZP434L187;PG-GOLGA8T;PG-ULK4P1;PG-ULK4P2;PG-ULK4P3;|PG-GOLGA8T;|PG-GOLGA8T;|PG-GOLGA8T;|PG-GOLGA8T;|PG-GOLGA8T;|PG-GOLGA8T;|PG-GOLGA8T;|PG-GOLGA8T;|PG-GOLGA8T;|PG-GOLGA8T;|PG-GOLGA8T;|PG-GOLGA8T;|-|
15	32359543	32390212	Insertion	|15:32153205-32460660|15:32343874-32384935|15:32384944-32393614|15:32384944-32394588|15:32384944-32399999|15:32384944-32400000|15:32384944-32405011|15:32385820-32404061|15:32388673-32404186|15:32388673-32405044|15:32388681-32404186|15:32389245-32405011|15:32389245-32607507|15:32389375-32393614|15:32389450-32392718|	|CHRNA7;GOLGA8H;GOLGA8K;GOLGA8O;PG-DKFZP434L187;PG-GOLGA8T;PG-LOC100288637;PG-ULK4P1;PG-ULK4P2;|-|GOLGA8H;GOLGA8K;PG-GOLGA8T;|GOLGA8H;GOLGA8K;PG-GOLGA8T;|GOLGA8H;GOLGA8K;PG-GOLGA8T;|GOLGA8H;GOLGA8K;PG-GOLGA8T;|GOLGA8H;GOLGA8K;PG-GOLGA8T;|GOLGA8H;GOLGA8K;PG-GOLGA8T;|GOLGA8H;GOLGA8K;PG-GOLGA8T;|GOLGA8H;GOLGA8K;PG-GOLGA8T;|GOLGA8H;GOLGA8K;PG-GOLGA8T;|GOLGA8H;GOLGA8K;PG-GOLGA8T;|GOLGA8H;GOLGA8K;GOLGA…
15	34374148	34378163	Insertion	|	|
15	45673108	45705843	Insertion	|	|
15	54923312	54943467	Deletion	|	|
15	66101187	66107335	Insertion	|	|
15	68390638	68391387	Insertion	|	|
15	71402947	71417711	Deletion	|	|
15	74214211	74220313	Insertion	|	|
15	74529495	74562665	Insertion	|	|
15	77028085	77067517	Insertion	|	|
15	82874399	82900625	Deletion	|	|
15	85505844	85523740	Deletion	|	|
15	90645122	90666451	Insertion	|	|
15	100700555	100711842	Insertion	|	|
15	101747832	101769186	Insertion	|15:101738310-101752577|15:101738310-101753022|15:101750402-101752577|15:101752973-101757666|15:101757666-101764823|15:101764214-101794394|15:101764714-101782873|15:101767671-101782873|15:101767671-101782911|15:101767672-101782911|15:101768041-101782873|15:101768271-101782873|15:101768388-101782671|15:101768431-101771695|	|-|-|-|-|-|-|-|-|-|-|-|-|-|-|
16	474561	495637	Insertion	|	|
16	1022828	1025835	Insertion	|	|
16	1171855	1186785	Insertion	|	|
16	2060293	2107621	Insertion	|16:2097416-2120963|16:2097416-2120970|16:2097416-2137264|	|PG-MIR6511B1;PG-MIR6511B2;PKD1;|PG-MIR6511B1;PG-MIR6511B2;PKD1;|PG-MIR3180-5;PG-MIR4516;PG-MIR6511B1;PG-MIR6511B2;PKD1;|
16	2090899	2107621	Insertion	|16:2097416-2120963|16:2097416-2120970|16:2097416-2137264|	|PG-MIR6511B1;PG-MIR6511B2;PKD1;|PG-MIR6511B1;PG-MIR6511B2;PKD1;|PG-MIR3180-5;PG-MIR4516;PG-MIR6511B1;PG-MIR6511B2;PKD1;|
16	2860675	2866455	Insertion	|	|
16	14902976	14950865	Insertion	|16:14816372-14909607|16:14816372-14954790|16:14876997-14954790|16:14904586-14916171|16:14910077-14916171|16:14915629-14920019|16:14915919-14954790|16:14915949-14935708|16:14925213-14943342|16:14935710-14952019|16:14935710-14954788|16:14935710-14954790|16:14935771-14954790|16:14935773-14954718|16:14935809-14954790|16:14935816-14954513|16:14936847-14954788|	|NOMO1;PG-ABCC6P2;PG-MIR3179-1;PG-MIR3179-2;PG-MIR3179-3;PG-MIR3179-4;PG-MIR3670-1;PG-MIR3670-2;PG-MIR3670-3;PG-MIR3670-4;|NOMO1;NPIPA1;PG-ABCC6P2;PG-LOC100288162;PG-MIR3179-1;PG-MIR3179-2;PG-MIR3179-3;PG-MIR3179-4;PG-MIR3180-1;PG-MIR3180-2;PG-MIR3180-3;PG-MIR3670-1;PG-MIR3670-2;PG-MIR3670-3;PG-MIR3670-4;PG-MIR6511A1;PG-MIR6511A2;PG-MIR6511A3;PG-MIR6511A4;PG-MIR6770-1;PG-MIR6770-2;PG-MIR6770-3;|N…
16	16830166	16859298	Deletion	|	|
16	18702920	18724388	Insertion	|16:18596291-18721701|16:18721533-18782479|	|PG-ABCC6P1;|-|
16	25316358	25340183	Deletion	|	|
16	29343609	29520984	Deletion	|16:29322056-29432100|16:29342135-29366481|16:29366484-29381763|16:29375058-29432100|16:29376723-29432100|16:29376735-29381991|16:29376737-29381351|16:29376737-29381991|16:29376737-29382015|16:29376737-29382047|16:29376746-29381763|16:29376746-29449179|16:29376840-29381763|16:29377190-29382015|16:29377436-29381763|16:29377450-29381763|16:29377603-29381763|16:29378483-29381991|16:29378760-29381889…	|NPIPB11;PG-SNX29P2;|PG-SNX29P2;|NPIPB11;|NPIPB11;|NPIPB11;|NPIPB11;|NPIPB11;|NPIPB11;|NPIPB11;|NPIPB11;|NPIPB11;|NPIPB11;|NPIPB11;|NPIPB11;|NPIPB11;|NPIPB11;|NPIPB11;|NPIPB11;|NPIPB11;|NPIPB11;|NPIPB11;|NPIPB11;|NPIPB11;|NPIPB11;|NPIPB11;|NPIPB11;|NPIPB11;|NPIPB11;|NPIPB11;|NPIPB11;|NPIPB11;|NPIPB11;|NPIPB11;|NPIPB11;|NPIPB11;|NPIPB11;|-|-|-|-|-|-|-|-|BOLA2;BOLA2B;PG-LOC388242;PG-LOC606724;PG-LO…
16	30122611	30128284	Insertion	|	|
16	32271993	32306977	Insertion	|16:31977208-32273961|16:32099293-32284824|16:32099293-32285309|16:32213541-32286347|16:32232455-32285259|16:32236067-32277253|16:32236067-32364219|16:32271382-32426402|16:32278447-32281916|16:32278447-32283402|16:32278517-32282146|16:32278542-32283810|16:32278582-32282167|16:32278582-32284052|16:32278595-32283933|16:32278595-32284052|16:32278600-32282435|16:32278642-32282318|16:32278654-32282249…	|PG-HERC2P4;PG-TP53TG3D;|PG-HERC2P4;PG-TP53TG3D;|PG-HERC2P4;PG-TP53TG3D;|PG-TP53TG3D;|PG-TP53TG3D;|PG-TP53TG3D;|PG-LOC390705;PG-TP53TG3D;|PG-LOC390705;|-|-|-|-|-|-|-|-|-|-|-|-|-|-|-|-|-|-|-|-|-|-|-|-|-|-|-|-|-|-|-|-|-|-|-|-|-|-|-|-|-|-|-|PG-LOC390705;|-|-|-|-|-|-|-|-|-|-|-|-|-|-|-|-|-|-|-|-|
16	48470573	48494820	Deletion	|	|
16	60871578	60899010	Deletion	|	|
16	65127339	65130323	Insertion	|	|
16	71283414	71302481	Insertion	|	|
16	71308770	71340031	Insertion	|16:71312154-71314390|	|-|
16	74807163	74814309	Insertion	|	|
16	76005413	76034478	Insertion	|	|
16	79154934	79171598	Insertion	|	|
16	83936635	83952591	Insertion	|	|
16	83950028	83973156	Insertion	|	|
16	84464846	84500764	Insertion	|	|
16	85399802	85432984	Insertion	|16:85404093-85407363|16:85407363-85412759|	|-|-|
16	86985730	86988880	Insertion	|	|
16	88071704	88083288	Deletion	|	|
16	88075596	88084640	Deletion	|	|
16	88540070	88577172	Insertion	|	|
16	90065968	90123678	Insertion	|16:90057010-90081310|16:90084039-90096972|16:90084868-90096923|16:90084871-90091371|16:90084871-90096923|16:90084872-90096853|16:90084885-90091370|16:90084887-90091366|16:90085026-90091337|16:90085252-90091370|16:90085869-90091366|16:90086042-90096922|16:90087444-90091371|16:90087540-90091337|16:90094926-90096906|16:90095059-90096972|16:90096978-90117075|16:90096978-90162978|16:90096981-90166610…	|PRDM7;|-|-|-|-|-|-|-|-|-|-|-|-|-|-|-|PG-FAM157C;|PG-FAM157C;|PG-FAM157C;|-|-|-|-|-|-|-|-|PG-FAM157C;|-|-|-|-|-|-|-|-|-|
16	90111794	90123678	Insertion	|16:90096978-90117075|16:90096978-90162978|16:90096981-90166610|16:90107929-90116878|16:90107929-90166399|16:90118053-90128555|16:90118242-90169072|16:90121713-90162978|16:90122292-90125709|16:90122316-90125709|16:90122322-90126866|16:90122322-90196344|16:90122336-90125709|16:90122352-90125707|16:90122384-90125709|16:90122434-90125709|16:90122435-90123896|16:90122435-90125707|16:90122451-90125451…	|PG-FAM157C;|PG-FAM157C;|PG-FAM157C;|-|-|-|-|-|-|-|-|PG-FAM157C;|-|-|-|-|-|-|-|-|-|
17	937312	976627	Insertion	|17:940621-941873|17:941875-943070|	|-|-|
17	5054989	5061190	Insertion	|	|
17	6191740	6203596	Insertion	|	|
17	7291925	7310537	Insertion	|	|
17	16345569	16423856	Deletion	|17:16380059-16399923|	|UBB;|
17	22587705	22693454	Deletion	|17:22572098-22600681|17:22600679-22645637|17:22611511-22645637|17:22614275-22638970|17:22614275-22645592|17:22627199-22645637|17:22651087-22653491|17:22653896-22655015|17:22653896-22655021|17:22655434-22658529|17:22655545-22658529|17:22655617-22670446|17:22655617-22674640|17:22655617-22674658|17:22655617-22674672|17:22655621-22674646|17:22655768-22658015|	|-|-|-|-|-|-|-|-|-|-|-|-|-|-|-|-|-|
17	22745343	22761992	Insertion	|	|
17	40512075	40527289	Insertion	|	|
17	41217810	41282536	Deletion	|17:41269578-41273983|17:41274008-41278391|	|-|KRTAP9-7;|
17	45511762	45518502	Insertion	|17:45414926-45516125|17:45495835-45516128|17:45496598-45516128|17:45510293-45512101|17:45510293-45516128|17:45510294-45516128|17:45510295-45516128|17:45512138-45516128|17:45513879-45515344|17:45516131-45520121|17:45516131-45524256|17:45516131-45553425|17:45516131-45553913|17:45516131-45573555|17:45516132-45571935|17:45517872-45519337|	|ARHGAP27;PG-LRRC37A4P;PG-MIR4315-1;PG-MIR4315-2;PLEKHM1;|PG-LRRC37A4P;|PG-LRRC37A4P;|-|PG-LRRC37A4P;|PG-LRRC37A4P;|PG-LRRC37A4P;|PG-LRRC37A4P;|PG-LRRC37A4P;|PG-LRRC37A4P;|PG-LRRC37A4P;|PG-LRRC37A4P;|PG-LRRC37A4P;|PG-LRRC37A4P;|PG-LRRC37A4P;|PG-LRRC37A4P;|
17	50020787	50045735	Insertion	|	|
17	50037691	50045735	Insertion	|	|
17	50071873	50098058	Insertion	|	|
17	50076238	50104123	Insertion	|	|
17	52582403	52611216	Insertion	|	|
17	66636867	66653910	Insertion	|	|
17	72829481	72886182	Insertion	|	|
17	76067233	76074973	Insertion	|	|
17	80077947	80092844	Insertion	|	|
17	81241578	81280835	Insertion	|	|
17	81336003	81355216	Insertion	|	|
17	82534466	82592645	Insertion	|	|
17	82574686	82592645	Insertion	|	|
18	3100813	3114292	Insertion	|	|
18	7142605	7147360	Insertion	|	|
18	14255929	14306411	Deletion	|18:14179029-14261406|18:14179032-14263993|18:14179032-14272575|18:14179032-14278836|18:14194667-14262578|18:14194667-14271554|18:14241285-14268641|18:14241584-14271551|18:14241584-14271554|18:14265835-14285231|18:14276309-14292159|18:14280759-14353420|18:14285235-14304743|18:14295275-14311615|	|PG-ANKRD20A5P;|PG-ANKRD20A5P;|PG-ANKRD20A5P;|PG-ANKRD20A5P;|PG-ANKRD20A5P;|PG-ANKRD20A5P;|-|-|-|-|-|PG-CYP4F35P;|-|-|
18	22229588	22238025	Insertion	|	|
18	39516931	39602295	Deletion	|	|
18	41281978	41302265	Deletion	|	|
18	48664671	48673399	Insertion	|	|
18	50164971	50179945	Deletion	|	|
18	51687096	51688497	Insertion	|	|
18	67444872	67456905	Insertion	|	|
18	67452712	67472069	Insertion	|	|
18	72971017	72973672	Insertion	|	|
18	74199276	74212314	Insertion	|	|
18	78237845	78239216	Insertion	|	|
18	78351092	78373797	Deletion	|18:78369969-78371472|18:78371472-78373042|	|-|-|
18	79518041	79552977	Insertion	|18:79549943-79551007|18:79551007-79552079|	|-|-|
19	860797	875441	Insertion	|	|
19	1143764	1173845	Insertion	|	|
19	1159892	1203281	Insertion	|	|
19	3122847	3128317	Insertion	|	|
19	7011552	7063542	Insertion	|19:7018679-7052022|	|MBD3L2;MBD3L4;MBD3L5;|
19	8761281	8787673	Deletion	|19:8752415-8763522|19:8760953-8762669|19:8760953-8778939|19:8774709-8776422|19:8778939-8782587|19:8778939-8790250|19:8780020-8781734|19:8786393-8790250|	|-|-|-|-|-|-|-|-|
19	10913993	10973244	Deletion	|	|
19	15777765	15794126	Insertion	|19:15793911-15794958|	|OR10H5;|
19	18710122	18733679	Insertion	|	|
19	22763320	22779789	Insertion	|19:22755507-22770310|19:22772050-22774843|19:22774587-22792639|	|ZNF99;|-|ZNF99;|
19	23308477	23354806	Insertion	|19:23304832-23322662|19:23324813-23326542|19:23324816-23326314|19:23332150-23334435|	|-|-|-|-|
19	23825617	23866040	Insertion	|19:23827080-23828134|19:23827082-23828115|19:23827082-23828128|19:23827082-23828132|19:23827085-23828122|19:23827085-23828125|19:23827085-23828127|19:23827085-23828128|19:23827085-23828129|19:23827085-23828132|19:23827085-23828133|19:23827085-23828134|19:23827085-23828135|19:23827092-23828128|19:23827092-23828133|19:23827100-23828120|19:23827100-23828124|19:23827100-23828133|19:23827100-23828135|	|PG-RPSAP58;|PG-RPSAP58;|PG-RPSAP58;|PG-RPSAP58;|PG-RPSAP58;|PG-RPSAP58;|PG-RPSAP58;|PG-RPSAP58;|PG-RPSAP58;|PG-RPSAP58;|PG-RPSAP58;|PG-RPSAP58;|PG-RPSAP58;|PG-RPSAP58;|PG-RPSAP58;|PG-RPSAP58;|PG-RPSAP58;|PG-RPSAP58;|PG-RPSAP58;|
19	23965918	23973461	Insertion	|19:23966281-23971964|	|-|
19	24054089	24087669	Insertion	|	|
19	29458300	29479723	Deletion	|	|
19	29511911	29519928	Insertion	|	|
19	29887009	29903290	Deletion	|19:29897898-29902190|19:29897905-29902054|19:29897922-29901840|19:29897922-29902190|19:29897984-29902054|19:29898080-29902056|19:29898318-29902044|19:29898321-29901840|19:29898321-29901988|19:29898329-29902027|19:29898330-29901979|19:29898330-29902054|19:29898331-29901993|19:29898351-29902388|19:29898679-29901927|19:29899684-29902026|19:29899684-29902056|19:29900089-29901977|19:29900089-29902027…	|-|-|-|-|-|-|-|-|-|-|-|-|-|-|-|-|-|-|-|-|-|-|-|-|
19	34233874	34248829	Insertion	|	|
19	34385975	34393027	Insertion	|	|
19	36264266	36265585	Insertion	|	|
19	37262099	37271809	Insertion	|19:37254116-37305717|19:37268652-37283636|19:37268663-37305717|19:37270470-37272346|19:37270471-37273980|	|PG-LINC01535;PG-LOC284412;|PG-LOC284412;|PG-LOC284412;|-|-|
19	45160785	45201506	Insertion	|	|
19	50573597	50585468	Deletion	|	|
19	51628937	51649902	Deletion	|19:51629275-51630583|19:51645699-51647007|	|SIGLEC5;|SIGLEC14;|
19	53182889	53190308	Deletion	|	|
19	56919527	56958975	Insertion	|	|
20	1577251	1618537	Deletion	|20:1567998-1582772|20:1601239-1615828|	|SIRPB1;|SIRPB1;|
20	1875730	1878618	Insertion	|	|
20	2813405	2826033	Deletion	|	|
20	4093435	4136402	Insertion	|	|
20	4440765	4450909	Insertion	|	|
20	13930209	13961181	Insertion	|	|
20	13947646	13961181	Insertion	|	|
20	21277768	21321823	Deletion	|	|
20	25717372	25718141	Insertion	|	|
20	34218015	34235115	Deletion	|20:34222625-34225771|20:34228192-34231418|	|-|-|
20	43636948	43653242	Deletion	|	|
20	46785131	46797061	Insertion	|	|
20	47822113	47845840	Insertion	|20:47818701-47847104|20:47825054-47838794|20:47825061-47841002|20:47828655-47836377|20:47839879-47849359|20:47841020-47849368|	|-|-|-|-|-|-|
20	47832962	47845840	Insertion	|20:47818701-47847104|20:47825054-47838794|20:47825061-47841002|20:47828655-47836377|20:47839879-47849359|20:47841020-47849368|	|-|-|-|-|-|-|
20	47879075	47903873	Insertion	|20:47888250-47906231|20:47888250-47906238|20:47890455-47914852|20:47892919-47902738|	|-|-|-|-|
20	47888166	47909850	Insertion	|20:47888250-47906231|20:47888250-47906238|20:47890455-47914852|20:47892919-47902738|20:47906314-47914853|20:47908604-47914853|	|-|-|-|-|-|-|
20	55857199	55873842	Deletion	|	|
20	58168211	58198279	Insertion	|	|
20	58194218	58233609	Insertion	|	|
20	61322876	61338424	Insertion	|	|
20	61555087	61561856	Insertion	|	|
20	61941030	61948558	Deletion	|20:61942996-61945723|20:61945723-61948756|	|-|-|
20	62312810	62319804	Insertion	|	|
20	62488388	62511093	Insertion	|	|
20	63119492	63169767	Insertion	|	|
20	63419311	63446771	Insertion	|	|
20	63465172	63501350	Insertion	|	|
20	63692843	63697457	Insertion	|	|
20	63942503	63982870	Insertion	|	|
20	64084092	64106550	Insertion	|	|
21	9798721	9837956	Insertion	|21:9768587-9809811|21:9797512-9839042|21:9809804-9906404|21:9809804-9941088|21:9809805-10167951|	|PG-MGC39584;|PG-MGC39584;|PG-MGC39584;|PG-MGC39584;|PG-MGC39584;|
21	14439191	14443151	Insertion	|	|
21	17713489	17740638	Insertion	|	|
21	20584904	20605465	Insertion	|	|
21	21060742	21108661	Insertion	|	|
21	29116755	29123795	Insertion	|	|
21	33317990	33324542	Insertion	|	|
21	42975425	42998166	Insertion	|	|
21	43535013	43557020	Deletion	|21:43376889-43571979|	|HSF2BP;PG-LINC00313;PG-LINC00319;SIK1;|
21	44405187	44428421	Insertion	|	|
21	45796360	45801495	Insertion	|	|
21	45914475	45930397	Insertion	|	|
21	46142654	46175733	Insertion	|	|
21	46164448	46187194	Insertion	|	|
22	15561267	15584721	Insertion	|22:15200000-15583099|22:15518437-15630367|22:15537895-15580788|22:15561174-15562202|22:15563099-15564126|22:15566718-15571466|22:15566721-15571466|22:15567660-15583097|22:15571877-15573621|22:15578382-15580449|22:15583600-15599999|22:15583600-15600000|22:15583763-15597312|	|OR11H1;|OR11H1;|-|-|-|-|-|-|-|-|-|-|-|
22	15575428	15596458	Insertion	|22:15200000-15583099|22:15518437-15630367|22:15537895-15580788|22:15567660-15583097|22:15578382-15580449|22:15583600-15599999|22:15583600-15600000|22:15583763-15597312|22:15585202-15892892|	|OR11H1;|OR11H1;|-|-|-|-|-|-|PG-BMS1P17;PG-BMS1P18;PG-DUXAP8;PG-LINC01297;PG-POTEH-AS1;POTEH;|
22	16524153	16543608	Insertion	|22:16383778-16549585|22:16403034-16544609|22:16403468-16544609|22:16422774-16534474|22:16438749-16549585|22:16488185-16561402|22:16502780-16524775|22:16502780-16549585|22:16511191-16530222|22:16518707-16568459|22:16520039-16544609|22:16524776-16530351|22:16524777-16531480|22:16524777-16534318|22:16524777-16534456|22:16524777-16534463|22:16524777-16534747|22:16524777-16541950|22:16524777-16544609…	|-|-|-|-|-|-|-|-|-|-|-|-|-|-|-|-|-|-|-|-|-|-|-|-|-|-|-|-|-|-|-|-|-|
22	20237049	20261783	Insertion	|	|
22	20331920	20352195	Insertion	|22:20324592-20349525|22:20324592-20354812|22:20324592-20355079|22:20324592-20355430|22:20329760-20335393|22:20332442-20336169|22:20334241-20355569|22:20336270-20354675|22:20337680-20339849|22:20337680-20354675|22:20337728-20354829|22:20337728-20355153|22:20338669-20343126|22:20338737-20361932|22:20344265-20354394|22:20345853-20354709|	|-|-|-|-|-|-|-|-|-|-|-|-|-|-|-|-|
22	20489693	20508324	Insertion	|	|
22	21311654	21332751	Insertion	|22:21162203-21325236|22:21208634-21326973|22:21299132-21317996|22:21299132-21326973|22:21299132-21331463|22:21299132-21341505|22:21299132-21356370|22:21308784-21339778|22:21308790-21325109|22:21309603-21319584|22:21314325-21356370|22:21320724-21325191|22:21324001-21326095|22:21328515-21332230|	|PG-FAM230B;PG-POM121L8P;|PG-POM121L8P;|-|-|-|-|-|-|-|-|-|-|-|-|
22	22874835	22917232	Insertion	|22:22897363-22901536|22:22902711-22906902|	|-|-|
22	23510121	23519375	Insertion	|22:23499856-23510388|22:23511082-23552138|	|-|PG-PCAT14;|
22	25809801	25837783	Insertion	|	|
22	31369248	31388431	Deletion	|	|
22	38102438	38115032	Insertion	|	|
22	38641153	38651120	Insertion	|	|
22	38895305	38911753	Deletion	|	|
22	38959504	38995374	Deletion	|22:38957757-38964074|22:38982097-38988028|22:38988116-38993669|	|PG-APOBEC3B-AS1;|-|APOBEC3A_B;APOBEC3B;PG-APOBEC3B-AS1;|
22	41048088	41052747	Insertion	|	|
22	42108500	42128704	Insertion	|22:42123191-42132193|22:42126572-42131028|	|CYP2D6;PG-LOC101929829;PG-NDUFA6-AS1;|CYP2D6;PG-LOC101929829;|
22	42118380	42134634	Insertion	|22:42123191-42132193|22:42126572-42131028|	|CYP2D6;PG-LOC101929829;PG-NDUFA6-AS1;|CYP2D6;PG-LOC101929829;|
22	42133368	42150154	Insertion	|22:42135343-42145873|22:42140276-42144701|22:42149884-42155241|	|CYP2D6;PG-CYP2D7;PG-LOC101929829;PG-NDUFA6-AS1;|CYP2D6;PG-CYP2D7;PG-LOC101929829;|-|
22	46469325	46478608	Insertion	|	|
22	47370702	47387881	Insertion	|	|
22	50025123	50065403	Insertion	|	|
22	50248238	50279577	Insertion	|	|
22	50641792	50655551	Insertion	|	|
22	50683360	50684917	Insertion	|	|
X	3615771	3640310	Insertion	|23:3608093-3617943|23:3618075-3649583|	|PRKX;|PRKX;|
X	3637501	3640310	Insertion	|23:3618075-3649583|	|PRKX;|
X	8154125	8191139	Insertion	|23:8156914-8168294|23:8160474-8163864|23:8165153-8172518|23:8165153-8173759|23:8165153-8181346|23:8166539-8181346|23:8166734-8175916|	|-|-|VCX2;|VCX2;|VCX2;|VCX2;|VCX2;|
X	38717429	38731467	Deletion	|	|
X	44433574	44448454	Deletion	|23:44440846-44443530|23:44441163-44443819|23:44443530-44446538|23:44443845-44446825|	|-|-|-|-|
X	47087595	47098251	Insertion	|	|
X	53743639	53758711	Insertion	|23:53756716-53758334|23:53756716-53761892|	|-|-|
X	62963266	62975334	Insertion	|	|
X	67760605	67772475	Insertion	|	|
X	97588068	97602626	Deletion	|	|
X	104066827	104091597	Deletion	|23:104049428-104113598|23:104053215-104069627|23:104076473-104077541|23:104076475-104077547|	|PG-H2BFXP;PG-LOC100101478;PG-ZCCHC18;SLC25A53;TMSB15B;|PG-H2BFXP;PG-LOC100101478;|-|-|
X	106441435	106453470	Insertion	|	|
X	123111327	123123528	Insertion	|23:123114484-123117048|	|-|
X	123118159	123127955	Insertion	|	|
X	135641986	135719353	Insertion	|23:135649658-135684863|23:135685104-135689851|23:135703049-135708581|23:135708636-135731013|23:135708636-135735206|23:135708667-135710376|23:135716326-135723622|	|-|-|-|CT45A1;|CT45A1;|-|CT45A1;|
X	135700262	135719353	Insertion	|23:135703049-135708581|23:135708636-135731013|23:135708636-135735206|23:135708667-135710376|23:135716326-135723622|	|-|CT45A1;|CT45A1;|-|CT45A1;|
X	137311213	137329225	Insertion	|	|
X	140995989	141018366	Insertion	|23:140995026-141022206|23:140998235-141012959|23:141000355-141022492|23:141001958-141003206|23:141002114-141114593|23:141003923-141006037|	|SPANXB1;|SPANXB1;|SPANXB1;|SPANXB1;|SPANXB1;|-|
X	141367760	141405496	Deletion	|	|
X	147269450	147301038	Insertion	|23:147279104-147281795|23:147279104-147281796|23:147281469-147284167|23:147281795-147284493|23:147284167-147286866|23:147284493-147287193|	|PG-MIR514A1;|PG-MIR514A1;|PG-MIR514A2;PG-MIR514A3;|PG-MIR514A2;PG-MIR514A3;|PG-MIR514A2;PG-MIR514A3;|PG-MIR514A2;PG-MIR514A3;|
Y	7708840	7723973	Insertion	|24:7720503-7737007|	|-|
