# Supplementary material for: OMSV enables accurate and comprehensive identification of large structural variations from nanochannel-based single-molecule optical maps
Source: Genome Biol. 2017 Dec 1;18:230. doi: 10.1186/s13059-017-1356-2 (PMC5709945; doi:10.1186/s13059-017-1356-2)
Supplement: Supplementary file 6 — Fragile sites in the in silico map based on hg38. This file provides the locations of fragile sites in the human reference genome hg38. (BED 90 kb) [file 13059_2017_1356_MOESM6_ESM.bed]

1	1197281	1197466
1	2252734	2252749
1	2467046	2467247
1	3228937	3229028
1	3263516	3263576
1	4608292	4608496
1	4980895	4981015
1	5069370	5069448
1	5421535	5421557
1	5913185	5913282
1	6835263	6835362
1	6895905	6896065
1	7194814	7194908
1	7230661	7230732
1	7232924	7232952
1	7352844	7352875
1	7956474	7956506
1	10173701	10173737
1	10630992	10631125
1	11372639	11372804
1	11443292	11443334
1	12088464	12088537
1	12755435	12755513
1	12864392	12864562
1	12933037	12933106
1	13268683	13268752
1	13497077	13497170
1	14243400	14243500
1	14824227	14824252
1	15326734	15326790
1	15944474	15944567
1	16018913	16019082
1	16871068	16871258
1	17066803	17067008
1	17164852	17164875
1	17258920	17258987
1	18603914	18603940
1	19122910	19123007
1	19341387	19341407
1	19375292	19375410
1	20114627	20114666
1	23441540	23441586
1	23744959	23745067
1	24129225	24129344
1	24502046	24502238
1	25065422	25065475
1	26308410	26308541
1	27690755	27690929
1	28894705	28894795
1	29731764	29731795
1	29934732	29934786
1	30044632	30044646
1	30389695	30389768
1	30763813	30763841
1	32718590	32718656
1	33485877	33486026
1	33759101	33759251
1	33766389	33766570
1	34005049	34005168
1	35311820	35311880
1	36369311	36369418
1	36851459	36851573
1	36945836	36946003
1	37234508	37234672
1	37308194	37308211
1	37425280	37425386
1	39090207	39090331
1	39738053	39738103
1	39789540	39789696
1	40237410	40237436
1	40564715	40564820
1	40753134	40753287
1	40764885	40764953
1	41308975	41309075
1	41396637	41396721
1	43101517	43101707
1	43936329	43936400
1	44407395	44407456
1	44545152	44545191
1	44545152	44545236
1	44753200	44753234
1	44926656	44926693
1	45629861	45629887
1	46531320	46531394
1	47559117	47559181
1	47745811	47745918
1	48124358	48124385
1	50667189	50667241
1	51277803	51277912
1	51287451	51287510
1	51644751	51644845
1	53412559	53412636
1	54111053	54111242
1	57532304	57532323
1	57558954	57558976
1	57831949	57832145
1	57884637	57884797
1	59134793	59134954
1	59921588	59921765
1	59939797	59939838
1	60094511	60094568
1	60484621	60484707
1	60661446	60661593
1	60762156	60762237
1	62090294	62090391
1	64654831	64654857
1	64731065	64731147
1	65631247	65631279
1	65928600	65928622
1	66691175	66691271
1	66691265	66691325
1	67940550	67940703
1	70677887	70678099
1	71376471	71376611
1	71668232	71668309
1	72018920	72018948
1	74421112	74421164
1	76041588	76041602
1	76122282	76122475
1	76554513	76554724
1	77183971	77183993
1	77774216	77774291
1	79899004	79899170
1	83132789	83132885
1	84086573	84086727
1	84697454	84697506
1	85704974	85705065
1	86281892	86282031
1	88060617	88060748
1	88899852	88899874
1	88899868	88900065
1	89551093	89551275
1	89799866	89800041
1	90088081	90088148
1	90115240	90115308
1	90966139	90966239
1	91042541	91042563
1	91329219	91329292
1	91860080	91860122
1	94020800	94020857
1	94166082	94166113
1	95179732	95179769
1	96919865	96919895
1	97752649	97752670
1	98053539	98053618
1	99004040	99004249
1	100597870	100598030
1	101355927	101355986
1	101873232	101873288
1	103313612	103313696
1	103433045	103433190
1	104073130	104073216
1	104851662	104851679
1	106096340	106096391
1	108671225	108671312
1	109273313	109273479
1	109759072	109759262
1	109912956	109913089
1	111188147	111188183
1	111592870	111592952
1	112690165	112690211
1	114036475	114036530
1	114070058	114070080
1	114091509	114091551
1	115224943	115225137
1	115300623	115300764
1	115680211	115680296
1	116406390	116406416
1	118157036	118157200
1	119421794	119421934
1	119513819	119513959
1	119653809	119653860
1	144128325	144128349
1	144837117	144837141
1	146685615	146685793
1	147171316	147171528
1	151846634	151846773
1	151855952	151856015
1	152722332	152722433
1	154515299	154515437
1	154553130	154553269
1	154874650	154874664
1	154958610	154958737
1	155050809	155050890
1	155263674	155263873
1	155612047	155612141
1	155747627	155747721
1	156980690	156980775
1	157461535	157461557
1	157801669	157801740
1	158092751	158092832
1	158092826	158092998
1	158116997	158117122
1	158213769	158213786
1	158302016	158302140
1	159055590	159055676
1	159746992	159747045
1	160225714	160225805
1	160426239	160426414
1	160770439	160770619
1	161592033	161592141
1	161673864	161673972
1	162000329	162000454
1	162285759	162285793
1	162833801	162833928
1	162958542	162958633
1	164912571	164912676
1	165381910	165381966
1	165640301	165640327
1	165966673	165966723
1	166082723	166082795
1	166468937	166469013
1	166970271	166970369
1	167054378	167054554
1	167061916	167062041
1	167080214	167080237
1	168650922	168651016
1	168695053	168695095
1	169944470	169944487
1	170487899	170488091
1	171102517	171102619
1	172254354	172254369
1	172692790	172692812
1	172894726	172894920
1	174326482	174326578
1	175184982	175185000
1	175244335	175244357
1	176405548	176405739
1	177025111	177025199
1	177114895	177114980
1	177788141	177788260
1	179095621	179095640
1	179818044	179818111
1	182220346	182220452
1	182959568	182959737
1	183368943	183369141
1	183600687	183600774
1	183604377	183604503
1	184120208	184120227
1	184123455	184123518
1	186606126	186606166
1	189169372	189169394
1	190673719	190673741
1	193382028	193382050
1	193584789	193584823
1	193584817	193585007
1	193963551	193963694
1	194035119	194035182
1	195837576	195837624
1	197201005	197201122
1	197902354	197902401
1	198995278	198995345
1	201268809	201268837
1	201572868	201573051
1	201631290	201631307
1	202013094	202013291
1	202318787	202318889
1	202644170	202644243
1	203348676	203348803
1	203428739	203428755
1	204236479	204236501
1	204272921	204273003
1	204516103	204516143
1	204600067	204600153
1	205158950	205158984
1	205161953	205161995
1	206518456	206518480
1	206585147	206585187
1	206743126	206743166
1	208112615	208112720
1	208250982	208251128
1	209077137	209077217
1	209183010	209183087
1	209210225	209210327
1	212442515	212442530
1	213112241	213112282
1	213907420	213907452
1	213943021	213943186
1	214382570	214382654
1	214419298	214419498
1	214924204	214924274
1	215600272	215600365
1	216163691	216163717
1	217903518	217903542
1	219626408	219626520
1	219709865	219709938
1	223490969	223490997
1	224591331	224591454
1	224704499	224704583
1	226089800	226089890
1	227596364	227596464
1	228123362	228123378
1	228760395	228760466
1	228849104	228849132
1	229020036	229020133
1	230003400	230003437
1	230857475	230857508
1	230981078	230981225
1	231167148	231167192
1	232539629	232539665
1	232548115	232548319
1	232965808	232965881
1	233183902	233183936
1	233289486	233289533
1	234328810	234328942
1	235583876	235583890
1	235942958	235942995
1	236894283	236894480
1	236939387	236939475
1	237142607	237142637
1	238354838	238355022
1	238845006	238845188
1	239742571	239742659
1	240614156	240614277
1	240653060	240653074
1	241140017	241140062
1	241140056	241140169
1	241171966	241172008
1	242431463	242431625
1	243054596	243054659
1	243253499	243253532
1	243510482	243510587
1	243901462	243901541
1	243928208	243928241
1	244234321	244234377
1	244649893	244649926
1	246683796	246683909
1	247709438	247709460
1	247787116	247787138
1	248111343	248111436
2	167008	167097
2	1202067	1202130
2	1256461	1256595
2	1927158	1927240
2	2129336	2129440
2	2654064	2654245
2	2717737	2717823
2	5978929	5979022
2	6142397	6142412
2	6360631	6360746
2	6484161	6484343
2	7652518	7652554
2	8474028	8474121
2	8556750	8556782
2	9141147	9141236
2	9436054	9436253
2	11267368	11267417
2	11322495	11322517
2	11811412	11811620
2	12777921	12778099
2	14444591	14444678
2	15158458	15158626
2	16050987	16051079
2	16141187	16141259
2	16752584	16752606
2	16904258	16904280
2	17628861	17628877
2	17637111	17637280
2	17911007	17911064
2	18233537	18233662
2	18715473	18715555
2	18752283	18752387
2	19294031	19294070
2	20189856	20189993
2	20527691	20527807
2	23061943	23062081
2	23148858	23148888
2	23236212	23236284
2	23240514	23240684
2	23836426	23836594
2	25053540	25053588
2	25272610	25272716
2	25372558	25372645
2	25596042	25596055
2	26460375	26460405
2	26476768	26476903
2	26476768	26476957
2	26605439	26605543
2	26622488	26622505
2	26671050	26671151
2	27026199	27026319
2	27585255	27585356
2	28223647	28223699
2	29216272	29216298
2	29228034	29228200
2	29917231	29917355
2	30232750	30232795
2	30323862	30323997
2	31431420	31431517
2	31658795	31658851
2	32039983	32040085
2	33379821	33379921
2	33458643	33458658
2	34665171	34665187
2	35307737	35307788
2	35929623	35929650
2	38152210	38152309
2	42023492	42023542
2	42090795	42090830
2	42973874	42973913
2	43358372	43358433
2	44616207	44616390
2	47942713	47942802
2	48560282	48560464
2	49282427	49282586
2	50670326	50670461
2	51464275	51464341
2	53425237	53425316
2	55855561	55855628
2	58441613	58441688
2	59483119	59483203
2	59690951	59691082
2	60171039	60171135
2	61756407	61756428
2	62369742	62369846
2	62402937	62403040
2	62634844	62634950
2	63499977	63500164
2	63613127	63613332
2	64443197	64443228
2	64659218	64659418
2	64838875	64838892
2	65667094	65667253
2	65782265	65782290
2	66233305	66233399
2	69100255	69100304
2	69117106	69117213
2	69960375	69960542
2	70989334	70989542
2	71703955	71704046
2	71714486	71714505
2	71718430	71718561
2	72754195	72754265
2	73064129	73064229
2	74307229	74307388
2	74842741	74842949
2	74844805	74844858
2	75863301	75863436
2	79138439	79138541
2	79298983	79299000
2	79369520	79369660
2	79992904	79993085
2	80534172	80534191
2	81107126	81107265
2	81986022	81986183
2	82742054	82742252
2	85281865	85281894
2	86308661	86308735
2	87375047	87375071
2	88284950	88285055
2	89223254	89223416
2	89959030	89959192
2	90267071	90267095
2	91549674	91549698
2	91820032	91820054
2	92032710	92032732
2	94263289	94263311
2	95458498	95458685
2	95618051	95618238
2	96288301	96288413
2	96549736	96549894
2	96924849	96924890
2	97007343	97007530
2	97080512	97080566
2	97299999	97300053
2	97408449	97408503
2	98142694	98142804
2	98163949	98164016
2	98592008	98592096
2	100399684	100399803
2	100475154	100475224
2	101621774	101621791
2	103449545	103449610
2	103772915	103773048
2	104435131	104435218
2	104470213	104470267
2	104592167	104592189
2	104910222	104910339
2	105578937	105578989
2	105697475	105697520
2	105849629	105849727
2	106985287	106985391
2	107734239	107734337
2	108974837	108974963
2	110105882	110105982
2	110211759	110211773
2	111029669	111029797
2	113320646	113320755
2	113617291	113617453
2	113643007	113643139
2	116653755	116653778
2	119028148	119028207
2	119264878	119264950
2	120314560	120314659
2	120314653	120314757
2	120452206	120452286
2	120804883	120804921
2	121144421	121144496
2	122666069	122666173
2	122989872	122990040
2	123943818	123943906
2	125706918	125707029
2	125707023	125707199
2	128316188	128316234
2	128655718	128655897
2	129256497	129256564
2	130074586	130074661
2	130463158	130463233
2	130657460	130657535
2	130961891	130961933
2	131264266	131264341
2	131626849	131626924
2	132504532	132504575
2	134954062	134954090
2	135577979	135577996
2	135932832	135932898
2	136281208	136281259
2	136291427	136291451
2	136530250	136530345
2	137228993	137229036
2	137937348	137937527
2	137953278	137953330
2	138447944	138448017
2	139991849	139991945
2	140257869	140257958
2	141693024	141693054
2	142854313	142854384
2	142854378	142854585
2	144921532	144921640
2	145392218	145392286
2	145866723	145866909
2	146776571	146776593
2	146951762	146951852
2	148230307	148230393
2	149979084	149979190
2	150281832	150281850
2	150834625	150834647
2	152454691	152454849
2	153218549	153218688
2	153221963	153221980
2	156026160	156026224
2	156327956	156328029
2	157164805	157164997
2	157335002	157335043
2	158730247	158730277
2	158794470	158794491
2	160263464	160263565
2	160348589	160348691
2	161061106	161061132
2	161457985	161458069
2	161752349	161752425
2	161883027	161883166
2	162560317	162560445
2	162857043	162857222
2	163218756	163218792
2	163989326	163989420
2	165915742	165915766
2	166384395	166384486
2	167212677	167212795
2	167794046	167794085
2	168079279	168079487
2	168087586	168087791
2	168259277	168259299
2	168708537	168708694
2	168708688	168708778
2	168800049	168800096
2	170121161	170121281
2	170885522	170885564
2	171290244	171290404
2	172978373	172978423
2	173548571	173548617
2	173656860	173656953
2	173771435	173771480
2	173783579	173783601
2	173999045	173999195
2	174805617	174805726
2	174869046	174869134
2	174888652	174888712
2	177671973	177672087
2	177736800	177736821
2	179214416	179214437
2	181961647	181961851
2	182391578	182391600
2	182601451	182601635
2	182606826	182606848
2	182867252	182867428
2	183116536	183116646
2	184524128	184524322
2	186118147	186118206
2	186242258	186242288
2	186264403	186264425
2	186413558	186413580
2	187182778	187182800
2	188118093	188118233
2	188803389	188803412
2	188909142	188909164
2	189917502	189917542
2	190042072	190042104
2	191050857	191051069
2	191266534	191266642
2	191739789	191739835
2	192036203	192036328
2	194187423	194187474
2	194291008	194291086
2	194888065	194888211
2	195727410	195727478
2	195727477	195727670
2	196865053	196865165
2	197928212	197928361
2	199107446	199107530
2	199326605	199326650
2	201151279	201151328
2	202103008	202103050
2	203811848	203811919
2	203899845	203900049
2	204425283	204425422
2	204587464	204587671
2	204892145	204892234
2	207124154	207124237
2	207363421	207363513
2	207411293	207411368
2	207687436	207687517
2	208069929	208070038
2	208858117	208858196
2	209032455	209032508
2	209236515	209236618
2	211110551	211110675
2	211391176	211391220
2	211630504	211630561
2	212354111	212354317
2	212441950	212441971
2	213014483	213014563
2	213473388	213473410
2	215189026	215189154
2	215373026	215373046
2	216081360	216081452
2	216633131	216633242
2	216671357	216671445
2	216759085	216759207
2	216775036	216775074
2	216908737	216908856
2	217901989	217902040
2	219021594	219021677
2	219213714	219213753
2	219245928	219245958
2	219674663	219674734
2	219682870	219682900
2	220192790	220192976
2	220426383	220426493
2	220674373	220674538
2	222464694	222464858
2	223297850	223297872
2	224196634	224196824
2	224378014	224378179
2	228790103	228790226
2	228806981	228807189
2	228862755	228862796
2	230300519	230300548
2	230395910	230395993
2	230980518	230980600
2	231390502	231390539
2	231627985	231628026
2	232475223	232475237
2	232546859	232546911
2	232998046	232998130
2	233081758	233081804
2	233081758	233081822
2	233109134	233109308
2	233115226	233115257
2	233192059	233192125
2	233295920	233295945
2	233457370	233457428
2	233812212	233812268
2	233977442	233977595
2	234215545	234215588
2	234387013	234387093
2	235025219	235025277
2	235764130	235764334
2	236646984	236647080
2	239101592	239101611
2	239116677	239116708
2	239236969	239237014
2	239237008	239237022
2	239674128	239674173
2	239800283	239800336
2	241463391	241463565
2	242012272	242012367
2	242019383	242019432
3	445060	445082
3	988482	988504
3	1908082	1908140
3	3424413	3424443
3	3833092	3833114
3	5336512	5336615
3	6010626	6010648
3	7413658	7413780
3	7477966	7477981
3	8280147	8280249
3	9035096	9035202
3	9546761	9546961
3	9889103	9889170
3	10238772	10238839
3	10323282	10323453
3	10500621	10500678
3	10856120	10856159
3	10856120	10856329
3	11002012	11002064
3	12500347	12500495
3	12911596	12911645
3	12923874	12923982
3	13614101	13614180
3	14476084	14476258
3	14709905	14709928
3	16222776	16222839
3	17112371	17112453
3	18943666	18943688
3	19351306	19351412
3	19991081	19991133
3	21022115	21022260
3	22025840	22025862
3	22508623	22508675
3	22845514	22845609
3	22967716	22967803
3	23446798	23446881
3	24743656	24743853
3	25269530	25269595
3	27138512	27138674
3	28550391	28550478
3	29072614	29072799
3	29983897	29984002
3	30765150	30765260
3	31299240	31299346
3	31362864	31362900
3	31373727	31373806
3	33093806	33093871
3	35044232	35044291
3	37850585	37850669
3	37860286	37860437
3	37860431	37860500
3	37884303	37884329
3	40149732	40149890
3	40190180	40190387
3	40618547	40618603
3	40709233	40709380
3	41329832	41329865
3	42375566	42375618
3	43164746	43164834
3	43285587	43285728
3	43861706	43861819
3	44408899	44409058
3	44408954	44409058
3	44518934	44519001
3	44625414	44625464
3	44812194	44812224
3	47318943	47319024
3	48005795	48005817
3	50246981	50247166
3	51210937	51211015
3	51500155	51500236
3	52208051	52208106
3	52231825	52231977
3	52401351	52401448
3	52401442	52401528
3	53773349	53773518
3	53784211	53784331
3	53819514	53819706
3	54355814	54355909
3	54626990	54627031
3	54752021	54752224
3	55262190	55262212
3	55708505	55708544
3	55759806	55759883
3	56096890	56097090
3	56804976	56805056
3	56876430	56876472
3	57962723	57962749
3	58749991	58750048
3	59404843	59404857
3	61029020	61029158
3	61029059	61029158
3	61527687	61527766
3	62179519	62179586
3	64747305	64747359
3	65060830	65060885
3	65811199	65811219
3	67155854	67155957
3	67724027	67724236
3	68045404	68045493
3	68131424	68131513
3	68781244	68781352
3	69294536	69294661
3	69879815	69879843
3	69978449	69978471
3	69989292	69989394
3	70078999	70079044
3	71060988	71061034
3	72065407	72065528
3	72382001	72382020
3	73119129	73119282
3	73910125	73910301
3	73953161	73953332
3	75692899	75692989
3	76394607	76394772
3	76639724	76639894
3	77069743	77069852
3	77971097	77971193
3	78128441	78128467
3	78511801	78511934
3	79172452	79172483
3	81504686	81504771
3	84031116	84031168
3	85094842	85094857
3	88183515	88183621
3	89649945	89650157
3	89912689	89912875
3	93762180	93762204
3	94157553	94157639
3	94467873	94467922
3	95796801	95796870
3	98128497	98128550
3	98203176	98203229
3	98457606	98457732
3	98714246	98714263
3	100238725	100238747
3	100683319	100683336
3	103244628	103244835
3	103599176	103599195
3	104211531	104211579
3	104825541	104825626
3	107102844	107102887
3	107227007	107227030
3	108315029	108315199
3	108679690	108679726
3	109330504	109330698
3	109598792	109598985
3	109779158	109779180
3	110398012	110398034
3	111054657	111054811
3	112125308	112125371
3	112562259	112562338
3	113070023	113070219
3	113181412	113181436
3	115736642	115736748
3	115957793	115957818
3	116574087	116574109
3	118748141	118748284
3	119390764	119390807
3	120166960	120167171
3	120401464	120401556
3	120488875	120488925
3	120675699	120675769
3	120686424	120686623
3	121050072	121050151
3	121075914	121076092
3	121670497	121670543
3	122220274	122220368
3	122317653	122317704
3	122496439	122496616
3	123146585	123146706
3	123443156	123443253
3	124929592	124929747
3	125029278	125029361
3	125175500	125175609
3	126035684	126035745
3	126714378	126714462
3	127196491	127196671
3	127639481	127639533
3	127782404	127782481
3	128255825	128255922
3	128391318	128391366
3	129557043	129557239
3	130269200	130269335
3	130489786	130489815
3	131424806	131424846
3	132456065	132456088
3	134902746	134902770
3	135094896	135095040
3	135432846	135432878
3	135490720	135490883
3	136664368	136664421
3	136898840	136898904
3	137763428	137763459
3	138173454	138173590
3	139087938	139088106
3	139185921	139186042
3	139917792	139917986
3	140576796	140576957
3	142077901	142078006
3	142242262	142242402
3	143242326	143242467
3	143242339	143242467
3	144208749	144208771
3	144734917	144734980
3	146382963	146383054
3	146414331	146414521
3	146939091	146939113
3	147571652	147571749
3	148039551	148039588
3	150328249	150328449
3	153417749	153417811
3	153434398	153434454
3	154463739	154463822
3	155214515	155214617
3	155357168	155357186
3	155449281	155449361
3	155604142	155604213
3	155853841	155853923
3	156377145	156377298
3	156412722	156412816
3	156412722	156412834
3	156555473	156555660
3	156663077	156663098
3	157024808	157024823
3	157372064	157372180
3	158103950	158104138
3	159404356	159404461
3	159530190	159530368
3	159610752	159610834
3	163727810	163727919
3	166955196	166955225
3	168279627	168279733
3	168279676	168279733
3	170235320	170235514
3	170545236	170545329
3	170545323	170545511
3	172448300	172448392
3	173146909	173146937
3	175080978	175081023
3	175532822	175532844
3	175977830	175977905
3	177415372	177415464
3	179996657	179996679
3	180201896	180201997
3	180604532	180604591
3	182511147	182511167
3	182919126	182919164
3	183314091	183314296
3	184180655	184180861
3	184180855	184180941
3	184180935	184181131
3	184191431	184191450
3	184193196	184193261
3	184373307	184373337
3	184991269	184991371
3	185490733	185490764
3	186364773	186364970
3	186922595	186922801
3	187277662	187277763
3	187649531	187649740
3	187769641	187769828
3	187878647	187878823
3	188611144	188611174
3	190008074	190008181
3	190730898	190731010
3	190837689	190837798
3	191203791	191203848
3	191353048	191353128
3	191952682	191952707
3	193187544	193187617
3	193189292	193189410
3	193375871	193376031
3	193457743	193457842
3	194039146	194039226
3	194083975	194084093
3	194200550	194200695
3	195002951	195002967
3	195021147	195021302
3	195808602	195808702
3	196020171	196020260
4	2596954	2597071
4	2672713	2672849
4	2798187	2798264
4	2866640	2866669
4	3519048	3519160
4	3847984	3848174
4	4537045	4537167
4	4557061	4557099
4	4807918	4808088
4	5095000	5095016
4	5187163	5187267
4	5532570	5532780
4	5859910	5860004
4	6000300	6000406
4	6064032	6064090
4	6641228	6641312
4	6750490	6750537
4	7381505	7381674
4	7381668	7381683
4	7560515	7560595
4	7705457	7705578
4	7831659	7831765
4	8061955	8062062
4	8271409	8271516
4	8680348	8680384
4	9499089	9499134
4	9946567	9946621
4	9975260	9975282
4	10346200	10346239
4	10356485	10356673
4	10393672	10393824
4	10634401	10634524
4	12388252	12388274
4	12923356	12923467
4	13209000	13209193
4	13559949	13560021
4	14604447	14604605
4	19670120	19670226
4	19874597	19874686
4	20640170	20640254
4	20945010	20945024
4	23517375	23517467
4	25003711	25003820
4	25449025	25449062
4	25973887	25974052
4	25974038	25974052
4	29074176	29074311
4	29388262	29388442
4	29742661	29742767
4	32172041	32172203
4	32215712	32215729
4	34411857	34411903
4	35340778	35340800
4	35726080	35726116
4	36651754	36651770
4	37510960	37511052
4	38015576	38015677
4	39649381	39649394
4	40953851	40953940
4	41386999	41387033
4	41932462	41932574
4	42787744	42787823
4	43450056	43450078
4	43797753	43797844
4	46292868	46292890
4	47877032	47877091
4	52090772	52090787
4	52523544	52523656
4	54126862	54126959
4	54384258	54384302
4	58609678	58609752
4	59225060	59225141
4	59544183	59544205
4	63396732	63396754
4	63566414	63566436
4	63829076	63829090
4	64431397	64431508
4	65194435	65194639
4	65194633	65194669
4	66317055	66317134
4	68951625	68951719
4	69244506	69244649
4	69348494	69348637
4	69521134	69521301
4	71227614	71227667
4	71867170	71867282
4	74022969	74023130
4	74335585	74335751
4	75053959	75054035
4	75670849	75670867
4	76476526	76476562
4	76583376	76583429
4	76740400	76740481
4	77655460	77655541
4	77655535	77655661
4	78038703	78038826
4	78323053	78323114
4	78337781	78337874
4	78515727	78515932
4	78533506	78533706
4	78618691	78618719
4	80493646	80493727
4	80797668	80797690
4	81112883	81113063
4	81881513	81881570
4	85372682	85372794
4	85937077	85937154
4	87807647	87807827
4	87901770	87901797
4	89844894	89845033
4	89845428	89845487
4	92080560	92080662
4	92217518	92217595
4	92801161	92801203
4	94251377	94251562
4	94992034	94992116
4	95185068	95185142
4	95596156	95596339
4	96926318	96926340
4	97215091	97215183
4	97701963	97701985
4	99020357	99020380
4	99197227	99197249
4	99410583	99410766
4	99448386	99448425
4	101258694	101258758
4	101292407	101292481
4	101781100	101781122
4	104220738	104220944
4	104860321	104860345
4	104978876	104978968
4	105092757	105092854
4	105940040	105940102
4	106354760	106354833
4	106768475	106768561
4	107728169	107728191
4	109319428	109319595
4	109996638	109996670
4	110415921	110415958
4	112619121	112619273
4	112628365	112628419
4	113928747	113928769
4	114124860	114125056
4	114594156	114594334
4	114749036	114749058
4	115458797	115458819
4	115602513	115602568
4	116259833	116259855
4	116462512	116462709
4	116542429	116542473
4	117737514	117737572
4	117803109	117803157
4	118132294	118132326
4	119053449	119053490
4	119119540	119119713
4	120198290	120198322
4	120286831	120287002
4	120534099	120534214
4	120894385	120894449
4	121398413	121398477
4	121668450	121668500
4	122078972	122079075
4	124040636	124040834
4	125103408	125103424
4	125321977	125322017
4	128832254	128832437
4	129327275	129327361
4	129327311	129327361
4	129480394	129480445
4	131110609	131110719
4	135405717	135405739
4	136008829	136008936
4	136443051	136443068
4	137050907	137050995
4	138514346	138514437
4	142330084	142330192
4	142330084	142330233
4	142658178	142658335
4	144089015	144089143
4	145029892	145029914
4	146702654	146702758
4	146754402	146754461
4	147494191	147494280
4	148859729	148859866
4	149040559	149040581
4	149578503	149578586
4	149677724	149677936
4	149760247	149760317
4	150839961	150840104
4	151577557	151577579
4	151690961	151691166
4	154825928	154825977
4	155206065	155206192
4	155491296	155491418
4	155670593	155670682
4	160364862	160364950
4	163064998	163065024
4	163912890	163912970
4	164689700	164689727
4	165025238	165025306
4	165025300	165025316
4	165805029	165805155
4	165880294	165880396
4	166980878	166981053
4	167177134	167177244
4	167361326	167361382
4	167832392	167832475
4	168399077	168399262
4	168871862	168872050
4	169506981	169507045
4	170111591	170111641
4	172975015	172975195
4	173615962	173616065
4	173616362	173616424
4	174461843	174461993
4	176001356	176001442
4	179096885	179096984
4	182673068	182673120
4	183942549	183942658
4	185186830	185186941
4	185831214	185831284
4	185835941	185836134
4	185958064	185958077
4	187913902	187914065
4	188146327	188146389
4	188224884	188225014
4	188492152	188492264
4	189040504	189040554
4	189060314	189060335
4	189145956	189146081
4	189691032	189691083
5	876037	876119
5	2570846	2570881
5	3355531	3355622
5	3952346	3952368
5	3983749	3983891
5	4324869	4324895
5	4331044	4331247
5	4707253	4707380
5	5080080	5080173
5	5658085	5658281
5	5712587	5712655
5	6980602	6980713
5	9252953	9253072
5	9397993	9398012
5	9800483	9800513
5	10753832	10753869
5	10867940	10867973
5	11819920	11819947
5	12657364	12657426
5	13148041	13148063
5	14185567	14185597
5	14806626	14806698
5	15059761	15059783
5	16530039	16530215
5	16650728	16650778
5	18747954	18747976
5	19518560	19518647
5	19796483	19796646
5	21411249	21411372
5	21422130	21422207
5	21681722	21681739
5	21928907	21928969
5	23665126	23665222
5	25788202	25788251
5	26403329	26403351
5	27518783	27518805
5	28173179	28173313
5	31618945	31618992
5	32943157	32943320
5	33524166	33524347
5	34380397	34380419
5	34387679	34387762
5	36097535	36097655
5	37670672	37670722
5	37816760	37816835
5	38424752	38424795
5	38639721	38639821
5	39241759	39241802
5	41097839	41098001
5	41464188	41464287
5	41584658	41584691
5	42175005	42175058
5	43203000	43203187
5	43785256	43785305
5	44369485	44369551
5	44809776	44809857
5	45276978	45277082
5	53917670	53917698
5	54283886	54283907
5	55278109	55278140
5	55633600	55633747
5	56487592	56487709
5	57709658	57709728
5	59236643	59236721
5	59268101	59268153
5	61657693	61657858
5	62103996	62104018
5	62682389	62682481
5	63050483	63050599
5	63050483	63050640
5	64419109	64419214
5	65616344	65616366
5	66305036	66305060
5	68276572	68276620
5	68353706	68353907
5	68820220	68820282
5	72651818	72651926
5	73401143	73401187
5	74387610	74387761
5	75412367	75412414
5	76496040	76496057
5	76715386	76715435
5	76944457	76944570
5	77650571	77650648
5	77785592	77785667
5	78694905	78694967
5	79698203	79698237
5	80359990	80360019
5	83201195	83201327
5	84894972	84895063
5	85249448	85249470
5	86456687	86456709
5	87593722	87593744
5	88752096	88752181
5	90889424	90889442
5	90987790	90987837
5	92936162	92936256
5	94503619	94503828
5	95127325	95127526
5	95245751	95245857
5	96275894	96275944
5	96433029	96433178
5	99589976	99590126
5	99955448	99955640
5	101714742	101714848
5	102113415	102113580
5	102705986	102706121
5	103002575	103002683
5	104866247	104866269
5	106917632	106917654
5	107671483	107671629
5	107778410	107778478
5	108796601	108796633
5	109308662	109308705
5	110207371	110207393
5	111386511	111386712
5	111390726	111390868
5	111447681	111447780
5	112045680	112045702
5	112819867	112819961
5	112821847	112821967
5	113148589	113148793
5	115729584	115729606
5	116862081	116862177
5	118176219	118176275
5	118195319	118195371
5	118529799	118529862
5	118792740	118792930
5	119635260	119635335
5	120214416	120214438
5	120707420	120707564
5	120855871	120856065
5	122037493	122037558
5	124980813	124980896
5	126322974	126323053
5	127088632	127088724
5	127427556	127427579
5	127637760	127637905
5	127867346	127867380
5	127867374	127867462
5	128574693	128574791
5	128633933	128633955
5	131659332	131659407
5	132434479	132434678
5	133447013	133447118
5	134110946	134111041
5	134524377	134524572
5	135068206	135068244
5	135824066	135824134
5	136641668	136641851
5	137343362	137343512
5	137845729	137845794
5	138339856	138339952
5	139364630	139364727
5	139821585	139821610
5	140412904	140412924
5	140910486	140910508
5	142030682	142030750
5	142040527	142040635
5	142736004	142736053
5	143134026	143134080
5	143192812	143192938
5	143601538	143601651
5	143825215	143825396
5	143877868	143877912
5	145039504	145039567
5	145195158	145195300
5	145646018	145646124
5	148657449	148657474
5	150034934	150035044
5	150041772	150041963
5	150052732	150052834
5	150178301	150178332
5	150529906	150529933
5	150872946	150872968
5	151007056	151007167
5	151263461	151263491
5	151343347	151343386
5	151568437	151568619
5	152504202	152504314
5	154538565	154538637
5	154630521	154630674
5	155288651	155288802
5	157189704	157189803
5	157563671	157563857
5	158076916	158077105
5	159120494	159120509
5	159537239	159537267
5	159560224	159560373
5	159641395	159641602
5	159641596	159641613
5	159750460	159750490
5	159895194	159895348
5	160509494	160509589
5	161349655	161349811
5	163019586	163019755
5	163794715	163794789
5	164544333	164544419
5	164829054	164829076
5	166694454	166694575
5	166694569	166694633
5	168274645	168274770
5	168713963	168714165
5	168811444	168811549
5	169410484	169410517
5	169433375	169433408
5	170023820	170023863
5	170383393	170383534
5	171840360	171840466
5	172313236	172313408
5	172821638	172821741
5	173227501	173227708
5	173274780	173274871
5	173274865	173274880
5	173394685	173394844
5	173519237	173519357
5	174283636	174283652
5	174330030	174330226
5	174842678	174842709
5	175514486	175514686
5	175583291	175583333
5	176068515	176068639
5	176156644	176156746
5	176670655	176670756
5	176873629	176873697
5	177769518	177769642
5	178014133	178014257
5	178463779	178463890
5	178717304	178717369
5	178985094	178985241
5	181201901	181201966
6	393290	393365
6	911464	911628
6	1042252	1042423
6	1673688	1673896
6	1870317	1870332
6	2631350	2631557
6	4636596	4636744
6	5221936	5222091
6	7031754	7031799
6	8351941	8351980
6	9224456	9224527
6	9821726	9821902
6	10355416	10355497
6	11015317	11015411
6	12020307	12020406
6	12165418	12165499
6	14192356	14192548
6	14294762	14294895
6	14294889	14294911
6	14350244	14350301
6	16077521	16077648
6	16077642	16077703
6	16206445	16206614
6	16939928	16940100
6	16943252	16943370
6	16986017	16986121
6	17075881	17075950
6	17342535	17342557
6	17464774	17464804
6	19566432	19566594
6	19685352	19685469
6	20507536	20507661
6	20702911	20703005
6	21370985	21371077
6	21778107	21778142
6	21808690	21808824
6	24362917	24363008
6	25491852	25491963
6	26072153	26072198
6	27634889	27634911
6	27807447	27807466
6	28949164	28949332
6	29670544	29670718
6	29725381	29725559
6	30126439	30126602
6	30202152	30202174
6	30966857	30966879
6	31431252	31431274
6	31558197	31558234
6	31558197	31558318
6	31720766	31720939
6	31760195	31760307
6	32325263	32325465
6	32553530	32553617
6	33658681	33658789
6	33697736	33697899
6	33707607	33707624
6	33726810	33726896
6	35056188	35056227
6	38125436	38125484
6	39033381	39033474
6	39472091	39472194
6	39810456	39810638
6	39813257	39813321
6	40475649	40475829
6	40663444	40663518
6	40663444	40663540
6	41417049	41417084
6	41493270	41493322
6	41706456	41706553
6	41855127	41855171
6	43672219	43672300
6	43672260	43672300
6	44259018	44259130
6	44713233	44713331
6	45724731	45724790
6	48990666	48990683
6	49460116	49460320
6	49492177	49492227
6	49738529	49738652
6	49896230	49896255
6	51053580	51053602
6	52075865	52075915
6	53135946	53136004
6	54137662	54137742
6	54365460	54365540
6	54656466	54656557
6	55044726	55044747
6	55900146	55900240
6	56485573	56485615
6	62120392	62120414
6	63184454	63184530
6	64367727	64367792
6	65153133	65153299
6	67956141	67956218
6	68341118	68341191
6	68355397	68355419
6	68680543	68680659
6	69383826	69384036
6	71269469	71269517
6	72422219	72422252
6	73697737	73697870
6	74420568	74420702
6	74420696	74420786
6	74558501	74558523
6	76661251	76661302
6	77234488	77234613
6	77595648	77595670
6	79224206	79224228
6	79224222	79224335
6	79621853	79621997
6	79748109	79748188
6	80386496	80386518
6	82959494	82959513
6	83887677	83887877
6	83993509	83993704
6	85288348	85288552
6	85460661	85460678
6	87348795	87348844
6	87351611	87351650
6	88529231	88529319
6	88873033	88873132
6	89536687	89536709
6	89863618	89863726
6	90948291	90948459
6	91129424	91129441
6	91852512	91852686
6	95635895	95636087
6	96643620	96643810
6	96702947	96702969
6	96992329	96992440
6	100217286	100217369
6	100463856	100463907
6	101343527	101343591
6	101832499	101832618
6	103924812	103924863
6	105563100	105563207
6	106120126	106120214
6	107749902	107750033
6	108138860	108139036
6	109175491	109175586
6	109184048	109184066
6	109440465	109440501
6	110138637	110138775
6	110461497	110461577
6	111619082	111619153
6	113007574	113007637
6	113981121	113981157
6	116548207	116548264
6	119540259	119540430
6	119851615	119851717
6	120982360	120982446
6	121389226	121389416
6	121636465	121636487
6	123178302	123178418
6	123178378	123178418
6	123408783	123408894
6	125925711	125925778
6	126054536	126054576
6	126198655	126198852
6	127012422	127012460
6	128296230	128296401
6	128438306	128438503
6	128485647	128485681
6	128485659	128485681
6	129796737	129796947
6	133396179	133396357
6	134115488	134115529
6	136135078	136135136
6	136191639	136191732
6	137164819	137164997
6	137216258	137216298
6	137759354	137759539
6	138447978	138448132
6	139014029	139014166
6	139653037	139653223
6	140327351	140327519
6	141075392	141075558
6	141513079	141513272
6	141655712	141655733
6	142927124	142927138
6	143885691	143885878
6	144608267	144608281
6	146427485	146427504
6	148297078	148297104
6	149003743	149003771
6	150719650	150719676
6	152042995	152043017
6	153291109	153291215
6	153901945	153901974
6	154477731	154477825
6	154562812	154562834
6	155502764	155502877
6	155694728	155694772
6	156999399	156999586
6	157321645	157321721
6	157771296	157771359
6	158498515	158498592
6	158760875	158761065
6	159000079	159000205
6	159480034	159480164
6	160007161	160007175
6	160510046	160510120
6	160657139	160657160
6	160663240	160663315
6	161493628	161493692
6	162293590	162293675
6	162397615	162397726
6	163316038	163316076
6	163354167	163354185
6	164449710	164449727
6	164812384	164812406
6	165298026	165298101
6	165525613	165525635
6	166076420	166076591
6	166252506	166252546
6	166279807	166279822
6	166966789	166966816
6	167116813	167116930
6	167328400	167328524
6	168261003	168261161
6	168769023	168769167
6	168769161	168769200
6	168796856	168796927
6	168846730	168846782
6	169366734	169366890
6	169405567	169405677
6	170052966	170053031
6	170188685	170188869
6	170450133	170450186
7	63761	63953
7	375854	375926
7	494846	495031
7	1402029	1402120
7	2087000	2087066
7	2087060	2087111
7	2143733	2143872
7	2200059	2200130
7	2964437	2964575
7	2971575	2971636
7	3034765	3034886
7	3640593	3640681
7	5100313	5100443
7	5659199	5659410
7	5915064	5915245
7	9817646	9817668
7	12147135	12147157
7	15007583	15007650
7	15115906	15116026
7	17344926	17344960
7	19117252	19117372
7	20777245	20777364
7	21614951	21615126
7	21615120	21615192
7	22049685	22049784
7	22908147	22908256
7	23767635	23767755
7	23851863	23851895
7	24071719	24071791
7	24674397	24674572
7	24674566	24674603
7	26155919	26155957
7	26305452	26305479
7	26998422	26998444
7	27088010	27088131
7	27088010	27088208
7	27096627	27096658
7	27205022	27205061
7	27600750	27600833
7	28876023	28876191
7	30559786	30559847
7	31479005	31479067
7	32260072	32260220
7	33188491	33188602
7	33326339	33326458
7	33673302	33673473
7	33895426	33895555
7	34094263	34094466
7	34150942	34151146
7	36036676	36036782
7	36055134	36055189
7	36862622	36862666
7	38429592	38429669
7	39086024	39086083
7	39142140	39142207
7	39188937	39189080
7	39793448	39793512
7	40372143	40372192
7	40629255	40629404
7	41460032	41460061
7	41690283	41690463
7	41854814	41855021
7	42833545	42833643
7	44040508	44040624
7	44397442	44397505
7	45814107	45814171
7	45895467	45895489
7	46032997	46033180
7	47237503	47237564
7	47476083	47476181
7	47531339	47531511
7	47538659	47538678
7	47608471	47608550
7	47806732	47806826
7	49742765	49742864
7	49777817	49777918
7	49967040	49967083
7	50538929	50538952
7	50538946	50539021
7	50607919	50608053
7	51387191	51387255
7	51463330	51463499
7	51900000	51900180
7	53087843	53087922
7	53592292	53592383
7	54126551	54126573
7	55741660	55741724
7	55743208	55743272
7	56367343	56367407
7	56370190	56370258
7	56371444	56371508
7	56372742	56372806
7	56374036	56374100
7	64403599	64403621
7	65251917	65252068
7	66152223	66152259
7	66152253	66152363
7	67588669	67588775
7	67912690	67912899
7	68646275	68646364
7	69142609	69142714
7	69420211	69420226
7	70165637	70165659
7	70568366	70568510
7	70782808	70783015
7	71023430	71023627
7	73773199	73773333
7	76601881	76601977
7	77223536	77223585
7	77453597	77453779
7	79042021	79042159
7	79519047	79519178
7	81571511	81571601
7	82634023	82634130
7	82868312	82868488
7	83258639	83258743
7	83869070	83869124
7	87108280	87108307
7	87616771	87616807
7	88380940	88380962
7	89396320	89396372
7	89396320	89396401
7	89396320	89396413
7	89810653	89810752
7	89914764	89914959
7	90431641	90431674
7	90480471	90480510
7	90861066	90861095
7	91037585	91037778
7	91037772	91037803
7	93512736	93512759
7	95254732	95254777
7	97070978	97071099
7	97214525	97214631
7	97284660	97284682
7	97406893	97406990
7	97409955	97409995
7	97930940	97930961
7	98165093	98165116
7	98962328	98962426
7	99191977	99192088
7	99772935	99773141
7	102104100	102104227
7	102226343	102226430
7	102494814	102494926
7	102593983	102594095
7	102689893	102690005
7	103709223	103709239
7	105693721	105693909
7	108671046	108671068
7	109158362	109158378
7	109794946	109794968
7	110006962	110007001
7	112881775	112881944
7	114979729	114979773
7	115423934	115424004
7	116241416	116241512
7	116597676	116597690
7	116597684	116597780
7	117264822	117264857
7	117321225	117321348
7	117801391	117801438
7	117899029	117899104
7	120309177	120309234
7	123258683	123258734
7	124616436	124616458
7	125116584	125116651
7	126900818	126900971
7	127795154	127795294
7	128271124	128271225
7	128654444	128654544
7	130351570	130351734
7	130517958	130518012
7	130780279	130780333
7	131253728	131253922
7	131563436	131563489
7	131563465	131563489
7	131629909	131629963
7	131748220	131748327
7	132035935	132035994
7	132379737	132379788
7	132515138	132515263
7	133193338	133193355
7	133515916	133515981
7	133621023	133621117
7	133994683	133994877
7	134449107	134449299
7	134633226	134633253
7	134744766	134744782
7	134957961	134958078
7	135269580	135269626
7	135772732	135772877
7	135800750	135800929
7	137665523	137665725
7	139079781	139079864
7	139853861	139853995
7	141290972	141291007
7	142440290	142440373
7	143040743	143040806
7	143346191	143346263
7	144489576	144489643
7	144705094	144705255
7	145226042	145226222
7	145964080	145964172
7	146537585	146537737
7	148245490	148245605
7	149011409	149011528
7	149053796	149053818
7	149836844	149837022
7	150025062	150025145
7	151103595	151103680
7	151543516	151543630
7	151809520	151809676
7	152736857	152736928
7	153564239	153564276
7	154072192	154072275
7	154220871	154221025
7	154337413	154337428
7	154414134	154414258
7	154741482	154741637
7	155537044	155537175
7	156029077	156029231
7	156151484	156151651
7	157016716	157016754
7	157336847	157336869
7	157908189	157908379
7	158041060	158041159
7	158583538	158583605
7	158677248	158677322
7	158814676	158814852
8	868599	868653
8	1024546	1024603
8	1095828	1095905
8	1150069	1150132
8	1672669	1672876
8	1672715	1672876
8	2133212	2133376
8	2527015	2527089
8	4169569	4169672
8	6005403	6005567
8	6562768	6562866
8	7367222	7367254
8	7453021	7453067
8	7858478	7858524
8	7943103	7943135
8	8590261	8590378
8	9282813	9282974
8	10673692	10673747
8	10809349	10809422
8	10850490	10850674
8	11434542	11434699
8	11725646	11725702
8	12017687	12017708
8	12103870	12103902
8	12350113	12350145
8	12668127	12668148
8	12799349	12799527
8	15295664	15295759
8	15931110	15931130
8	16269501	16269642
8	17786395	17786478
8	17921810	17921951
8	18585955	18585976
8	19493130	19493238
8	19533672	19533791
8	20423012	20423210
8	20452613	20452686
8	21617978	21618079
8	22641813	22641839
8	22680008	22680122
8	22911636	22911748
8	23017528	23017726
8	23017598	23017726
8	26364034	26364186
8	26868900	26868914
8	27938024	27938137
8	28068354	28068494
8	28329445	28329499
8	29388750	29388862
8	29983801	29983888
8	31153813	31153924
8	31930550	31930575
8	34851464	34851489
8	35204089	35204263
8	38272446	38272493
8	39107060	39107081
8	39612549	39612599
8	41304540	41304621
8	41901035	41901105
8	48244331	48244345
8	48476503	48476555
8	48528467	48528613
8	48701930	48702006
8	49320682	49320742
8	51163107	51163231
8	51380370	51380562
8	51515222	51515263
8	52323807	52323939
8	53727555	53727614
8	55366934	55367099
8	55403977	55404035
8	55431896	55431967
8	55549057	55549144
8	56056119	56056157
8	57203234	57203387
8	58892083	58892107
8	59089394	59089546
8	59129459	59129546
8	59129540	59129684
8	60280714	60280847
8	62540571	62540684
8	62693518	62693667
8	63318959	63318981
8	63973173	63973220
8	64125875	64125897
8	64224372	64224473
8	65395947	65395974
8	66230089	66230195
8	66925500	66925548
8	69043097	69043154
8	71827055	71827208
8	71943164	71943349
8	72203511	72203590
8	72306828	72306890
8	78011922	78011983
8	78157455	78157477
8	78186059	78186081
8	79017906	79018001
8	79417000	79417070
8	80083843	80084005
8	81724258	81724356
8	83899323	83899429
8	84679555	84679626
8	86552050	86552251
8	88771157	88771179
8	89450577	89450599
8	89666422	89666536
8	89670188	89670311
8	89680724	89680847
[truncated: 2,199 more rows]
