# Supplementary material for: OMSV enables accurate and comprehensive identification of large structural variations from nanochannel-based single-molecule optical maps
Source: Genome Biol. 2017 Dec 1;18:230. doi: 10.1186/s13059-017-1356-2 (PMC5709945; doi:10.1186/s13059-017-1356-2)
Supplement: Supplementary file 7 — Gaps in hg38. This file provides the locations of unspecified nucleotides (N’s) in the human reference genome hg38. (BED 18 kb) [file 13059_2017_1356_MOESM7_ESM.bed]

1	0	9999
1	207666	257665
1	297968	347967
1	535988	585987
1	2702781	2746289
1	12954384	13004383
1	16799163	16849162
1	29552233	29553834
1	121757468	121757468
1	121757508	121757508
1	121757928	121757930
1	121757932	121757936
1	121757942	121757944
1	121757966	121757967
1	121757973	121758072
1	121768152	121768251
1	121768426	121768427
1	121776357	121776456
1	121778965	121779064
1	121781090	121781189
1	121782432	121782432
1	121792611	121792710
1	121792736	121792736
1	121792766	121792766
1	121796598	121796697
1	121799683	121799782
1	121804751	121804751
1	121804786	121804786
1	121804798	121804798
1	121804800	121804801
1	121804811	121804811
1	121804822	121804823
1	121804825	121804825
1	121804841	121804841
1	121804891	121804891
1	121804894	121804993
1	121807490	121807589
1	121810201	121810300
1	121810370	121810370
1	121810374	121810374
1	121810426	121810426
1	121810435	121810435
1	121813249	121813249
1	121813255	121813255
1	121813295	121813295
1	121813302	121813302
1	121813372	121813471
1	121815631	121815730
1	121815935	121815935
1	121815972	121815972
1	121815974	121815974
1	121815992	121815992
1	121816053	121816053
1	121823518	121823617
1	121826482	121826482
1	121826494	121826593
1	121829415	121829514
1	121838559	121838559
1	121845841	121845940
1	121846012	121846012
1	121851570	121851669
1	121856465	121856564
1	121867000	121867099
1	121867196	121867196
1	121867198	121867198
1	121869857	121869857
1	121870003	121870102
1	121870439	121870440
1	121870447	121870447
1	121870471	121870471
1	121871613	121871613
1	121871644	121871644
1	121871682	121871682
1	121873290	121873389
1	121873508	121873508
1	121876293	121876294
1	121890873	121890972
1	121890974	121890974
1	121892363	121892363
1	121893132	121893231
1	121898418	121898517
1	121900037	121900037
1	121902342	121902441
1	121907776	121907776
1	121910809	121910809
1	121910917	121910917
1	121911119	121911218
1	121914062	121914161
1	121914185	121914185
1	121916621	121916720
1	121916724	121916725
1	121916762	121916762
1	121916772	121916773
1	121916797	121916797
1	121916885	121916885
1	121916890	121916891
1	121917454	121917454
1	121923482	121923581
1	121926655	121926754
1	121928820	121928820
1	121930672	121930771
1	121935105	121935204
1	121940231	121940231
1	121940535	121940634
1	121944280	121944379
1	121946982	121947081
1	121947337	121947337
1	121947391	121947391
1	121950294	121950393
1	121950575	121950575
1	121950627	121950627
1	121953308	121953407
1	121953639	121953639
1	121955619	121955718
1	121955823	121955823
1	121955891	121955891
1	121957916	121957916
1	121957939	121957939
1	121958015	121958114
1	121963292	121963292
1	121963355	121963355
1	121963373	121963373
1	121963378	121963379
1	121963386	121963386
1	121963402	121963402
1	121963443	121963542
1	121963549	121963549
1	121963557	121963557
1	121963599	121963599
1	121963611	121963611
1	121963615	121963615
1	121963617	121963617
1	121963692	121963692
1	121963715	121963715
1	121965833	121965932
1	121965992	121965992
1	121966031	121966031
1	121968820	121968919
1	121972191	121972290
1	121974014	121974014
1	121974060	121974060
1	121974357	121974456
1	121976459	122026458
1	122056834	122056933
1	122102991	122103090
1	122109869	122109968
1	122125244	122125343
1	122173931	122174030
1	122224535	122224634
1	122229967	122230066
1	122237366	122237465
1	122503147	122503246
1	124785432	124785531
1	124849129	124849228
1	124932724	124932823
1	124977944	124978325
1	125013060	125013222
1	125026048	125026070
1	125029104	125029168
1	125103213	125103232
1	125130246	125131846
1	125171347	125173582
1	125184587	143184586
1	223558935	223608934
1	228558364	228608363
10	0	9999
10	38529907	38573337
10	38906036	38911579
10	38913438	38918268
10	39229918	39230135
10	39238955	39239117
10	39254773	39254792
10	39338430	39338449
10	39341685	39341704
10	39409792	39410236
10	39479351	39479370
10	39497198	39497295
10	39570652	39570671
10	39585287	39590434
10	39593013	39597434
10	39598812	39598831
10	39602699	39606088
10	39607431	39607450
10	39613189	39615617
10	39617141	39617254
10	39622353	39625273
10	39635037	39635056
10	39636682	39686681
10	39935900	39935999
10	40493345	40493444
10	40583118	40583217
10	40722755	40722854
10	40927908	40928007
10	41497440	41497539
10	41545720	41545819
10	41593521	41693520
10	41916265	42066264
10	47780368	47870367
10	53140468	53140469
10	58267942	58267942
10	59723047	59723047
10	62561304	62561304
10	62561306	62561306
10	62580396	62580396
10	114306065	114306065
10	124121200	124121501
10	131597030	131597129
10	133690466	133740465
11	0	59999
11	50821348	51078347
11	51090317	51090416
11	51120633	51120732
11	51622621	51622720
11	51945698	51945797
11	52128614	52128713
11	52368918	52369017
11	53216710	53216809
11	53531706	53531805
11	53986855	53986954
11	54342399	54342498
11	54425074	54525073
11	70955696	71055695
11	87978202	88002895
11	96566178	96566363
12	0	9999
12	6801301	6801301
12	6801537	6801537
12	7083650	7084649
12	34719407	34769406
12	34798337	34798436
12	34816611	34816710
12	34820185	34820284
12	34822289	34829236
12	34832088	34832187
12	34835195	34835294
12	34849901	34850000
12	36673355	36673454
12	36779839	36779938
12	36797645	36797744
12	36966743	36966842
12	37185252	37235251
12	37240944	37245715
12	37255332	37257054
12	37333222	37333241
12	37334747	37334766
12	37379851	37380459
12	37460032	37460127
12	123443533	123443732
12	123476174	123476273
12	132223362	132224361
13	0	15999999
13	16022537	16022636
13	16110659	16110758
13	16164892	16164991
13	16228527	16228626
13	16249297	16249396
13	16256067	16256166
13	16259412	16259511
13	16282073	16282172
13	17416384	17416483
13	17416824	17416923
13	17417264	17417363
13	17418562	17418661
13	18051248	18171247
13	18358106	18408105
13	86202979	86252978
13	111703855	111753854
13	111793441	111843440
13	113673020	113723019
14	0	15999999
14	16022537	16022636
14	16053976	16054458
14	16061677	16061992
14	16086625	16089561
14	16096530	16096629
14	16105376	16113231
14	16130858	16133334
14	16140527	16140626
14	16228649	16228748
14	16282882	16282981
14	16346517	16346616
14	16367287	16367386
14	16374057	16374156
14	16377402	16377501
14	16400063	16400162
14	16404348	16404447
14	17538659	17538758
14	17539099	17539198
14	17539539	17539638
14	17540837	17540936
14	18173523	18223522
14	18712644	18862643
14	19511713	19611712
15	0	16999999
15	17049135	17049333
15	17076577	17076596
15	17083573	17083672
15	17498951	17499050
15	17751900	17751999
15	18341758	18341857
15	18355008	18355107
15	18979846	18979945
15	19725254	19775253
15	20689304	20729745
15	21193490	21242089
15	21778502	21828501
15	22308242	22358241
15	23226874	23276873
15	27346053	27346053
15	27346058	27346059
15	84270066	84320065
16	0	9999
16	18436486	18486485
16	33214595	33264594
16	33392411	33442410
16	34289329	34339328
16	34521510	34571509
16	34576805	34580964
16	34584085	34584621
16	36260386	36260627
16	36261158	36311157
16	36314088	36314187
16	36334460	36334559
16	36337566	36337665
16	36669387	36669486
16	37462450	37462549
16	37946193	37946292
16	37956425	37956524
16	38265669	38265768
16	38269096	38275757
16	38280682	46380681
17	0	59999
17	448188	488986
17	490395	491110
17	21795850	21814102
17	21860937	21860956
17	21976511	21976530
17	21983452	21983553
17	21984549	21985099
17	21992061	22042060
17	22089188	22089409
17	22763679	22813678
17	23194918	23195017
17	25684802	25684901
17	25735946	25736045
17	25919935	25920034
17	26566633	26566732
17	26569914	26570013
17	26592586	26592685
17	26616164	26616263
17	26627010	26627348
17	26638554	26638626
17	26640334	26640619
17	26643468	26643842
17	26698590	26698997
17	26720420	26721375
17	26735204	26735773
17	26805755	26805774
17	26820065	26820265
17	26859724	26860165
17	26876740	26876849
17	26880254	26880353
17	26885980	26935979
17	81742542	81792541
17	81796281	81797726
17	81798717	81799132
18	0	9999
18	15410899	15460898
18	15535258	15535357
18	15780377	15780476
18	15788380	15791046
18	15797755	15797854
18	15914237	15914336
18	16246132	16246231
18	16431152	16431251
18	16431756	16431855
18	16769759	16769858
18	16769885	16769886
18	16769896	16769896
18	16770159	16770159
18	16770163	16770163
18	16770167	16770172
18	16770174	16770179
18	16770181	16770183
18	16770185	16770186
18	16770188	16770188
18	16770192	16770193
18	16770207	16770207
18	16876468	16876567
18	18504759	18504858
18	19182930	19183029
18	19347498	19347597
18	20561439	20561538
18	20564714	20571465
18	20582635	20582734
18	20603147	20603246
18	20625037	20625136
18	20641469	20641568
18	20652427	20652526
18	20687421	20687520
18	20696289	20696388
18	20736025	20736124
18	20747698	20747797
18	20751369	20751468
18	20813083	20813182
18	20830724	20831340
18	20835547	20835591
18	20839697	20839796
18	20850725	20850824
18	20861206	20911205
18	46969912	47019911
18	54536574	54537527
18	80253366	80253366
18	80253374	80253374
18	80254022	80254022
18	80255562	80255562
18	80255592	80255592
18	80255599	80255599
18	80255602	80255605
18	80255625	80255626
18	80255637	80255637
18	80255642	80255643
18	80255653	80255653
18	80255656	80255656
18	80256320	80256320
18	80256680	80256680
19	0	59999
19	24448980	24498979
19	24552652	24552751
19	24891256	24891355
19	24895790	24895889
19	24898313	24904770
19	24908589	24908688
19	27190874	27240873
2	0	9999
2	16145119	16146118
2	31482684	31482684
2	31591758	31591758
2	31591785	31591785
2	31591789	31591789
2	32867130	32868129
2	32916625	32917624
2	89330679	89530678
2	89685992	89753991
2	90402511	91402510
2	92138145	92188144
2	92270980	92271079
2	92701915	92702014
2	92879195	92879294
2	93296007	93296106
2	93465033	93465132
2	93598695	93598794
2	93694676	93694775
2	93921714	93921813
2	94014745	94014844
2	94090557	94140556
2	94293015	94496014
2	97439618	97489617
2	238903659	238904046
20	0	59999
20	63215	63839
20	66235	66334
20	26348365	26348389
20	26364240	26365413
20	26382164	26382615
20	26386232	26436231
20	26442898	26442997
20	26586955	26587054
20	26590875	26596362
20	26608045	26608144
20	26634795	26634894
20	26646454	26646553
20	27295535	27295634
20	27504366	27504465
20	27518701	27518800
20	27871441	27871540
20	28180874	28180973
20	28256267	28256366
20	28317742	28317841
20	28445967	28446066
20	28494539	28494638
20	28499358	28504763
20	28508897	28508996
20	28556953	28557052
20	28646195	28646294
20	28648008	28648107
20	28650152	28650251
20	28652360	28652459
20	28654456	28654555
20	28681099	28681198
20	28688521	28688620
20	28696126	28696225
20	28697758	28697857
20	28719061	28719160
20	28728874	28728973
20	28751119	28752589
20	28754750	28754769
20	28757831	28757850
20	28790010	28790157
20	28820603	28820662
20	28843401	28859996
20	28861347	28861366
20	28867524	28868451
20	28875884	28875903
20	28889198	28889217
20	28890335	28896361
20	29125693	29125792
20	29129696	29129795
20	29140726	29140825
20	29165454	29165553
20	29204668	29204767
20	29271546	29271825
20	29307456	29307475
20	29315342	29315820
20	29362154	29362182
20	29412507	29413576
20	29447838	29447882
20	29452158	29452177
20	29538733	29538782
20	29540234	29540283
20	29556103	29556140
20	29562970	29563362
20	29564411	29565352
20	29592644	29592736
20	29651590	29651609
20	29697363	29697629
20	29884750	29884849
20	29917304	29917403
20	29978428	29978527
20	30017494	30017593
20	30030736	30030835
20	30038348	30088347
20	30102876	30102876
20	30111169	30111169
20	30113467	30113467
20	30115832	30115833
20	30130575	30130575
20	30130646	30130646
20	30130682	30130682
20	30130727	30130727
20	30135044	30135044
20	30135089	30135089
20	30425128	30456076
20	30761898	30811897
20	31001508	31051507
20	31107036	31157035
20	31159119	31161624
20	36314371	36314718
21	0	5009999
21	5166246	5216245
21	5393558	5443557
21	5449012	5499011
21	5627596	5677595
21	5796009	5846008
21	5916593	5966592
21	6161371	6211370
21	6377258	6427257
21	6580181	6630180
21	6739085	6789084
21	6934219	6984218
21	7149527	7199526
21	7327865	7377864
21	7500890	7550889
21	7693700	7743699
21	7865746	7915745
21	8049839	8099838
21	8217206	8217206
21	8260971	8310970
21	8472360	8522359
21	8706715	8756714
21	8886604	8986603
21	9196087	9246086
21	9377143	9527142
21	10169868	10269867
21	10274327	10324326
21	10814560	10864559
21	10887097	10887196
21	10975219	10975318
21	11029452	11029551
21	11093087	11093186
21	11113857	11113956
21	11120627	11120726
21	11123972	11124071
21	11146633	11146732
21	12280944	12281043
21	12281384	12281483
21	12281824	12281923
21	12283122	12283221
21	12915808	12965807
21	31784722	31784741
21	31785066	31785075
21	38914020	38914029
21	41584292	41584391
21	42615784	42615793
21	43212462	43262461
21	43468160	43468169
22	0	10509999
22	10784643	10834642
22	10874572	10924571
22	10966724	11016723
22	11068987	11118986
22	11160921	11210920
22	11378056	11428055
22	11497337	11547336
22	11631288	11681287
22	11724629	11774628
22	11977555	12027554
22	12225588	12275587
22	12438690	12488689
22	12641730	12691729
22	12726204	12776203
22	12818137	12868136
22	12904788	12954787
22	12977325	12977424
22	12986171	12994026
22	13011653	13014129
22	13021322	13021421
22	13109444	13109543
22	13163677	13163776
22	13227312	13227411
22	13248082	13248181
22	13254852	13254951
22	13258197	13258296
22	13280858	13280957
22	13285143	13285242
22	14419454	14419553
22	14419894	14419993
22	14420334	14420433
22	14421632	14421731
22	15054318	15154317
22	16279672	16302842
22	16304296	16305426
22	16307048	16307604
22	16310302	16310401
22	16313516	16314009
22	18239129	18339128
22	18433513	18483512
22	18659564	18709563
22	49973865	49975364
3	0	9999
3	60119041	60119041
3	60204335	60204335
3	90550102	90550201
3	90565295	90568827
3	90699772	90699791
3	90722458	90772457
3	91233586	91233685
3	91247622	91247721
3	91249905	91256420
3	91257890	91260179
3	91265381	91276993
3	91282175	91282733
3	91291069	91291217
3	91345078	91345172
3	91364131	91364150
3	91438798	91438817
3	91553319	91553418
3	91891572	91891671
3	93470261	93470360
3	93655574	93705573
4	0	9999
4	1429358	1434205
4	1435794	1441551
4	8797477	8816476
4	9272916	9322915
4	31819295	31832568
4	31835775	31835794
4	32833016	32839015
4	49336924	49486923
4	49658100	49708099
4	49711961	49712060
4	50475169	50475268
4	51107579	51107678
4	51418956	51419055
4	51743951	51793950
4	58878793	58921380
4	190123121	190173120
5	0	9999
5	17530548	17580547
5	46435900	46485899
5	46527027	46527126
5	46546426	46546525
5	46553015	46553114
5	46563966	46564065
5	46569062	46569161
5	46624328	46624427
5	46796725	46796824
5	47032722	47032821
5	47061288	47061387
5	47069162	47073729
5	47078603	47078719
5	47079733	47082079
5	47106894	47106993
5	47153339	47153438
5	47296069	47296168
5	47300585	47306085
5	47309084	47309183
5	49591369	49591468
5	49592920	49599322
5	49600986	49601085
5	49603131	49609713
5	49611721	49612095
5	49618994	49621604
5	49628165	49630728
5	49633793	49641814
5	49646823	49646922
5	49650573	49656260
5	49661871	49666172
5	49667431	49667530
5	49721203	49721302
5	50059807	50109806
5	139452659	139453658
5	155760324	155761323
6	0	59999
6	58453888	58553887
6	59439414	59439513
6	59818963	59819062
6	59829934	60229933
6	61357029	61363065
6	61370554	61371371
6	61378482	61378581
6	61381502	61381601
6	61393846	61393945
6	61398161	61398260
6	95020790	95070789
6	115218578	115218578
6	167591393	167641392
7	0	9999
7	237846	240241
7	58119653	58169652
7	58272662	58272761
7	58356042	58356141
7	58756417	58756516
7	59509217	59509316
7	60250911	60251010
7	60828234	60878233
7	61063378	61063425
7	61327788	61377787
7	61528020	61578019
7	61964169	61967062
7	61976104	62026103
7	62456779	62506778
7	143650804	143700803
8	0	59999
8	7617127	7667126
8	12234345	12284344
8	43983744	44033743
8	44228997	44229096
8	45196658	45196757
8	45344932	45345031
8	45500772	45500871
8	45864252	45864351
8	45877265	45927264
8	85664222	85714221
9	0	9999
9	40529470	40529479
9	40537052	40537133
9	40547487	40547496
9	40561938	40561947
9	41225986	41229377
9	41237752	41238503
9	43222167	43236166
9	43240559	43240578
9	43254332	43254351
9	43263290	43263819
9	43268730	43268749
9	43270944	43274934
9	43276248	43276456
9	43281323	43282955
9	43332174	43333268
9	43370405	43371324
9	43377453	43382278
9	43389535	43389634
9	44851272	44851371
9	45518558	60518557
9	60688432	60738431
9	60779521	60829520
9	61003887	61053886
9	61231966	61281965
9	61468808	61518807
9	61735368	61785367
9	62149738	62249737
9	62748832	62798831
9	62958371	63008370
9	63202862	63252861
9	63492264	63542263
9	63918447	63968446
9	64135013	64185012
9	64215162	64315161
9	64998124	65048123
9	65080082	65130081
9	65325123	65375122
9	65595191	65645190
9	66391387	66591386
9	67920552	68220551
9	134183092	134185535
23	0	9999
23	44821	94820
23	133871	222345
23	226276	226350
23	1949345	2132993
23	2137388	2137487
23	37099262	37285836
23	49348394	49528393
23	50228964	50278963
23	58555579	58605578
23	58736186	58736285
23	58804505	58804604
23	58988881	58988980
23	59064833	59064932
23	59477728	59477827
23	59487434	59487533
23	59532975	59533074
23	60550108	60550207
23	61173171	61173270
23	61212316	61212415
23	62068000	62068099
23	62107293	62107392
23	62412542	62462541
23	114281198	114331197
23	115738949	115838948
23	116557779	116595565
23	120879381	120929380
23	144425606	144475605
24	0	9999
24	44821	94820
24	133871	222345
24	226276	226350
24	1949345	2132993
24	2137388	2137487
24	9046914	9055173
24	9057608	9107607
24	9111868	9112714
24	9114319	9116370
24	9403713	9453712
24	10266944	10316943
24	10544039	10594038
24	10633440	10645832
24	10649989	10651420
24	10669737	10670731
24	10674058	10676543
24	10679715	10682441
24	10691573	10691901
24	10694192	10744191
24	10747280	10747304
24	10809671	10810478
24	10816758	10817291
24	10852900	10855134
24	10871218	10871896
24	10890419	10891941
24	10896525	10898183
24	10908519	10909100
24	10922486	10923563
24	10956868	10957766
24	10961625	10962532
24	10965694	10967283
24	10969992	10970619
24	10986652	10986676
24	11002276	11003058
24	11012528	11013045
24	11016992	11017246
24	11023374	11024265
24	11028342	11029159
24	11036252	11037031
24	11592902	11642901
24	11647442	11647708
24	11653064	11653101
24	11660374	11662180
24	11663986	11664005
24	11669948	11670087
24	11671800	11671819
24	11673795	11674122
24	20207793	20257792
24	21739542	21741440
24	21747863	21748370
24	21750013	21750313
24	21789281	21805280
24	26673214	56673213
24	56771509	56821508
