# Supplementary material for: OMSV enables accurate and comprehensive identification of large structural variations from nanochannel-based single-molecule optical maps
Source: Genome Biol. 2017 Dec 1;18:230. doi: 10.1186/s13059-017-1356-2 (PMC5709945; doi:10.1186/s13059-017-1356-2)
Supplement: Supplementary file 8 — Pseudo-autosomal regions in hg38. This file provides the locations of pseudo-autosomal regions in the human reference genome hg38. (BED 0.078 kb) [file 13059_2017_1356_MOESM8_ESM.bed]

23	10000	2781479
23	155701382	156030895
24	56887902	57217415
24	10000	2781479
